# Supplementary material for: Genomic Instability-Related LncRNA Signature Predicts the Prognosis and Highlights LINC01614 Is a Tumor Microenvironment-Related Oncogenic lncRNA of Papillary Thyroid Carcinoma
Source: Front Oncol. 2021 Sep 16;11:737867. doi: 10.3389/fonc.2021.737867 (PMC8481916; doi:10.3389/fonc.2021.737867)
Supplement: Supplementary file 3 [file DataSheet_1.xlsx]

## Sheet: Table S1
Table S1. Lists of 558 genomic instability-related lncRNAs in PTC.
lnc	Mean Expression in Low mutation group	Mean Expression in High mutation group	logFC	pValue	FDR
AC019171.1	1.89541	0.968164	-0.969186	7.43118e-12	3.48374e-08
AC068700.1	0.825853	0.404076	-1.03126	1.60136e-10	1.50143e-07
HCG11	10.3437	6.41669	-0.688855	1.17833e-10	1.50143e-07
AC112220.2	8.20762	5.68367	-0.530141	1.44605e-10	1.50143e-07
MED14OS	3.7659	2.63661	-0.514312	1.01742e-10	1.50143e-07
AC104574.2	2.65907	0.595358	-2.15909	2.64126e-10	1.76889e-07
PROSER2-AS1	2.56077	1.14164	-1.16547	2.58204e-10	1.76889e-07
AC096734.2	1.7265	0.820807	-1.07274	5.57802e-10	3.11851e-07
AC004943.2	4.66022	3.156	-0.562298	7.39424e-10	3.46642e-07
LINC00310	2.86136	1.5275	-0.905526	9.38081e-10	3.99793e-07
BHLHE40-AS1	3.38009	2.20974	-0.613189	1.46261e-09	5.27441e-07
MORC2-AS1	0.270016	0.160048	-0.754536	1.72546e-09	5.39263e-07
AC087854.1	1.34174	0.937104	-0.517826	1.61079e-09	5.39263e-07
AC108676.1	0.388214	0.21595	-0.846152	2.49637e-09	7.31438e-07
AC100812.1	2.17384	1.16416	-0.900962	5.67637e-09	1.47838e-06
ATP2B1-AS1	2.65752	1.72092	-0.626896	7.30468e-09	1.80233e-06
LINC01132	1.46906	0.940068	-0.644059	1.25136e-08	2.79351e-06
LINC00271	3.42056	2.27988	-0.585272	1.31826e-08	2.80909e-06
AC010207.1	0.719236	0.38605	-0.897677	1.54043e-08	3.13979e-06
NFIA-AS2	2.64077	1.31553	-1.00531	1.73063e-08	3.24528e-06
SEPTIN7-DT	1.97358	1.28985	-0.613609	1.73063e-08	3.24528e-06
AL450326.1	8.02622	5.40528	-0.570352	2.1264e-08	3.69207e-06
LRRC8C-DT	0.921876	0.644273	-0.516901	2.35595e-08	3.94453e-06
AC018521.6	4.13321	2.65127	-0.640579	2.51144e-08	4.05987e-06
AC018618.1	1.49871	0.331111	-2.17833	2.78873e-08	4.0855e-06
SEMA6A-AS2	0.357694	0.191535	-0.90112	2.62105e-08	4.0855e-06
FGF14-AS2	13.5226	9.21068	-0.553993	2.74596e-08	4.0855e-06
AC097504.2	2.83821	1.56909	-0.855057	3.11564e-08	4.4261e-06
AC027307.3	1.30018	0.845173	-0.621391	3.72263e-08	5.13285e-06
AL162377.1	4.67211	3.25962	-0.519369	4.06601e-08	5.29485e-06
LINC02432	0.963686	0.4383	-1.13665	4.38461e-08	5.55543e-06
AC107959.1	0.78632	0.554309	-0.504427	4.61033e-08	5.68769e-06
AC073896.3	4.15812	2.83855	-0.550778	5.225e-08	6.28072e-06
LINC01771	0.683956	0.357277	-0.936863	5.46429e-08	6.28546e-06
RN7SL832P	1.5629	1.00081	-0.643061	5.63118e-08	6.28546e-06
AC091982.1	1.45103	0.949672	-0.611577	5.77324e-08	6.29418e-06
AC125807.2	3.01289	1.85281	-0.701435	6.14378e-08	6.54592e-06
DLGAP4-AS1	1.07147	0.742479	-0.52917	7.87003e-08	8.12002e-06
AC116036.2	2.31678	1.44158	-0.684477	7.9676e-08	8.12002e-06
LINC02349	0.250579	0.0552085	-2.1823	8.95843e-08	8.57084e-06
AC010636.1	1.08093	0.593782	-0.864268	1.02957e-07	9.65326e-06
AC095055.1	2.33571	1.63673	-0.513043	1.15084e-07	1.03753e-05
LINC02777	6.07959	4.08105	-0.575034	1.44937e-07	1.19204e-05
AC063979.2	0.273465	0.125832	-1.11985	1.56992e-07	1.25322e-05
AL590787.1	0.347975	0.207992	-0.742453	1.88801e-07	1.45098e-05
A2M-AS1	1.83389	1.266	-0.534632	2.18042e-07	1.52564e-05
AC016573.1	0.267732	0.0579139	-2.20881	2.06006e-07	1.52564e-05
LINC02580	0.706382	0.291386	-1.27752	2.12063e-07	1.52564e-05
AC120049.1	1.76702	1.18996	-0.570409	2.15455e-07	1.52564e-05
SNHG15	9.86373	6.76783	-0.543439	2.12899e-07	1.52564e-05
AC091563.1	36.242	23.0129	-0.655222	2.2869e-07	1.53157e-05
MBNL1-AS1	0.815769	0.565268	-0.529226	2.23305e-07	1.53157e-05
KIAA1671-AS1	3.20599	2.1889	-0.550563	2.48545e-07	1.61831e-05
AC244502.1	6.58144	2.87575	-1.19446	2.73148e-07	1.70577e-05
AC073343.2	1.40545	0.955827	-0.556211	2.7653e-07	1.70577e-05
AC092807.3	2.48979	1.51847	-0.713411	3.28105e-07	1.9976e-05
AC044802.1	0.791337	0.554028	-0.514333	3.84446e-07	2.1979e-05
CASC2	2.09643	1.47091	-0.511221	3.75551e-07	2.1979e-05
AC092127.2	0.534029	0.307946	-0.79424	3.90077e-07	2.20323e-05
HID1-AS1	1.41968	0.877913	-0.693415	4.12249e-07	2.27367e-05
AC002451.1	1.56792	0.977769	-0.681282	4.3458e-07	2.3025e-05
AP003721.4	1.80709	1.20443	-0.585324	4.32059e-07	2.3025e-05
AP000662.1	0.658477	0.428347	-0.620353	4.63303e-07	2.36083e-05
AC114810.1	1.9361	1.34266	-0.528053	4.63291e-07	2.36083e-05
PDE9A-AS1	0.540206	0.336015	-0.684984	5.26345e-07	2.57032e-05
LINC01985	0.751966	0.371556	-1.01709	5.65198e-07	2.62341e-05
AC010501.2	1.68058	1.03647	-0.697279	5.64135e-07	2.62341e-05
ARNILA	0.997854	0.688727	-0.534897	5.97613e-07	2.74668e-05
PPP1R12A-AS1	2.02739	1.27453	-0.669659	6.11534e-07	2.78337e-05
AC084809.1	3.1553	2.19712	-0.522163	7.14006e-07	3.18245e-05
PTCSC3	153.429	102.733	-0.578665	7.69065e-07	3.33831e-05
LINC01736	1.23835	0.644709	-0.941704	8.18259e-07	3.41647e-05
LINC01423	5.15763	3.49321	-0.562154	8.23509e-07	3.41647e-05
ADD3-AS1	0.180973	0.11946	-0.599251	8.52101e-07	3.50408e-05
AP000897.2	1.1689	0.798804	-0.549232	9.22583e-07	3.66531e-05
AC008764.2	16.1418	11.2954	-0.515071	9.22583e-07	3.66531e-05
LINC01586	2.20791	1.48147	-0.575654	9.31507e-07	3.66967e-05
FRG1-DT	0.629189	0.420487	-0.581432	1.01001e-06	3.81849e-05
LINC01539	0.486988	0.272293	-0.838726	1.05475e-06	3.92435e-05
AC000068.1	2.42475	1.68416	-0.525803	1.093e-06	4.03464e-05
ADAMTS9-AS1	0.537321	0.313314	-0.778174	1.23683e-06	4.4602e-05
AC062015.1	12.2579	6.48063	-0.919507	1.4018e-06	4.79681e-05
NAV2-AS4	0.232675	0.133808	-0.798151	1.36391e-06	4.79681e-05
AC078923.1	0.264558	0.140593	-0.912062	1.42067e-06	4.82398e-05
LINC02569	0.831865	0.551981	-0.591731	1.43032e-06	4.82398e-05
AC244502.3	6.70132	2.88416	-1.21629	1.51301e-06	4.99507e-05
LINC00884	1.68312	1.12751	-0.577998	1.54626e-06	4.99921e-05
AL137847.1	5.98608	4.11146	-0.54196	1.54626e-06	4.99921e-05
AC005082.1	3.0688	1.72824	-0.828373	1.56349e-06	5.02031e-05
AL034374.1	2.5904	1.18789	-1.12477	1.61626e-06	5.15445e-05
AC123595.1	2.81492	1.95569	-0.525413	1.65277e-06	5.23525e-05
LINC01679	0.887133	0.538458	-0.720317	1.68981e-06	5.31667e-05
LINC02289	0.557387	0.36323	-0.617797	1.72765e-06	5.36374e-05
AC112187.3	1.53183	1.05224	-0.541787	1.993e-06	5.95109e-05
AL355916.2	3.04281	1.45795	-1.06146	2.06029e-06	6.03912e-05
CCDC13-AS1	1.85818	1.21095	-0.617753	2.06113e-06	6.03912e-05
AC025366.1	0.928896	0.376829	-1.30161	2.16301e-06	6.25937e-05
AC026367.1	4.24456	2.98654	-0.507139	2.1537e-06	6.25937e-05
FAM181A-AS1	0.487624	0.26982	-0.85377	2.21673e-06	6.37547e-05
BX323046.1	0.466964	0.326526	-0.516112	2.2338e-06	6.3854e-05
LINC01140	0.362753	0.216394	-0.745328	2.3768e-06	6.4037e-05
AC012464.1	0.605104	0.368418	-0.71584	2.27156e-06	6.4037e-05
AL034417.3	1.83261	1.25862	-0.54205	2.3768e-06	6.4037e-05
RFPL1S	0.155327	0.0966938	-0.683814	2.40285e-06	6.43689e-05
LINC01091	0.166559	0.115609	-0.526786	2.42931e-06	6.4708e-05
AC105001.1	0.530106	0.36778	-0.527438	2.5936e-06	6.75489e-05
ATP13A4-AS1	0.619676	0.393125	-0.656526	2.64382e-06	6.81002e-05
AC092718.1	0.511176	0.346939	-0.55914	2.67962e-06	6.8274e-05
AC016229.2	1.09031	0.685701	-0.669089	2.89774e-06	7.25002e-05
AC098820.2	0.688012	0.470774	-0.5474	2.9229e-06	7.25002e-05
AC006305.4	0.796162	0.432342	-0.880889	3.186e-06	7.66235e-05
AC105053.1	0.513469	0.285398	-0.847301	3.18697e-06	7.66235e-05
DIRC3	2.12642	1.12296	-0.921126	3.3278e-06	7.95955e-05
AF111167.2	1.23403	0.785755	-0.651228	3.95201e-06	9.1718e-05
AP000911.1	0.759084	0.529092	-0.520741	3.99454e-06	9.17962e-05
WAKMAR2	1.13292	0.766187	-0.564275	4.03751e-06	9.2331e-05
AC007365.1	1.0996	0.677132	-0.699473	4.12467e-06	9.29637e-05
AC124312.3	4.81652	2.93833	-0.712993	4.16909e-06	9.35153e-05
NRAD1	0.710778	0.431738	-0.719243	4.35034e-06	9.57614e-05
AC006238.1	0.944644	0.627835	-0.589386	4.30466e-06	9.57614e-05
APOA1-AS	1.75356	1.19823	-0.549386	4.35094e-06	9.57614e-05
AP005717.1	0.765956	0.486882	-0.65369	4.58894e-06	9.73437e-05
AF067845.1	0.420164	0.156692	-1.42302	4.67776e-06	9.81047e-05
AC026116.1	2.88539	0.480533	-2.58606	5.12507e-06	0.000103956
AC006305.2	0.700831	0.401504	-0.803653	5.1446e-06	0.000103956
AP001599.1	1.98457	1.26279	-0.652211	5.10213e-06	0.000103956
BX649601.1	2.78308	1.95199	-0.511741	5.43728e-06	0.000108468
AC147067.2	3.61987	2.11141	-0.77773	5.49486e-06	0.000109152
AL138767.3	0.4547	0.162676	-1.48291	5.71877e-06	0.000112645
LINC01747	0.750025	0.319945	-1.22911	6.00857e-06	0.00011688
AC020978.4	3.28584	2.15318	-0.609794	6.70984e-06	0.000126328
LINC00562	0.258979	0.182295	-0.506562	7.07018e-06	0.000131008
AC103719.1	0.207652	0.0912763	-1.18586	7.20044e-06	0.000132723
AC093424.1	0.356191	0.181224	-0.974878	7.25623e-06	0.00013288
AC092384.1	0.171794	0.105375	-0.705143	7.59713e-06	0.000133592
AL158055.1	1.05628	0.683576	-0.627821	7.60856e-06	0.000133592
EIPR1-IT1	2.5084	1.6437	-0.609819	7.68517e-06	0.000134433
AL133523.1	1.10351	0.702055	-0.652448	8.17942e-06	0.00013944
NAV2-AS2	1.32224	0.925267	-0.515037	9.95277e-06	0.000163714
LINC00654	2.56405	1.76037	-0.542545	1.00569e-05	0.000164849
AC019211.1	0.434951	0.20564	-1.08073	1.01143e-05	0.000165015
AC093865.1	1.74577	1.08163	-0.690651	1.01375e-05	0.000165015
AC073316.3	0.852845	0.321865	-1.40583	1.09574e-05	0.000175382
AC079949.1	0.936349	0.57431	-0.705216	1.10362e-05	0.000175382
IL6R-AS1	0.509923	0.245139	-1.05668	1.16087e-05	0.000183238
LINC02147	0.296363	0.187516	-0.660352	1.20825e-05	0.000187558
RXYLT1-AS1	0.363854	0.197129	-0.884218	1.28611e-05	0.000196394
AC115522.1	1.79869	1.25873	-0.514977	1.29199e-05	0.000196652
PTPRD-AS1	1.64073	0.84153	-0.963254	1.32456e-05	0.000199126
LINC00924	2.1424	1.41806	-0.595313	1.33877e-05	0.000199243
AC018462.1	0.298738	0.205632	-0.538818	1.33876e-05	0.000199243
AC004846.1	3.34931	2.31175	-0.534881	1.35242e-05	0.000200638
LINC02195	5.98739	3.8626	-0.632355	1.37996e-05	0.000204078
AL807752.5	0.414754	0.275522	-0.59009	1.40648e-05	0.000207345
CAVIN2-AS1	0.664779	0.437696	-0.602944	1.42268e-05	0.000208428
AL023583.1	0.803212	0.528506	-0.60386	1.6059e-05	0.00023308
AC008073.1	0.203432	0.12768	-0.672009	1.66003e-05	0.000237988
LINC00528	0.653544	0.449778	-0.539071	1.68869e-05	0.000241359
AC127029.2	1.53449	0.868892	-0.820515	1.73511e-05	0.000245738
LINC01415	0.258702	0.165375	-0.645552	1.78434e-05	0.000251201
ARHGEF35-AS1	1.88935	1.28916	-0.551456	1.96215e-05	0.000270546
AC104232.1	0.336298	0.186367	-0.851592	1.9513e-05	0.000270546
LINC00484	0.338924	0.210024	-0.690411	1.9615e-05	0.000270546
LINC00612	0.319163	0.203607	-0.648503	2.2213e-05	0.000292383
LINC01672	0.17688	0.0707517	-1.32194	2.29119e-05	0.000297544
AL356417.2	16.0509	10.7035	-0.584573	2.32298e-05	0.000297544
AC013460.1	0.340248	0.205692	-0.726105	2.39274e-05	0.000301537
AC007743.1	2.44387	1.59966	-0.611409	2.41662e-05	0.00030373
AC233976.1	1.38443	0.903518	-0.615661	2.46704e-05	0.000307593
HIF1A-AS1	0.580786	0.388914	-0.578555	2.5121e-05	0.000311771
SH3RF3-AS1	1.06781	0.701927	-0.605259	2.71952e-05	0.000331146
ZBTB20-AS4	0.483885	0.309427	-0.645063	2.75808e-05	0.000334971
CATIP-AS2	1.24717	0.869144	-0.520993	2.821e-05	0.00033997
AC011008.1	0.180595	0.0776257	-1.21815	2.87405e-05	0.000343186
LINC01562	0.224232	0.150211	-0.578003	2.89841e-05	0.000343941
LYPLAL1-DT	0.840046	0.568994	-0.562056	2.99931e-05	0.000353285
NPHP3-AS1	0.163932	0.109625	-0.580525	3.08842e-05	0.000361963
AC234775.3	9.80956	4.60342	-1.09148	3.11868e-05	0.000364598
AC092542.1	0.705949	0.447798	-0.656715	3.15206e-05	0.000367583
AL353150.1	3.54003	5.24747	0.56786	3.18005e-05	0.000369927
AC104123.1	0.281216	0.190019	-0.565538	3.38684e-05	0.000387257
AL035425.2	2.20744	1.42707	-0.629312	3.39704e-05	0.000387477
HCFC1-AS1	0.229905	0.113174	-1.0225	3.4699e-05	0.000393959
AC002091.1	1.20872	0.833573	-0.536105	3.57064e-05	0.000400727
AL035252.3	0.236278	0.162511	-0.539948	3.58708e-05	0.000401342
AC022509.3	15.7212	9.46417	-0.732167	3.64286e-05	0.000406612
LINC00636	0.766713	0.336337	-1.18878	3.68227e-05	0.000410035
AC124312.2	8.71705	5.61799	-0.633786	3.75001e-05	0.000414626
AL357054.4	1.91247	1.29839	-0.558716	3.75003e-05	0.000414626
AC067956.1	0.259065	0.139408	-0.893999	3.84877e-05	0.00042085
RHOXF1-AS1	7.6632	4.81629	-0.670025	3.89759e-05	0.000423942
AF131216.3	7.05657	4.67001	-0.595542	4.03043e-05	0.00043536
AC108156.1	3.01915	1.90785	-0.662192	4.0897e-05	0.00043874
AC090186.1	0.428661	0.271399	-0.659426	4.14311e-05	0.000443445
AL133371.2	2.38802	1.30559	-0.871112	4.20558e-05	0.000446462
AL365295.1	0.934219	0.653569	-0.51542	4.20939e-05	0.000446462
AC104211.2	1.30319	0.870879	-0.581498	4.26657e-05	0.000450488
LINC02278	0.203202	0.0939438	-1.11304	4.29676e-05	0.000452657
AC006305.3	0.297065	0.126671	-1.22969	4.31586e-05	0.000453345
AC024075.1	9.03065	6.23674	-0.534038	4.33231e-05	0.000453345
CRIM1-DT	14.3451	9.93901	-0.529388	4.37403e-05	0.000455677
LINC02055	0.230464	0.0723794	-1.67089	4.42734e-05	0.000459167
LINC02331	0.214799	0.118213	-0.8616	4.43281e-05	0.000459167
AL356489.2	0.156419	0.103525	-0.595427	4.43692e-05	0.000459167
LINC01907	0.178568	0.12419	-0.523927	4.60387e-05	0.00047331
FENDRR	0.177244	0.123846	-0.517188	4.63224e-05	0.000475184
LINC00092	4.62033	2.87383	-0.68502	4.72181e-05	0.000482263
AL121574.1	1.36034	0.93593	-0.539491	4.71618e-05	0.000482263
AC011365.3	0.926231	0.61662	-0.586991	5.08787e-05	0.000514051
CHRM3-AS2	0.33972	0.170114	-0.997849	5.13432e-05	0.000516408
AC021087.1	1.43798	0.851388	-0.75615	5.14426e-05	0.000516408
PGM5-AS1	0.616787	0.271093	-1.18599	5.21665e-05	0.000520333
AC114488.1	4.52652	2.84754	-0.668689	5.24301e-05	0.000520747
TPRG1-AS1	0.657913	0.423025	-0.637152	5.32018e-05	0.00052397
AL121985.1	0.568626	0.230434	-1.30312	5.44223e-05	0.000530759
AC093843.1	0.381393	0.200197	-0.929856	5.60519e-05	0.00054347
MIR133A1HG	0.495624	0.275126	-0.849153	5.92927e-05	0.000567274
LINC01819	0.462039	0.195257	-1.24264	6.19693e-05	0.000589274
OVCH1-AS1	0.484862	0.214167	-1.17883	6.23645e-05	0.000591832
LINC01550	0.925529	0.647324	-0.515792	6.3332e-05	0.000597385
AP001636.3	0.14968	0.103358	-0.53423	6.57364e-05	0.000611632
AC005996.1	9.91037	6.21834	-0.67241	6.63737e-05	0.000616159
AC018541.1	0.194378	0.0691423	-1.49123	7.04154e-05	0.000642558
AC093585.1	2.52786	1.69117	-0.579899	7.35566e-05	0.000665702
AL359853.1	0.488895	0.33927	-0.527091	7.48506e-05	0.000674388
LINC00609	0.93512	0.578222	-0.693528	7.59103e-05	0.000681738
LINC01571	17.5913	11.8911	-0.564983	7.77882e-05	0.000694626
GLCCI1-DT	0.736302	0.515337	-0.514782	8.06427e-05	0.000717368
AC011450.1	1.13724	0.769638	-0.563279	8.37733e-05	0.0007424
SATB1-AS1	0.891631	0.624979	-0.512639	8.45608e-05	0.000746556
AL158211.1	1.6001	1.08902	-0.555131	8.93802e-05	0.000780287
AL357054.3	0.144681	0.09936	-0.542136	9.01835e-05	0.000785837
AC005586.2	0.601519	0.309525	-0.958556	9.5157e-05	0.000824557
LINC02625	0.205548	0.0896829	-1.19657	9.60357e-05	0.000827588
AL355304.1	0.299127	0.181779	-0.718568	9.77864e-05	0.000839602
LINC02765	0.127483	0.0806913	-0.659825	9.91005e-05	0.000849329
AL121820.2	4.33064	2.80207	-0.628089	0.000102078	0.000868493
TSPOAP1-AS1	0.758189	0.519492	-0.545456	0.000107387	0.00089578
AC108063.1	0.387328	0.260455	-0.57252	0.000111113	0.000914419
IRAIN	2.29898	1.61439	-0.510008	0.000111357	0.000914419
OSTN-AS1	0.259101	0.177716	-0.543942	0.000112594	0.000922802
AC079380.1	0.388493	0.619929	0.674214	0.000115046	0.000934721
Z82246.1	0.182226	0.127204	-0.518583	0.000118437	0.000957302
AC105046.1	0.145	0.0668274	-1.11754	0.00011929	0.000958238
AC091588.3	0.315611	0.20568	-0.617742	0.000119304	0.000958238
AC004691.1	0.264415	0.115074	-1.20024	0.00012093	0.000964151
SOX9-AS1	0.419577	0.270889	-0.631235	0.000121972	0.000969161
AC243960.3	0.545887	0.337326	-0.694458	0.000125158	0.000989148
AL049828.1	0.24813	0.169568	-0.549231	0.000126449	0.000994789
LINC00415	0.870773	0.535233	-0.70213	0.000126969	0.000997034
LNCNEF	1.41024	0.740776	-0.928834	0.000127833	0.00100047
AC078828.1	0.186007	0.0917117	-1.02018	0.000130388	0.00101538
AC007319.1	1.67637	0.840035	-0.996821	0.000130666	0.00101586
BNC2-AS1	4.91325	3.03533	-0.694823	0.000131795	0.00102294
LINC01502	0.280369	0.105885	-1.40482	0.000134567	0.00103707
AC067817.2	1.09667	0.771324	-0.507721	0.000138979	0.00106634
AC087521.1	0.395768	0.232651	-0.766489	0.000140466	0.00107423
PROX1-AS1	0.312484	0.202528	-0.625659	0.000144066	0.0010964
AC011477.3	1.22931	0.841605	-0.546638	0.000144714	0.00109954
AF127577.5	0.758227	0.529374	-0.518341	0.000146416	0.00110709
AC073130.2	1.23235	0.837955	-0.556465	0.000151406	0.00113567
AC011389.2	0.753547	0.471732	-0.675729	0.000159761	0.00118507
AC002306.1	0.193362	0.113385	-0.770074	0.000162075	0.00120032
AC104667.1	0.367554	0.257699	-0.512266	0.000164035	0.00121134
LINC00629	1.61798	1.07566	-0.588965	0.000164784	0.00121463
AC013643.2	0.692216	0.337841	-1.03488	0.000168224	0.00123224
AC136475.1	0.79518	0.428786	-0.891024	0.000168516	0.00123245
AC022150.3	0.802923	0.521141	-0.623589	0.000171446	0.00125068
WARS2-IT1	0.197626	0.128454	-0.621521	0.000172622	0.0012566
AC084855.2	0.256491	0.161158	-0.670427	0.000174571	0.00126523
LINC00880	0.397236	0.159727	-1.31439	0.000179983	0.00129015
SLC9A9-AS2	0.452433	0.262462	-0.785594	0.000181109	0.00129624
CACNA1C-AS1	0.186881	0.129493	-0.529246	0.000184105	0.00131167
AL355581.1	0.145935	0.101793	-0.519693	0.000184105	0.00131167
LINC00574	0.478544	0.259607	-0.88232	0.000184828	0.00131483
AC111170.2	0.161801	0.0947938	-0.771356	0.000186872	0.00131938
AP001189.3	2.55914	1.77324	-0.529273	0.000187438	0.00131938
AC127521.1	0.455603	0.286703	-0.668218	0.000192365	0.00134873
AC021066.1	0.246484	0.142254	-0.793027	0.000195966	0.00137118
AC078850.1	0.221461	0.148335	-0.578191	0.00020169	0.00140078
LINC02276	1.53984	0.996464	-0.627887	0.000207021	0.00142513
AL357054.2	0.624273	0.441109	-0.501043	0.000209968	0.00144052
LINC01778	0.337527	0.237935	-0.504432	0.000211377	0.00144662
LINC02427	0.641454	0.39682	-0.69286	0.000222461	0.00151144
AC103957.2	2.88778	1.70198	-0.762749	0.000225413	0.00152062
AC010857.1	0.986602	0.537816	-0.875356	0.0002271	0.00152301
AC007563.1	0.526183	0.365708	-0.524873	0.000230837	0.00154154
AP000438.1	0.327754	0.217441	-0.591987	0.000239514	0.00159268
AC009495.2	0.392401	0.260071	-0.593421	0.000246423	0.00163064
LINC01215	1.04217	0.503884	-1.04843	0.000282496	0.00182165
LINC00626	0.201259	0.115422	-0.802132	0.000281809	0.00182165
AC035140.1	0.920317	0.62092	-0.567723	0.000282432	0.00182165
AC008708.1	0.357781	0.242428	-0.561519	0.000289712	0.00185406
AC091117.3	0.228532	0.141893	-0.687598	0.000299907	0.00190333
AC068491.2	0.302769	0.180499	-0.746225	0.000301367	0.00190663
AC018752.1	3.01636	1.96064	-0.621483	0.000301215	0.00190663
AL139807.1	0.247736	0.167166	-0.567521	0.000302103	0.00190871
AC020659.1	4.91996	9.15453	0.895838	0.000307856	0.00193722
MSH2-OT1	0.434943	0.307421	-0.500612	0.000314133	0.00196616
AC007563.2	0.20506	0.12801	-0.679797	0.0003152	0.00197021
AC073130.1	0.182783	0.0995292	-0.876938	0.000328346	0.00202538
LINC02409	0.392982	0.23758	-0.72605	0.000334848	0.00205493
AL445224.1	0.335593	0.236732	-0.503459	0.000340105	0.00207336
AL133297.2	1.11135	0.772038	-0.525575	0.000349911	0.00211662
AP003117.1	0.699715	0.48504	-0.528663	0.000352883	0.0021292
INTS6L-AS1	0.496287	0.337263	-0.557298	0.000360262	0.00216804
FOXD2-AS1	1.72847	2.53864	0.554557	0.000365084	0.00218584
EPHA5-AS1	0.405821	0.0951971	-2.09185	0.000396772	0.00234278
SYNE1-AS1	0.524233	0.320837	-0.708369	0.000405713	0.00238643
LINC01933	0.812888	0.424788	-0.936312	0.000414341	0.00242219
AL691447.2	0.234542	0.134869	-0.798282	0.000416906	0.00243051
AL031710.1	8.3857	5.86837	-0.514971	0.000417813	0.00243051
AL136084.3	2.91624	2.05217	-0.506959	0.000424952	0.00245948
LINC01546	0.404035	0.280161	-0.52822	0.000430691	0.00248655
AC005237.1	3.60468	2.45212	-0.55584	0.000432135	0.0024888
LIFR-AS1	2.52592	1.7253	-0.549961	0.000443141	0.00253038
LINC02772	1.94523	1.33652	-0.541455	0.000448753	0.00255
AC009119.1	0.385789	0.26808	-0.52515	0.000458205	0.00258807
GRTP1-AS1	0.296457	0.198005	-0.582283	0.00046023	0.00259634
AC006369.1	0.678698	0.401128	-0.758708	0.000461932	0.00259726
AC004112.1	0.438725	0.290123	-0.59665	0.000464379	0.00260719
CDKN2B-AS1	0.242	0.444439	0.87698	0.000477725	0.00264725
AL359915.1	0.150185	0.0736858	-1.02728	0.000503859	0.00275302
AC097059.1	0.508206	0.316567	-0.682905	0.000509044	0.00277488
LINC02232	0.485761	0.276207	-0.814496	0.000534965	0.00289264
AF064858.2	0.287049	0.149006	-0.945922	0.000546445	0.00294791
LINC01229	0.306517	0.211573	-0.534813	0.000549655	0.00295842
SMIM2-IT1	0.239825	0.109208	-1.1349	0.000553619	0.00297632
AC104561.1	0.346786	0.232643	-0.575928	0.000574369	0.00307379
AC023510.1	0.154431	0.0921469	-0.744952	0.000587262	0.00312141
AL353768.1	0.150298	0.0839868	-0.839587	0.000592837	0.00314747
AL035588.1	0.139874	0.0818679	-0.772753	0.000619873	0.00327248
LINC00402	0.180651	0.0725808	-1.31555	0.000632345	0.0033199
AC046195.1	0.170914	0.0521902	-1.71142	0.000647176	0.00338326
AL133304.2	5.71322	2.157	-1.40528	0.000648024	0.00338326
SRGAP3-AS4	0.751834	0.478862	-0.650805	0.000652115	0.00340057
AL354733.1	0.161297	0.10229	-0.657065	0.000655628	0.00340752
LINC02056	0.172738	0.0903899	-0.934348	0.000669003	0.0034606
LINC01115	0.378424	0.251056	-0.591995	0.000680204	0.00350196
MIR3659HG	0.939596	0.567763	-0.72675	0.00072053	0.00367157
AC134682.1	0.120792	0.0841935	-0.520747	0.000747236	0.00378707
AC012065.3	2.49349	1.71446	-0.540406	0.000749993	0.00379285
AL445426.1	0.394439	0.209462	-0.913112	0.000783767	0.00394238
LINC00885	0.25881	0.133106	-0.959325	0.000791512	0.00395739
LINC02208	0.200927	0.141315	-0.507759	0.000792649	0.00395739
LINC00242	1.12171	0.706355	-0.667233	0.000826001	0.00409333
LINC01058	0.641568	0.444016	-0.53099	0.000829108	0.00410439
AC008074.2	0.824841	0.560442	-0.557551	0.000846093	0.00417086
AC015911.3	1.1752	0.729594	-0.687736	0.000852191	0.00419553
AL445985.1	0.275778	0.164947	-0.741502	0.000906379	0.00437601
AC026765.2	0.152111	0.101016	-0.590544	0.000914188	0.00440464
AC010280.2	0.424439	0.285986	-0.569613	0.00092726	0.00445389
NAV2-IT1	0.320595	0.220764	-0.538244	0.000949275	0.00454102
AC090152.1	1.72397	1.09141	-0.659538	0.000961101	0.00457891
AC108058.1	0.210733	0.106253	-0.987913	0.000964842	0.00459206
CADM3-AS1	0.38589	0.250245	-0.624851	0.00097201	0.0046168
AC011444.3	0.332083	0.220843	-0.588522	0.00100923	0.00476463
Z99916.1	0.643899	0.408821	-0.655364	0.00106345	0.00497056
LINC02516	0.192892	0.366163	0.924695	0.00106662	0.00497543
AL357052.1	0.185271	0.127911	-0.534502	0.00107573	0.00501293
AL355607.1	4.14162	2.04624	-1.01722	0.00110657	0.00513133
LINC02158	0.530121	0.365938	-0.534723	0.00112498	0.00518576
LINC00857	0.776541	0.541284	-0.520678	0.00115632	0.00529894
AC107029.1	0.247623	0.143131	-0.790804	0.00116189	0.00531408
PHC2-AS1	0.426779	0.299508	-0.510893	0.00116418	0.00531939
AC103858.1	0.299541	0.200901	-0.576267	0.00118943	0.00539268
AC010247.2	0.366698	0.237622	-0.625926	0.00119281	0.00540278
AC002546.1	0.482809	0.217446	-1.15079	0.00126068	0.00565017
AC022898.1	0.133683	0.0878468	-0.605749	0.00126845	0.00566871
AC078842.2	0.844863	0.548235	-0.623923	0.00127167	0.00567228
AC125618.2	0.297361	0.158537	-0.907401	0.00127509	0.00567677
LINC00582	0.889423	0.605108	-0.555677	0.0012837	0.00570318
LINC02384	0.572899	0.389592	-0.556318	0.00130475	0.00577589
AC010643.1	0.474766	0.299197	-0.666118	0.00130943	0.00579115
AL590428.1	0.539663	0.354308	-0.607054	0.0013148	0.00580943
AC103809.1	0.486177	0.328861	-0.564005	0.00132341	0.00584197
DIRC3-AS1	0.184841	0.106677	-0.793041	0.00134896	0.00593797
AL158829.1	0.240921	0.145863	-0.723941	0.00144152	0.00626888
AC012404.2	0.165014	0.109086	-0.597123	0.00145483	0.00630922
Z82214.1	0.42417	0.212132	-0.999676	0.0014755	0.00636598
LINC00243	0.134616	0.0944012	-0.511973	0.00147966	0.0063756
AL353596.1	0.562753	0.376025	-0.581673	0.00149474	0.00641696
AL512306.3	0.349887	0.237186	-0.560872	0.00150198	0.00643039
AC009486.1	0.237924	0.167502	-0.506328	0.00150557	0.0064399
AC006487.1	0.237291	0.127006	-0.901769	0.00152839	0.00651966
AL137026.1	8.20863	4.46624	-0.878081	0.001569	0.00662174
CAMTA1-AS1	0.284114	0.184273	-0.624619	0.00166921	0.00693113
AC005722.3	0.177711	0.124802	-0.509893	0.0016676	0.00693113
AL133467.1	1.69839	1.09249	-0.636547	0.00169344	0.00701312
AL158847.1	0.154694	0.0829954	-0.898315	0.00172115	0.00710277
AC243960.1	2.21309	1.39462	-0.66619	0.0017722	0.00728141
AC073257.2	1.08502	0.671443	-0.692382	0.0018125	0.00741585
AC009133.3	0.256684	0.157287	-0.706594	0.00184765	0.00753201
AC079313.1	0.499936	0.3088	-0.695074	0.00187004	0.00760344
LINC02734	0.299787	0.208961	-0.520704	0.00188439	0.00762867
AC096734.1	0.185595	0.0831446	-1.15847	0.00192489	0.00774789
AC005703.3	0.268731	0.17699	-0.602493	0.00194961	0.00783857
AC083906.3	0.204561	0.124237	-0.71943	0.00201392	0.00804229
LINC01836	2.28071	1.56953	-0.539149	0.002014	0.00804229
AL353751.1	0.263099	0.445685	0.760416	0.0020228	0.00807055
COPDA1	1.52874	0.60312	-1.34183	0.002048	0.00814337
AC078820.2	0.236627	0.143948	-0.717073	0.0021121	0.00832062
LINC02714	1.05399	0.680529	-0.631135	0.00211568	0.00832771
AC021146.12	0.601334	0.3747	-0.68243	0.00221183	0.00862649
AL513122.2	0.322249	0.194558	-0.727976	0.0022262	0.00866092
LINC02257	0.268429	0.54305	1.01655	0.00223099	0.00867238
LINC00677	0.193372	0.315313	0.705406	0.00227471	0.00879131
LINC02332	1.62079	0.751044	-1.10973	0.00233178	0.00893086
HAND2-AS1	0.172888	0.101352	-0.770459	0.00233107	0.00893086
AL390726.2	0.154788	0.10036	-0.625114	0.00233963	0.00895363
LINC00113	0.823523	1.21287	0.558538	0.00235479	0.00900431
AC084880.3	0.241515	0.102606	-1.235	0.00245795	0.00931128
AP001107.5	0.379192	0.254866	-0.573189	0.00246475	0.00931834
AC022509.2	5.47585	3.71704	-0.558929	0.00251578	0.00948833
AL161716.1	0.309289	0.669917	1.11502	0.00253514	0.00954287
AL121821.2	0.486403	0.26182	-0.893578	0.00261917	0.00972183
LINC00861	1.05274	0.653505	-0.687878	0.00264824	0.0097987
TRBV11-2	1.64835	0.856048	-0.945258	0.00266015	0.00982409
LINC02754	0.403772	0.246756	-0.710457	0.00266699	0.00982409
AC051619.7	0.176151	0.113284	-0.636872	0.00265738	0.00982409
AC113382.2	0.264874	0.181129	-0.548288	0.00268159	0.00986757
AC013451.1	0.29284	0.18998	-0.624264	0.00275339	0.0100607
C2CD4D-AS1	12.665	7.75247	-0.708122	0.00276682	0.0101019
AC092718.6	0.386621	0.258787	-0.579159	0.00279219	0.0101629
LIX1-AS1	0.122712	0.0850884	-0.528236	0.00279723	0.0101733
AC078850.2	0.866293	0.606207	-0.515044	0.00294368	0.0106072
AL357146.1	0.711484	0.456135	-0.641369	0.00295379	0.0106268
AC010175.1	0.642426	0.39832	-0.689602	0.00304737	0.0108557
AP005131.2	0.567915	0.397313	-0.5154	0.00316977	0.0111644
KLF7-IT1	0.517204	0.360289	-0.52158	0.0032157	0.0112923
AC006159.1	0.644802	0.444568	-0.536453	0.00325179	0.0113849
AC091132.5	0.421537	0.289216	-0.543513	0.00327832	0.0114351
LAMP5-AS1	0.612421	0.0948957	-2.69011	0.00331912	0.0115602
AC099329.2	0.153411	0.0966177	-0.667039	0.00355967	0.0122794
AC087379.1	0.167607	0.0735361	-1.18856	0.00358333	0.012352
AC093510.1	0.426127	0.289701	-0.556718	0.00376492	0.0128738
AL161908.1	0.533089	0.212809	-1.32481	0.00387446	0.0131619
AC120498.4	0.24846	0.948669	1.93289	0.00388193	0.0131777
NFIA-AS1	0.149636	0.105113	-0.509511	0.00390624	0.0132124
AP003973.2	0.579118	0.376589	-0.620868	0.00394691	0.0133212
AL161668.4	0.134635	0.0768804	-0.808363	0.0040237	0.0135608
AC084855.1	3.68167	2.23286	-0.721472	0.0040448	0.0136026
AC026458.2	0.299627	0.207692	-0.52872	0.00405849	0.0136389
AP003117.2	0.14893	0.0890731	-0.741576	0.00427394	0.0141667
AC107241.1	0.258132	0.151806	-0.765883	0.00430796	0.0142549
AC010247.1	0.294279	0.175479	-0.745882	0.00437192	0.0144538
AC226101.1	0.140622	0.218783	0.637681	0.00443688	0.0146273
AC022182.2	0.425028	0.234929	-0.855334	0.00471475	0.0153679
CYP1B1-AS1	1.08311	0.765847	-0.500051	0.00475036	0.0154543
IL6-AS1	0.259055	0.137607	-0.912699	0.00477152	0.015509
AC027801.4	0.314974	0.201938	-0.641318	0.00479856	0.0155464
FGF13-AS1	0.933556	0.600005	-0.637761	0.00482349	0.0155841
AC007255.1	18.6617	12.5479	-0.572632	0.00491777	0.0158124
AL513008.1	0.483829	0.324711	-0.575342	0.00499441	0.016004
AF064858.1	0.341875	0.240234	-0.50903	0.00512555	0.01628
AL121929.3	0.300663	0.191249	-0.652693	0.00522859	0.0164855
GRK5-IT1	0.395306	0.2509	-0.655862	0.00545767	0.0170343
AL022315.1	0.258836	0.167251	-0.630022	0.00553941	0.0172435
MIR2117HG	1.70913	1.05225	-0.699792	0.00556376	0.0172785
LINC02084	0.978616	0.611863	-0.677534	0.00556471	0.0172785
AC009097.2	0.466391	0.696823	0.57925	0.00556017	0.0172785
EGFR-AS1	0.169021	0.116208	-0.540496	0.0056019	0.0173629
AC011586.2	0.1609	0.0955816	-0.751361	0.00562907	0.01743
AC012178.1	0.14314	0.0600181	-1.25395	0.00570675	0.017594
LINC01065	0.305681	0.21424	-0.512803	0.00579428	0.0177769
AC136475.7	0.14437	0.0935019	-0.626702	0.00581473	0.0178166
AC107871.2	0.372034	0.255774	-0.540566	0.0059006	0.0180326
AC093083.1	0.262812	0.152017	-0.789794	0.0059102	0.0180488
LINC02273	0.497098	0.293047	-0.762399	0.00595212	0.0181192
AL353152.1	1.003	0.633748	-0.662334	0.00649414	0.019325
AC015853.2	0.342936	0.21228	-0.691975	0.00650924	0.0193257
AC108472.1	0.426704	0.236253	-0.852903	0.00664112	0.0196055
AC002511.1	0.378831	0.242931	-0.641011	0.0070777	0.0206217
AL512631.1	0.366744	0.11345	-1.69271	0.00714942	0.0207827
LINC01934	0.18744	0.105328	-0.831534	0.00715071	0.0207827
AL109955.1	0.337346	0.232297	-0.538258	0.00714359	0.0207827
AC007569.1	0.345868	0.215546	-0.682224	0.00724103	0.0209932
AL160286.2	0.164265	0.105	-0.645631	0.0073073	0.0211461
LINC02308	0.390378	0.194147	-1.00772	0.00745765	0.0215015
AP000812.1	0.189817	0.1263	-0.587746	0.00749325	0.0215776
LINC02302	1.31184	0.689125	-0.928753	0.00750192	0.0215893
AC133961.1	0.140247	0.0796248	-0.816677	0.00753195	0.021641
AC023590.1	0.364102	0.176161	-1.04745	0.0076595	0.0219217
LINC00525	0.467503	0.240779	-0.957268	0.00780563	0.0222449
LINC02742	0.133325	0.0936076	-0.510247	0.00784416	0.0223275
LINC02343	0.576428	1.15898	1.00765	0.00798015	0.0226733
AL590068.1	0.201524	0.112077	-0.846466	0.00811423	0.0229016
LINC02812	0.275042	0.15477	-0.829524	0.00811998	0.022904
AL353699.1	0.265677	0.187755	-0.500821	0.00836017	0.023461
IFNG-AS1	0.499934	0.243707	-1.03659	0.00842809	0.0235745
AC091180.5	0.698799	0.489474	-0.513646	0.00842333	0.0235745
AC007953.1	0.19104	0.128094	-0.57667	0.00862777	0.0240327
LINC01705	0.450771	1.21531	1.43086	0.00865531	0.0240665
FAM30A	0.868991	0.52925	-0.715391	0.0087325	0.0242099
CCDC148-AS1	0.217416	0.146524	-0.569324	0.00914132	0.0251199
AC009065.2	0.303006	0.607704	1.00402	0.00959226	0.026099
DCXR-DT	0.317265	0.201455	-0.655233	0.00973181	0.0263743
KLHL7-DT	0.675004	0.449413	-0.586853	0.0101715	0.0273574
LINC01506	0.449799	0.286725	-0.649614	0.0102955	0.0276117
LINC02685	0.522991	0.362775	-0.527709	0.0103325	0.0276793
LRRC52-AS1	15.9378	8.87641	-0.844404	0.0103688	0.0277455
AL596247.1	0.330417	0.174158	-0.923895	0.0104769	0.0279383
AC015983.2	0.268307	0.167864	-0.676589	0.0105747	0.028072
AC008957.1	0.52046	0.328644	-0.663262	0.0105749	0.028072
AC008149.1	0.184429	0.127737	-0.529887	0.010599	0.0281202
AC107294.2	5.4384	7.82172	0.524303	0.0108435	0.0286389
AL355102.1	0.289289	0.112301	-1.36514	0.0109013	0.0287624
AC011586.1	0.187951	0.110776	-0.762706	0.0109148	0.0287624
LINC02766	0.470626	0.314199	-0.582905	0.0110438	0.0289472
XIST	27.5331	18.8833	-0.544057	0.0111564	0.0291372
AC130650.1	0.137587	0.0918454	-0.583066	0.012214	0.0312549
AL591501.1	0.21595	0.0873074	-1.30652	0.0122507	0.0313318
AC007349.4	0.125936	0.086402	-0.543555	0.0122737	0.0313736
AC036108.1	0.382456	0.267186	-0.517453	0.0123317	0.0314876
LINC02430	0.152726	0.101062	-0.595705	0.0123422	0.0314972
AC025419.1	1.48696	2.75066	0.887407	0.0123844	0.0315533
AC116021.1	0.360205	0.51382	0.512446	0.0124401	0.0316609
AL008718.3	0.228537	0.139499	-0.712172	0.0129858	0.0327123
AC093627.6	0.721267	0.394743	-0.86962	0.0129982	0.032726
AC027801.5	0.146422	0.0860715	-0.766524	0.013106	0.0329443
ADORA2A-AS1	0.120127	0.0825785	-0.540726	0.0135584	0.0337376
SNAP25-AS1	0.170786	0.113794	-0.585765	0.0138051	0.0341345
AC091564.5	0.189527	0.120269	-0.656138	0.0139936	0.03447
AC243964.3	0.802764	0.552308	-0.539501	0.0142038	0.0348079
AC022509.1	0.390241	0.189969	-1.0386	0.0142155	0.0348183
AC090617.4	0.123835	0.077385	-0.678298	0.014494	0.0354079
AL033384.1	2.29302	1.47133	-0.640132	0.0147393	0.0359322
LINC01556	0.481605	0.292532	-0.719254	0.0148951	0.0362744
AC010997.5	0.564997	0.855875	0.599158	0.0150105	0.0365061
AC113143.1	0.32353	0.22805	-0.504546	0.0151446	0.0367295
LINC00881	2.74038	1.58879	-0.786443	0.015199	0.0367852
AC006441.1	0.283671	0.182764	-0.63424	0.0152491	0.0368684
LINC01655	0.158048	0.315239	0.996081	0.0153469	0.0370476
AC090227.3	1.0074	0.699633	-0.525961	0.0155718	0.0374938
AC079313.2	0.160892	0.0929436	-0.791662	0.0156251	0.0376029
FILNC1	0.200191	0.0724912	-1.4655	0.0159219	0.038102
AC016735.1	0.312513	0.193023	-0.695142	0.0159514	0.0381174
AC239809.3	0.286474	0.185339	-0.628235	0.0164539	0.0391552
LINC01358	0.252085	0.175498	-0.522456	0.0164959	0.0392353
LINC00926	1.67952	1.16066	-0.533105	0.0165541	0.0392939
AC004877.1	0.160267	0.111089	-0.528762	0.0167554	0.0397115
AC104794.5	4.80424	3.32129	-0.532566	0.017562	0.0412213
LINC01055	0.24017	0.11647	-1.04409	0.0182301	0.0423328
AC022973.3	0.169696	0.109098	-0.637323	0.0183427	0.0425275
LINC01614	1.90811	4.88315	1.35567	0.0183903	0.0426168
AC007384.1	0.887284	0.549822	-0.690431	0.0184349	0.0426952
AC012615.4	0.243975	0.159454	-0.613593	0.018528	0.04283
LINC01781	0.703959	0.35494	-0.987919	0.0185865	0.0429017
AC012085.2	0.178035	0.12023	-0.566359	0.019032	0.0437148
AC007250.1	0.142196	0.0977427	-0.540824	0.0190234	0.0437148
AC008083.2	0.137126	0.0689664	-0.991535	0.0191148	0.0438415
AC096996.2	1.11505	0.487558	-1.19346	0.0192336	0.0440699
LINC00607	0.899257	1.29286	0.523761	0.0194697	0.0445673
AC121338.1	0.129334	0.0841673	-0.619775	0.0199043	0.045407
AC112715.1	0.155307	0.287665	0.889264	0.0201104	0.0457437
AC013565.3	0.284624	0.192203	-0.56643	0.0202945	0.0460729
AL049612.1	0.730538	0.514115	-0.50687	0.0209513	0.0470852
AL136140.1	0.341982	0.201517	-0.763015	0.0221792	0.0493714

## Sheet: Table S2
Table S2. 558 Differentially expressed lncRNAs and their 2598 correlated PCGs
lncRNA	mRNA	cor	pvalue
LINC02082	ATP6V1FNB	0.616414	1.07385e-54
LINC02082	GABRE	0.611106	1.54146e-53
LINC02082	IFNE	0.602602	9.91566e-52
LINC02082	STRADB	0.600566	2.63775e-51
LINC02082	WSB1	0.59863	6.6446e-51
LINC02082	LRP5L	0.598464	7.19259e-51
LINC02082	SYNDIG1L	0.596242	2.0595e-50
LINC02082	NELL2	0.589261	5.32498e-49
LINC02082	ICAM5	0.588589	7.25077e-49
LINC02082	PIP5KL1	0.580751	2.52543e-47
AC087741.2	MACROD1	0.661917	1.36029e-65
AC087741.2	SCRN2	0.654588	1.03877e-63
AC087741.2	POLR2I	0.649656	1.79728e-62
AC087741.2	DPM3	0.645864	1.55103e-61
AC087741.2	QTRT1	0.645232	2.21579e-61
AC087741.2	RECQL	-0.638184	1.11325e-59
AC087741.2	SURF2	0.631725	3.69116e-58
AC087741.2	OXLD1	0.629726	1.0724e-57
AC087741.2	GADD45GIP1	0.629191	1.42491e-57
AC087741.2	METTL26	0.626737	5.20911e-57
COLCA1	COLCA2	0.88231	2.19854e-168
COLCA1	HSPA12A	0.51737	2.93708e-36
COLCA1	MXI1	0.505049	2.28938e-34
COLCA1	CYP4B1	0.48319	3.40395e-31
COLCA1	C1orf115	0.483069	3.53897e-31
COLCA1	JADE1	0.474612	5.19538e-30
COLCA1	TTYH3	-0.452429	4.22695e-27
COLCA1	IL18R1	-0.444937	3.64459e-26
COLCA1	FHDC1	0.440371	1.32006e-25
COLCA1	DUSP10	-0.438786	2.05464e-25
AP001029.1	PRELID3A	0.801235	2.17546e-115
AP001029.1	CCNL2	0.76252	3.92048e-98
AP001029.1	EPOR	0.744471	3.53671e-91
AP001029.1	TTLL3	0.73797	8.16799e-89
AP001029.1	LMBR1L	0.736114	3.74616e-88
AP001029.1	MYO15B	0.734558	1.33179e-87
AP001029.1	CSAD	0.730711	2.94329e-86
AP001029.1	RGL3	0.727946	2.63629e-85
AP001029.1	RSRP1	0.724171	5.03608e-84
AP001029.1	GOLGA8A	0.717304	9.52353e-82
AC005046.2	LCAT	0.628841	1.71583e-57
AC005046.2	YJEFN3	0.627983	2.70192e-57
AC005046.2	KIAA0895L	0.613758	4.09901e-54
AC005046.2	TRO	0.609128	4.10563e-53
AC005046.2	ARHGAP33	0.590318	3.26961e-49
AC005046.2	AL365205.1	0.577268	1.18631e-46
AC005046.2	DMPK	0.572709	8.74274e-46
AC005046.2	FAM193B	0.570847	1.95879e-45
AC005046.2	IQCN	0.567746	7.42498e-45
AC005046.2	GSDMB	0.56606	1.52298e-44
AL080312.2	SULT1A2	0.75417	7.69157e-95
AL080312.2	EBF4	0.731728	1.30558e-86
AL080312.2	ZSCAN1	0.730146	4.61712e-86
AL080312.2	FN1	-0.717157	1.06322e-81
AL080312.2	ARHGAP22	0.703804	1.82822e-77
AL080312.2	SCNN1A	-0.699391	4.07503e-76
AL080312.2	BFSP1	0.694547	1.1529e-74
AL080312.2	INAFM2	0.689544	3.39366e-73
AL080312.2	FLNA	-0.689034	4.77275e-73
AL080312.2	CAPSL	0.688653	6.15703e-73
AL117327.1	NT5C2	0.517629	2.67523e-36
AL117327.1	NDUFS8	-0.512198	1.86822e-35
AL117327.1	STAG1	0.509941	4.14749e-35
AL117327.1	GTF2I	0.508432	7.04463e-35
AL117327.1	ZMIZ1	0.506689	1.29496e-34
AL117327.1	SMG6	0.505767	1.7846e-34
AL117327.1	PTPN13	0.504791	2.50338e-34
AL117327.1	HBP1	0.502372	5.76295e-34
AL117327.1	GPRASP1	0.500146	1.23392e-33
AL117327.1	FAM169A	0.500047	1.27603e-33
DGCR11	TNFSF15	0.454036	2.64389e-27
DGCR11	TENT5A	0.401278	3.74419e-21
DGCR11	RHOU	0.397284	9.91177e-21
DGCR11	MAPK1	0.392392	3.20882e-20
DGCR11	SAT2	-0.391485	3.98017e-20
DGCR11	EPHA4	0.388932	7.27808e-20
DGCR11	PLXNB2	0.387457	1.02891e-19
DGCR11	KLF5	0.383093	2.83645e-19
DGCR11	CACHD1	0.376786	1.19576e-18
DGCR11	PPP1R3B	0.373194	2.67603e-18
AL356215.1	DUOX1	0.654994	8.19574e-64
AL356215.1	CXXC4	0.650817	9.22779e-63
AL356215.1	VAMP1	0.650565	1.06696e-62
AL356215.1	PIWIL1	0.649786	1.66787e-62
AL356215.1	CD44	0.648082	4.4136e-62
AL356215.1	SSBP2	0.644321	3.69742e-61
AL356215.1	DUOX2	0.643359	6.33738e-61
AL356215.1	AATK	0.63339	1.50837e-58
AL356215.1	FRMD4B	0.62682	4.987e-57
AL356215.1	KCNK17	0.621982	6.21635e-56
AC009237.15	DPY19L2	0.605627	2.28708e-52
AC009237.15	PDLIM4	-0.602094	1.26665e-51
AC009237.15	SLC4A4	0.588876	6.35567e-49
AC009237.15	CTSH	-0.583741	6.59438e-48
AC009237.15	ADGRA3	0.573937	5.12047e-46
AC009237.15	ZMAT4	0.57003	2.78597e-45
AC009237.15	TIMP1	-0.569393	3.66499e-45
AC009237.15	SERPINA1	-0.56592	1.61617e-44
AC009237.15	KSR1	0.565096	2.29206e-44
AC009237.15	DUSP5	-0.563434	4.625e-44
ZNF460-AS1	PCED1A	0.643634	5.43443e-61
ZNF460-AS1	D2HGDH	0.604211	4.55447e-52
ZNF460-AS1	KAT2A	0.597134	1.35084e-50
ZNF460-AS1	UBXN11	0.581705	1.64779e-47
ZNF460-AS1	ECHDC2	0.581317	1.9608e-47
ZNF460-AS1	EPOR	0.577729	9.67615e-47
ZNF460-AS1	PCP2	0.575614	2.45733e-46
ZNF460-AS1	U2AF1L4	0.57241	9.95435e-46
ZNF460-AS1	CSAD	0.570767	2.02809e-45
ZNF460-AS1	CDK10	0.567717	7.51575e-45
PRANCR	FMC1	0.730196	4.43803e-86
PRANCR	CCDC24	0.721947	2.79791e-83
PRANCR	CDK10	0.703538	2.20915e-77
PRANCR	ZSCAN1	0.68078	1.08005e-70
PRANCR	PLA2G6	0.676054	2.22351e-69
PRANCR	BRICD5	0.674947	4.47727e-69
PRANCR	PCED1A	0.674446	6.14254e-69
PRANCR	PABPN1	0.674396	6.33836e-69
PRANCR	OXLD1	0.670065	9.47756e-68
PRANCR	GLI4	0.668135	3.11823e-67
AC008760.1	CCNL2	0.83378	3.72587e-133
AC008760.1	LMBR1L	0.80979	1.00658e-119
AC008760.1	LUC7L	0.790458	3.2084e-110
AC008760.1	RSRP1	0.786593	1.93206e-108
AC008760.1	MYO15B	0.774612	3.76689e-103
AC008760.1	RGL3	0.771416	8.55399e-102
AC008760.1	EPOR	0.770153	2.89663e-101
AC008760.1	NEIL1	0.763222	2.04355e-98
AC008760.1	APBB3	0.762008	6.29477e-98
AC008760.1	CSAD	0.760587	2.33201e-97
AL133338.1	NXF1	0.479322	1.17442e-30
AL133338.1	PTK7	0.451202	6.03707e-27
AL133338.1	C11orf95	0.434137	7.41855e-25
AL133338.1	ZNF608	0.427483	4.50209e-24
AL133338.1	DMD	0.415828	9.63554e-23
AL133338.1	GALNT6	0.410713	3.56084e-22
AL133338.1	GABRE	0.408509	6.21122e-22
AL133338.1	ZNF300	0.404912	1.52639e-21
AL133338.1	ARNT2	0.401817	3.27998e-21
AL133338.1	CCDC88C	0.400498	4.53284e-21
AC002128.1	CFAP70	0.732338	8.00273e-87
AC002128.1	MZF1	0.717085	1.12213e-81
AC002128.1	ARHGAP33	0.703071	3.07507e-77
AC002128.1	YJEFN3	0.699989	2.68482e-76
AC002128.1	KIAA0895L	0.682872	2.78041e-71
AC002128.1	BRICD5	0.677248	1.04102e-69
AC002128.1	FAM193B	0.672915	1.60722e-68
AC002128.1	ECHDC2	0.671627	3.59114e-68
AC002128.1	PAN2	0.666152	1.04943e-66
AC002128.1	HSF4	0.665065	2.03465e-66
AC104825.1	TCF7L1	0.784013	2.84312e-107
AC104825.1	PAX8	0.745761	1.17848e-91
AC104825.1	KCNAB1	0.738748	4.29398e-89
AC104825.1	FCGBP	0.737071	1.71099e-88
AC104825.1	VEGFA	0.735981	4.17775e-88
AC104825.1	EBF4	0.733762	2.53844e-87
AC104825.1	BTBD11	0.732049	1.00873e-86
AC104825.1	PRUNE1	0.729254	9.37975e-86
AC104825.1	GALNT17	0.724578	3.67372e-84
AC104825.1	SLC25A42	0.721044	5.58745e-83
AC093249.6	ZSCAN1	0.766904	6.45042e-100
AC093249.6	FMC1	0.752878	2.41923e-94
AC093249.6	ZNF580	0.746651	5.49465e-92
AC093249.6	GLI4	0.744667	2.99399e-91
AC093249.6	CCDC24	0.725777	1.44482e-84
AC093249.6	QTRT1	0.72197	2.74873e-83
AC093249.6	ENKD1	0.71603	2.47517e-81
AC093249.6	COQ4	0.712827	2.67097e-80
AC093249.6	ABHD14A	0.711883	5.35106e-80
AC093249.6	CDK10	0.704397	1.20024e-77
AL031710.1	MRO	0.820104	2.98069e-125
AL031710.1	ZMAT4	0.817436	8.67177e-124
AL031710.1	HGD	0.806748	3.70723e-118
AL031710.1	CLCNKA	0.802616	4.49464e-116
AL031710.1	FAHD2A	0.789015	1.49566e-109
AL031710.1	MIOX	0.788806	1.86853e-109
AL031710.1	OTOS	0.784813	1.2402e-107
AL031710.1	LDHD	0.783548	4.59426e-107
AL031710.1	KATNAL2	0.782887	9.08244e-107
AL031710.1	MPPED2	0.776499	5.81471e-104
HCG27	KAT2A	0.671051	5.14106e-68
HCG27	ATG16L2	0.662244	1.11775e-65
HCG27	FAM193B	0.662147	1.18456e-65
HCG27	CSAD	0.658164	1.27167e-64
HCG27	AMY2B	0.657272	2.15392e-64
HCG27	CCNL2	0.65158	5.94953e-63
HCG27	NEIL1	0.642565	9.87165e-61
HCG27	RSRP1	0.640216	3.6367e-60
HCG27	CCDC84	0.633235	1.63961e-58
HCG27	HSF4	0.632297	2.71498e-58
AC139768.1	COQ4	0.657827	1.55256e-64
AC139768.1	FAAH	0.643009	7.70498e-61
AC139768.1	FAHD2A	0.617206	7.18708e-55
AC139768.1	MSRB2	0.616459	1.04991e-54
AC139768.1	TRAPPC6A	0.594001	5.90025e-50
AC139768.1	NT5C3B	0.590915	2.48114e-49
AC139768.1	INAFM2	0.589896	3.97353e-49
AC139768.1	SWI5	0.587545	1.16988e-48
AC139768.1	PBX4	0.586319	2.04788e-48
AC139768.1	DCXR	0.583826	6.34376e-48
FOXD2-AS1	PAQR6	0.490837	2.80589e-32
FOXD2-AS1	ZNF581	0.473374	7.65144e-30
FOXD2-AS1	UCN	0.472822	9.08912e-30
FOXD2-AS1	UBE2C	0.465158	9.5961e-29
FOXD2-AS1	TK1	0.454958	2.01755e-27
FOXD2-AS1	PAFAH1B3	0.445229	3.35445e-26
FOXD2-AS1	AHCYL2	-0.444009	4.74158e-26
FOXD2-AS1	TRIM47	0.439702	1.5917e-25
FOXD2-AS1	TMEM184A	0.43952	1.6747e-25
FOXD2-AS1	SMARCA1	-0.436594	3.77327e-25
AC068620.1	PAN2	0.55084	8.31179e-42
AC068620.1	DPY19L2	0.542738	2.09115e-40
AC068620.1	MZF1	0.529983	2.81597e-38
AC068620.1	SLC25A29	0.516023	4.77019e-36
AC068620.1	ZSCAN1	0.507382	1.01727e-34
AC068620.1	VEGFA	0.497541	2.98605e-33
AC068620.1	CFAP70	0.495305	6.33968e-33
AC068620.1	KIAA0895L	0.491697	2.11092e-32
AC068620.1	TMEM80	0.48931	4.64184e-32
AC068620.1	ZMAT1	0.483285	3.30062e-31
ADIRF-AS1	TTLL3	0.667163	5.65878e-67
ADIRF-AS1	MYO15B	0.649776	1.67721e-62
ADIRF-AS1	CCNL2	0.649464	2.0052e-62
ADIRF-AS1	MAPK8IP3	0.645787	1.62057e-61
ADIRF-AS1	LENG8	0.643123	7.23199e-61
ADIRF-AS1	LMBR1L	0.641855	1.46633e-60
ADIRF-AS1	AMY2B	0.636475	2.83382e-59
ADIRF-AS1	APBB3	0.63578	4.13686e-59
ADIRF-AS1	CSAD	0.626171	7.01325e-57
ADIRF-AS1	SRSF5	0.609485	3.4425e-53
AC006001.2	RGS14	0.29372	1.31766e-11
AC006001.2	FAHD2A	0.291249	1.98481e-11
AC006001.2	HSPB11	0.278425	1.56134e-10
AC006001.2	PAN2	0.274647	2.81007e-10
AC006001.2	D2HGDH	0.273048	3.59395e-10
AC006001.2	ARHGEF10L	0.271466	4.57717e-10
AC006001.2	TMEM80	0.268357	7.32924e-10
AC006001.2	COQ4	0.253871	6.075e-09
AC006001.2	ID3	0.250353	9.95911e-09
AC006001.2	VSTM4	-0.24818	1.34658e-08
TOLLIP-AS1	ZNF580	0.721976	2.73791e-83
TOLLIP-AS1	ZSCAN1	0.721037	5.6198e-83
TOLLIP-AS1	CYB5D2	0.709487	3.08398e-79
TOLLIP-AS1	FMC1	0.694821	9.5589e-75
TOLLIP-AS1	ABHD14A	0.680017	1.76638e-70
TOLLIP-AS1	COQ4	0.679984	1.80521e-70
TOLLIP-AS1	TRAPPC6A	0.676456	1.72236e-69
TOLLIP-AS1	ECI1	0.669703	1.18544e-67
TOLLIP-AS1	MRPS26	0.669064	1.75928e-67
TOLLIP-AS1	TMEM80	0.664312	3.21155e-66
AC009065.9	BRICD5	0.770455	2.16442e-101
AC009065.9	CDK10	0.715149	4.77766e-81
AC009065.9	LUC7L	0.7089	4.72034e-79
AC009065.9	ZNF692	0.703324	2.56962e-77
AC009065.9	KIAA0895L	0.695983	4.3103e-75
AC009065.9	SNRNP70	0.695152	7.6208e-75
AC009065.9	LCAT	0.694624	1.09335e-74
AC009065.9	PABPN1	0.685367	5.42607e-72
AC009065.9	FAM193B	0.683346	2.04104e-71
AC009065.9	EPOR	0.68293	2.67661e-71
PPIC-AS1	NNT	0.679704	2.16122e-70
PPIC-AS1	YPEL3	-0.660135	3.94714e-65
PPIC-AS1	HSPA9	0.624661	1.54564e-56
PPIC-AS1	ACADSB	0.61797	4.87226e-55
PPIC-AS1	MYO10	0.615398	1.79569e-54
PPIC-AS1	ISYNA1	-0.602574	1.00521e-51
PPIC-AS1	ZNF664	0.602191	1.20884e-51
PPIC-AS1	TMSB10	-0.592785	1.041e-49
PPIC-AS1	OXCT1	0.59263	1.11899e-49
PPIC-AS1	FAM89B	-0.592615	1.12694e-49
C2orf27A	FAP	0.652386	3.73445e-63
C2orf27A	COL1A1	0.649952	1.51659e-62
C2orf27A	SRPX2	0.638352	1.01513e-59
C2orf27A	CTHRC1	0.634856	6.8333e-59
C2orf27A	VCAN	0.627739	3.07235e-57
C2orf27A	ADAMTS14	0.627609	3.29145e-57
C2orf27A	CDH11	0.627597	3.31222e-57
C2orf27A	COL3A1	0.608667	5.15353e-53
C2orf27A	CSF2	0.60794	7.37217e-53
C2orf27A	TNFAIP6	0.597072	1.39121e-50
WWC2-AS2	SPX	0.754097	8.20818e-95
WWC2-AS2	MPPED2	0.730939	2.45327e-86
WWC2-AS2	CDON	0.725374	1.97787e-84
WWC2-AS2	PRUNE1	0.719312	2.08895e-82
WWC2-AS2	ARHGAP24	0.711509	7.04405e-80
WWC2-AS2	FN1	-0.705127	7.13003e-78
WWC2-AS2	EBF4	0.703711	1.95334e-77
WWC2-AS2	GCSH	0.699914	2.82876e-76
WWC2-AS2	TCF7L1	0.695561	5.75761e-75
WWC2-AS2	KATNAL2	0.695559	5.76653e-75
USP3-AS1	ZSCAN1	0.70718	1.63639e-78
USP3-AS1	DPY19L2	0.707048	1.80027e-78
USP3-AS1	TCF7L1	0.691202	1.11503e-73
USP3-AS1	SPX	0.684899	7.3831e-72
USP3-AS1	FN1	-0.683185	2.26712e-71
USP3-AS1	KATNAL2	0.680066	1.712e-70
USP3-AS1	PBX4	0.668874	1.97883e-67
USP3-AS1	VEGFA	0.668267	2.87371e-67
USP3-AS1	FAAH	0.660217	3.75931e-65
USP3-AS1	CCDC146	0.657229	2.20899e-64
AL021578.1	KLF6	0.617931	4.96928e-55
AL021578.1	PPP1R15A	0.59565	2.72167e-50
AL021578.1	KLF4	0.5925	1.18873e-49
AL021578.1	CSRNP1	0.591659	1.75764e-49
AL021578.1	ZFP36	0.581876	1.52644e-47
AL021578.1	ATF3	0.572773	8.50125e-46
AL021578.1	HBEGF	0.568698	4.93815e-45
AL021578.1	MCL1	0.559265	2.64268e-43
AL021578.1	VMP1	0.55534	1.33363e-42
AL021578.1	JUNB	0.553873	2.42945e-42
LINC02481	STRA6	0.674363	6.47265e-69
LINC02481	WNT10A	0.666746	7.30486e-67
LINC02481	RASGRF1	0.6659	1.22398e-66
LINC02481	CYSLTR2	0.648069	4.44629e-62
LINC02481	SDK1	0.644055	4.29271e-61
LINC02481	CD109	0.642	1.35252e-60
LINC02481	PLEKHA6	0.640621	2.90719e-60
LINC02481	SDC3	0.638705	8.36231e-60
LINC02481	COL8A2	0.636294	3.12881e-59
LINC02481	QSOX1	0.629592	1.15187e-57
AC244502.3	TSC22D1	0.674688	5.27344e-69
AC244502.3	PDZRN4	0.668213	2.97145e-67
AC244502.3	NAT8L	0.646924	8.51813e-62
AC244502.3	ADAMTS9	0.623308	3.12765e-56
AC244502.3	TMEM130	0.621361	8.56527e-56
AC244502.3	APOE	0.619853	1.86082e-55
AC244502.3	PRR15	0.60688	1.24002e-52
AC244502.3	SERP2	0.603637	6.01343e-52
AC244502.3	ST6GALNAC6	0.590517	2.98308e-49
AC244502.3	SMIM10L2A	0.590362	3.20509e-49
PRKAG2-AS1	CCDC24	0.673006	1.51764e-68
PRKAG2-AS1	TRAPPC6A	0.67131	4.37711e-68
PRKAG2-AS1	GLI4	0.651435	6.46787e-63
PRKAG2-AS1	FMC1	0.64137	1.91891e-60
PRKAG2-AS1	PCED1A	0.631109	5.13229e-58
PRKAG2-AS1	MRPS26	0.621718	7.12668e-56
PRKAG2-AS1	ZNF580	0.615305	1.88154e-54
PRKAG2-AS1	QTRT1	0.614834	2.38642e-54
PRKAG2-AS1	CENPX	0.614236	3.22366e-54
PRKAG2-AS1	MAP1LC3A	0.613188	5.45342e-54
AC004233.2	CLDN9	0.737996	7.98851e-89
AC004233.2	LAD1	0.586325	2.04232e-48
AC004233.2	TNFRSF12A	0.584032	5.78126e-48
AC004233.2	PALM	0.580581	2.72487e-47
AC004233.2	KCP	0.566826	1.09907e-44
AC004233.2	PRSS22	0.557919	4.61575e-43
AC004233.2	LCN12	0.552255	4.68983e-42
AC004233.2	FAM43A	0.549989	1.17119e-41
AC004233.2	CXXC5	0.549516	1.41634e-41
AC004233.2	METTL7B	0.54901	1.73555e-41
MRPL20-AS1	CENPX	0.642157	1.23962e-60
MRPL20-AS1	CRELD1	0.615739	1.51152e-54
MRPL20-AS1	CDK10	0.613994	3.64039e-54
MRPL20-AS1	TMEM161A	0.611797	1.09267e-53
MRPL20-AS1	PCED1A	0.606399	1.5691e-52
MRPL20-AS1	SWI5	0.595477	2.95178e-50
MRPL20-AS1	PPIB	0.592559	1.15644e-49
MRPL20-AS1	MRPS26	0.591567	1.83427e-49
MRPL20-AS1	BEX3	0.591228	2.14641e-49
MRPL20-AS1	ZNF444	0.590506	2.99765e-49
AC006042.1	DDX39B	0.733499	3.13914e-87
AC006042.1	TTLL3	0.713873	1.23307e-80
AC006042.1	CCNL2	0.707755	1.0814e-78
AC006042.1	LENG8	0.691583	8.62346e-74
AC006042.1	RSRP1	0.682626	3.26211e-71
AC006042.1	TTC14	0.681786	5.63062e-71
AC006042.1	PNISR	0.680349	1.4266e-70
AC006042.1	NKTR	0.671248	4.54815e-68
AC006042.1	MYO15B	0.657669	1.70438e-64
AC006042.1	ARGLU1	0.657223	2.21627e-64
AC093297.2	ZMAT1	0.538243	1.20548e-39
AC093297.2	DPY19L2	0.463084	1.79765e-28
AC093297.2	S100A9	-0.453476	3.11413e-27
AC093297.2	MXI1	0.441273	1.02531e-25
AC093297.2	LUC7L3	0.437063	3.31368e-25
AC093297.2	FPR1	-0.433461	8.9251e-25
AC093297.2	TTC14	0.431968	1.34098e-24
AC093297.2	DMTF1	0.430012	2.2796e-24
AC093297.2	TMEM267	0.429749	2.44741e-24
AC093297.2	SLC25A27	0.422575	1.6597e-23
AL031722.1	NT5C3B	0.502217	6.07681e-34
AL031722.1	CLDN1	-0.486858	1.03634e-31
AL031722.1	COQ4	0.484585	2.16887e-31
AL031722.1	TNFRSF10A	-0.481316	6.21434e-31
AL031722.1	DPP4	-0.47805	1.75903e-30
AL031722.1	MET	-0.472435	1.0253e-29
AL031722.1	C9orf116	0.469415	2.61056e-29
AL031722.1	DUSP5	-0.467391	4.85836e-29
AL031722.1	RNF157	0.465638	8.29255e-29
AL031722.1	BDH1	0.465496	8.65915e-29
AC087276.2	LUC7L3	0.511818	2.13792e-35
AC087276.2	NKTR	0.484968	1.916e-31
AC087276.2	LCAT	0.476764	2.64112e-30
AC087276.2	MAPK8IP3	0.473986	6.32014e-30
AC087276.2	TTC14	0.466716	5.97092e-29
AC087276.2	DMTF1	0.465852	7.77009e-29
AC087276.2	MYO15B	0.463101	1.78806e-28
AC087276.2	PLA2G6	0.460308	4.13579e-28
AC087276.2	RNPC3	0.459279	5.62329e-28
AC087276.2	CFAP70	0.459122	5.89176e-28
URB1-AS1	FMC1	0.719857	1.38076e-82
URB1-AS1	TRAPPC6A	0.686764	2.15824e-72
URB1-AS1	MSRB2	0.682064	4.70243e-71
URB1-AS1	RPS19BP1	0.668718	2.17831e-67
URB1-AS1	MCRIP2	0.665573	1.49339e-66
URB1-AS1	PEX11G	0.655903	4.81496e-64
URB1-AS1	CENPX	0.654312	1.22055e-63
URB1-AS1	COPS9	0.653546	1.90548e-63
URB1-AS1	HSD17B10	0.652619	3.26323e-63
URB1-AS1	CYB5D2	0.652508	3.4799e-63
RHOXF1-AS1	TTC39A	-0.434187	7.31632e-25
RHOXF1-AS1	CTSB	-0.400553	4.47326e-21
RHOXF1-AS1	LIX1	0.373533	2.48097e-18
RHOXF1-AS1	SLC30A2	-0.372231	3.31528e-18
RHOXF1-AS1	BNC2	0.371731	3.70456e-18
RHOXF1-AS1	C11orf95	0.362816	2.59386e-17
RHOXF1-AS1	MYL4	0.358727	6.20778e-17
RHOXF1-AS1	PDZRN4	0.358376	6.68663e-17
RHOXF1-AS1	RENBP	-0.357274	8.43789e-17
RHOXF1-AS1	ADRA1B	0.352736	2.1796e-16
A1BG-AS1	PARP14	0.455562	1.68953e-27
A1BG-AS1	PARP9	0.437988	2.56435e-25
A1BG-AS1	TNFRSF10A	0.430966	1.76075e-24
A1BG-AS1	MTMR11	0.426106	6.50663e-24
A1BG-AS1	ABR	0.417827	5.74696e-23
A1BG-AS1	RNF19B	0.406896	9.30888e-22
A1BG-AS1	MAPK13	0.406888	9.32683e-22
A1BG-AS1	EHBP1L1	0.403945	1.94045e-21
A1BG-AS1	ICAM1	0.399424	5.89291e-21
A1BG-AS1	SERPINB8	0.384302	2.14497e-19
AC008771.1	TGM2	-0.595553	2.8489e-50
AC008771.1	MYD88	-0.557356	5.8231e-43
AC008771.1	GPR153	-0.541173	3.86003e-40
AC008771.1	PELI1	-0.539206	8.30018e-40
AC008771.1	ELF4	-0.537557	1.57123e-39
AC008771.1	BCL2L1	-0.534234	5.62403e-39
AC008771.1	STK17B	-0.530736	2.1201e-38
AC008771.1	RUNX1	-0.527853	6.25878e-38
AC008771.1	BTBD11	0.526182	1.16633e-37
AC008771.1	ITGB2	-0.52205	5.35658e-37
AL138724.2	SCAND1	0.670517	7.16207e-68
AL138724.2	RABAC1	0.668753	2.13164e-67
AL138724.2	LSM7	0.656716	2.98837e-64
AL138724.2	REX1BD	0.655946	4.69579e-64
AL138724.2	TMEM160	0.650158	1.34732e-62
AL138724.2	TRIR	0.643289	6.59177e-61
AL138724.2	INAFM1	0.640112	3.85315e-60
AL138724.2	ANTKMT	0.639284	6.08165e-60
AL138724.2	MRPL41	0.637897	1.30309e-59
AL138724.2	INO80B	0.624786	1.44858e-56
AC109361.2	DMTF1	0.653408	2.06459e-63
AC109361.2	NKTR	0.649508	1.95582e-62
AC109361.2	PNISR	0.644982	2.55042e-61
AC109361.2	TTC14	0.631219	4.8373e-58
AC109361.2	FRMD4B	0.625661	9.16227e-57
AC109361.2	CFAP70	0.622736	4.20812e-56
AC109361.2	BTBD19	0.616129	1.24076e-54
AC109361.2	ESYT3	0.616061	1.28446e-54
AC109361.2	VEGFA	0.611643	1.18011e-53
AC109361.2	VAMP1	0.609204	3.95534e-53
SNHG6	RPS20	0.858551	1.72611e-149
SNHG6	RPL37A	0.838711	3.48994e-136
SNHG6	RPL12	0.828232	7.26704e-130
SNHG6	RPL35	0.826569	6.67772e-129
SNHG6	RPL34	0.820981	9.725e-126
SNHG6	RPS9	0.820509	1.77768e-125
SNHG6	RPL18	0.810002	7.81126e-120
SNHG6	RPL13	0.807281	1.98068e-118
SNHG6	RPL36	0.800618	4.38951e-115
SNHG6	RPL28	0.80022	6.88955e-115
MCF2L-AS1	OGDHL	0.715095	4.97199e-81
MCF2L-AS1	COL8A2	-0.699036	5.2203e-76
MCF2L-AS1	MPC1	0.679055	3.27857e-70
MCF2L-AS1	SFXN4	0.66847	2.53769e-67
MCF2L-AS1	LDHD	0.658882	8.31328e-65
MCF2L-AS1	ESRRA	0.658323	1.15756e-64
MCF2L-AS1	PPARGC1A	0.653088	2.48602e-63
MCF2L-AS1	CHCHD10	0.649759	1.69445e-62
MCF2L-AS1	ANKRD9	0.649523	1.93939e-62
MCF2L-AS1	KATNAL2	0.644991	2.53749e-61
AL358472.2	RNF146	0.547476	3.20523e-41
AL358472.2	PCED1A	0.537065	1.89964e-39
AL358472.2	VAMP1	0.535401	3.59947e-39
AL358472.2	HHEX	0.52784	6.28904e-38
AL358472.2	SFTA3	0.524758	1.97739e-37
AL358472.2	PAN2	0.523482	3.16644e-37
AL358472.2	RGL3	0.519959	1.14978e-36
AL358472.2	TTC14	0.518399	2.02481e-36
AL358472.2	CSAD	0.511488	2.40229e-35
AL358472.2	KLHL14	0.510616	3.26976e-35
AL033384.1	CWH43	0.631272	4.70396e-58
AL033384.1	DPP6	0.604088	4.83302e-52
AL033384.1	ZMAT4	0.589767	4.21728e-49
AL033384.1	PKHD1L1	0.589593	4.56833e-49
AL033384.1	SH3RF2	0.584054	5.7228e-48
AL033384.1	PLA2R1	0.570826	1.97669e-45
AL033384.1	KIT	0.566921	1.05555e-44
AL033384.1	GRAMD2A	0.564304	3.20375e-44
AL033384.1	FMOD	0.562546	6.71782e-44
AL033384.1	TMEM164	0.559815	2.10274e-43
AC073957.3	DDX39B	0.784486	1.7404e-107
AC073957.3	RNPC3	0.783435	5.16224e-107
AC073957.3	NKTR	0.770645	1.80285e-101
AC073957.3	LENG8	0.769591	4.97417e-101
AC073957.3	TTLL3	0.7492	6.07943e-93
AC073957.3	DMTF1	0.724226	4.82561e-84
AC073957.3	MAPK8IP3	0.721765	3.21711e-83
AC073957.3	TTC14	0.718224	4.76181e-82
AC073957.3	PNISR	0.704213	1.36806e-77
AC073957.3	CREBZF	0.694625	1.0926e-74
AC026367.3	SUSD1	-0.575191	2.95886e-46
AC026367.3	UBXN11	0.511629	2.28592e-35
AC026367.3	EPHB6	0.50657	1.35009e-34
AC026367.3	CCDC24	0.506343	1.46103e-34
AC026367.3	PCED1A	0.498626	2.06873e-33
AC026367.3	CDK10	0.49177	2.06034e-32
AC026367.3	MZF1	0.488062	6.99258e-32
AC026367.3	LHPP	0.487666	7.95884e-32
AC026367.3	ZMAT1	0.487346	8.83697e-32
AC026367.3	NRIP2	0.486666	1.10338e-31
PINK1-AS	MLEC	0.719975	1.26293e-82
PINK1-AS	TCF7L1	0.692296	5.32611e-74
PINK1-AS	CXCL17	-0.679086	3.21409e-70
PINK1-AS	CYB561	0.677643	8.09214e-70
PINK1-AS	CALR	0.665675	1.40407e-66
PINK1-AS	BTBD11	0.661663	1.58395e-65
PINK1-AS	PRDM16	0.660312	3.55238e-65
PINK1-AS	RNF150	0.659388	6.15603e-65
PINK1-AS	SHANK2	0.658717	9.17069e-65
PINK1-AS	CD58	-0.657112	2.36679e-64
BOLA3-AS1	SGCB	0.400137	4.95141e-21
BOLA3-AS1	MLLT11	0.398615	7.17652e-21
BOLA3-AS1	YAP1	0.389974	5.69306e-20
BOLA3-AS1	LDB1	0.375428	1.62347e-18
BOLA3-AS1	APP	0.37472	1.90282e-18
BOLA3-AS1	TMEM64	0.370745	4.60765e-18
BOLA3-AS1	NT5C2	0.365287	1.5217e-17
BOLA3-AS1	ATP8B2	0.362829	2.58694e-17
BOLA3-AS1	SMARCC2	0.36207	3.04473e-17
BOLA3-AS1	BRPF3	0.361742	3.2661e-17
AC026367.1	CYB5D2	0.704013	1.57651e-77
AC026367.1	FMC1	0.683288	2.11912e-71
AC026367.1	ABHD14A	0.670183	8.81208e-68
AC026367.1	IL11RA	0.658638	9.60671e-65
AC026367.1	CDK10	0.657789	1.58734e-64
AC026367.1	ZSCAN1	0.646819	9.03896e-62
AC026367.1	CCDC24	0.635398	5.09294e-59
AC026367.1	H2AC8	0.63084	5.9246e-58
AC026367.1	METRN	0.623131	3.42797e-56
AC026367.1	TMEM88	0.620819	1.13258e-55
DOCK9-DT	RAB34	0.806226	6.84134e-118
DOCK9-DT	DHRS3	0.7956	1.20001e-112
DOCK9-DT	SDC4	0.79457	3.71972e-112
DOCK9-DT	NOD1	0.788291	3.22504e-109
DOCK9-DT	GRB7	0.767845	2.63919e-100
DOCK9-DT	PALM	0.763988	1.00011e-98
DOCK9-DT	GJB3	0.756571	8.97735e-96
DOCK9-DT	PRR15	0.750198	2.54948e-93
DOCK9-DT	ANXA1	0.744898	2.46047e-91
DOCK9-DT	NAB2	0.741256	5.32429e-90
AF001548.2	RRAGD	-0.496489	4.25906e-33
AF001548.2	CPD	-0.457494	9.55246e-28
AF001548.2	IDUA	0.444983	3.59739e-26
AF001548.2	FAM193B	0.442061	8.21743e-26
AF001548.2	INKA1	0.435711	4.8141e-25
AF001548.2	LUC7L	0.435099	5.69563e-25
AF001548.2	SPIRE1	-0.42484	9.1132e-24
AF001548.2	HEXD	0.418538	4.77763e-23
AF001548.2	LYL1	0.417265	6.64823e-23
AF001548.2	SERP2	0.417041	7.04475e-23
AC027575.3	ABHD14A	0.680445	1.34048e-70
AC027575.3	DDX21	-0.676322	1.87555e-69
AC027575.3	ZNHIT1	0.675473	3.21244e-69
AC027575.3	RECQL	-0.668121	3.1453e-67
AC027575.3	EDF1	0.667093	5.90886e-67
AC027575.3	MAPK1	-0.661595	1.64945e-65
AC027575.3	MYOF	-0.660248	3.68946e-65
AC027575.3	STK24	-0.660119	3.98645e-65
AC027575.3	M6PR	-0.659124	7.19977e-65
AC027575.3	EIF3A	-0.653836	1.6103e-63
NDST1-AS1	STARD10	0.441749	8.9706e-26
NDST1-AS1	RNASEH2C	0.438452	2.25484e-25
NDST1-AS1	UQCC3	0.42827	3.64525e-24
NDST1-AS1	MGMT	0.426248	6.26459e-24
NDST1-AS1	METTL26	0.424565	9.80324e-24
NDST1-AS1	ZNHIT2	0.422573	1.66045e-23
NDST1-AS1	SEC24D	-0.420189	3.10547e-23
NDST1-AS1	FAU	0.418678	4.60596e-23
NDST1-AS1	RPL13	0.416702	7.68919e-23
NDST1-AS1	SCRN2	0.415804	9.69598e-23
AP001207.3	UBXN11	0.496504	4.23789e-33
AP001207.3	BEX2	0.484518	2.21655e-31
AP001207.3	RSPH1	0.483587	2.99489e-31
AP001207.3	STARD10	0.474521	5.34686e-30
AP001207.3	MACROD1	0.458456	7.18165e-28
AP001207.3	BEX5	0.456516	1.27541e-27
AP001207.3	ECHDC2	0.4555	1.72068e-27
AP001207.3	RASGEF1C	0.452369	4.30154e-27
AP001207.3	SLFN5	-0.442528	7.20459e-26
AP001207.3	SLC16A11	0.441157	1.05935e-25
AC006213.3	CFAP70	0.498365	2.26011e-33
AC006213.3	SLC6A13	0.494006	9.791e-33
AC006213.3	SOBP	0.491499	2.2544e-32
AC006213.3	RGL3	0.487229	9.18116e-32
AC006213.3	AOPEP	0.479392	1.14866e-30
AC006213.3	DIPK1B	0.478235	1.65908e-30
AC006213.3	SPACA6	0.472881	8.92357e-30
AC006213.3	FBF1	0.469574	2.48546e-29
AC006213.3	SOD2	-0.468246	3.73903e-29
AC006213.3	CCDC154	0.468205	3.78667e-29
AC090948.2	DOCK10	0.462381	2.22181e-28
AC090948.2	FBXO11	0.454079	2.61087e-27
AC090948.2	STAG1	0.450166	8.14839e-27
AC090948.2	FOXO1	0.449132	1.0979e-26
AC090948.2	KAT2B	0.443897	4.89416e-26
AC090948.2	RALGAPA2	0.442897	6.49412e-26
AC090948.2	USP34	0.441099	1.07662e-25
AC090948.2	MAT2A	0.437092	3.28798e-25
AC090948.2	NFAT5	0.43691	3.45758e-25
AC090948.2	NT5C2	0.436394	3.98678e-25
AL031670.1	DDX39B	0.752891	2.39338e-94
AL031670.1	NKTR	0.748649	9.80735e-93
AL031670.1	LENG8	0.723724	7.11769e-84
AL031670.1	RNPC3	0.717549	7.91784e-82
AL031670.1	OGT	0.709942	2.2137e-79
AL031670.1	CREBZF	0.689155	4.40224e-73
AL031670.1	BTAF1	0.682176	4.37271e-71
AL031670.1	NR2C2	0.670554	7.00203e-68
AL031670.1	PNISR	0.668654	2.26501e-67
AL031670.1	WSB1	0.662712	8.43605e-66
AC122129.1	ZBED6	0.676797	1.38738e-69
AC122129.1	NFAT5	0.6665	8.4897e-67
AC122129.1	ZC3HAV1L	0.655918	4.77253e-64
AC122129.1	NKTR	0.640023	4.04571e-60
AC122129.1	RAPGEF2	0.63979	4.60278e-60
AC122129.1	NR2C2	0.627389	3.69535e-57
AC122129.1	ZNF737	0.625724	8.86812e-57
AC122129.1	PIK3C2A	0.619602	2.11571e-55
AC122129.1	PLEKHH1	0.618058	4.6596e-55
AC122129.1	DYNC1LI2	0.612849	6.46379e-54
AC135048.3	ZSCAN1	0.547528	3.13991e-41
AC135048.3	AC092718.3	0.539288	8.04043e-40
AC135048.3	C9orf116	0.535414	3.58193e-39
AC135048.3	NT5C3B	0.529966	2.83399e-38
AC135048.3	SLC25A42	0.527159	8.10852e-38
AC135048.3	GCSH	0.524683	2.03259e-37
AC135048.3	HSD17B10	0.524678	2.03633e-37
AC135048.3	TMEM161A	0.51958	1.31953e-36
AC135048.3	CRELD1	0.517471	2.83188e-36
AC135048.3	CYB5D2	0.514167	9.27235e-36
AC124312.2	NFAT5	0.848415	1.87889e-142
AC124312.2	ZBED6	0.847973	3.70316e-142
AC124312.2	USP34	0.821361	5.979e-126
AC124312.2	ASH1L	0.79449	4.06443e-112
AC124312.2	PRRC2B	0.785254	7.83712e-108
AC124312.2	FBXO11	0.784937	1.09e-107
AC124312.2	MFAP3	0.783551	4.58202e-107
AC124312.2	GTF2I	0.778863	5.45904e-105
AC124312.2	STAG1	0.77571	1.2722e-103
AC124312.2	DYNC1LI2	0.773899	7.59329e-103
AC245140.2	CYB561	0.571595	1.41737e-45
AC245140.2	KATNAL2	0.567409	8.5744e-45
AC245140.2	MLEC	0.561355	1.10655e-43
AC245140.2	ACACB	0.560994	1.28658e-43
AC245140.2	ELMO1	0.551294	6.91896e-42
AC245140.2	ITPR1	0.546078	5.59243e-41
AC245140.2	BTBD11	0.542772	2.06291e-40
AC245140.2	GNA14	0.540329	5.36491e-40
AC245140.2	SYNE1	0.539181	8.38228e-40
AC245140.2	TACSTD2	-0.538491	1.09501e-39
AP000766.1	LATS2	0.63906	6.88047e-60
AP000766.1	PIK3C2A	0.611437	1.30768e-53
AP000766.1	FAM13A	0.604624	3.7267e-52
AP000766.1	WWC2	0.604496	3.96532e-52
AP000766.1	RAPGEF2	0.595237	3.30522e-50
AP000766.1	LPCAT2	0.59235	1.27454e-49
AP000766.1	ZNF737	0.584899	3.90524e-48
AP000766.1	RPS6KA6	0.583548	7.19254e-48
AP000766.1	SHANK2	0.57494	3.30243e-46
AP000766.1	NAP1L2	0.573838	5.34747e-46
AC104785.1	FMC1	0.544265	1.1462e-40
AC104785.1	QTRT1	0.542577	2.22727e-40
AC104785.1	OXLD1	0.534944	4.28798e-39
AC104785.1	PET100	0.525367	1.57777e-37
AC104785.1	PSMG3	0.523175	3.5447e-37
AC104785.1	ZNHIT1	0.518253	2.13467e-36
AC104785.1	RAB11FIP1	-0.516878	3.50695e-36
AC104785.1	OCEL1	0.516757	3.66419e-36
AC104785.1	ENKD1	0.514333	8.73738e-36
AC104785.1	POLR2J	0.505954	1.67237e-34
AC012306.2	TPGS1	0.738066	7.54622e-89
AC012306.2	MZF1	0.62942	1.26166e-57
AC012306.2	ZNF219	0.601457	1.72044e-51
AC012306.2	TMEM160	0.587531	1.17746e-48
AC012306.2	EMC6	0.585867	2.51582e-48
AC012306.2	FBXL15	0.576955	1.36205e-46
AC012306.2	ZNF580	0.574532	3.94901e-46
AC012306.2	H1-10	0.572023	1.17736e-45
AC012306.2	SCAND1	0.570499	2.27654e-45
AC012306.2	ANTKMT	0.569833	3.03269e-45
AC015912.3	OXLD1	0.705293	6.33408e-78
AC015912.3	ATP5F1D	0.677287	1.0158e-69
AC015912.3	PPP1R35	0.675329	3.51941e-69
AC015912.3	ANTKMT	0.666976	6.3443e-67
AC015912.3	QTRT1	0.666828	6.94696e-67
AC015912.3	ZNHIT1	0.664656	2.60759e-66
AC015912.3	MRPL55	0.651295	7.01128e-63
AC015912.3	YDJC	0.649902	1.56035e-62
AC015912.3	POLR2J	0.648405	3.67157e-62
AC015912.3	C6orf226	0.647497	6.15385e-62
AC019080.5	PLAAT1	0.33504	7.63456e-15
AC019080.5	ZWINT	0.324907	5.29093e-14
AC019080.5	PCDHGC3	-0.322453	8.3656e-14
AC019080.5	ASGR1	0.309666	8.51168e-13
AC019080.5	SAT2	0.306906	1.38417e-12
AC019080.5	RANGRF	0.304004	2.29565e-12
AC019080.5	SYNPO	-0.303959	2.31347e-12
AC019080.5	PCLAF	0.299257	5.18734e-12
AC019080.5	GAMT	0.288407	3.16373e-11
AC019080.5	ETS1	-0.281032	1.03538e-10
DGUOK-AS1	SERGEF	0.698794	6.17672e-76
DGUOK-AS1	SELENOW	0.654906	8.63181e-64
DGUOK-AS1	SPACA6	0.632191	2.87537e-58
DGUOK-AS1	TMEM243	0.630107	8.75779e-58
DGUOK-AS1	KIF22	0.628048	2.61036e-57
DGUOK-AS1	RELL1	-0.621967	6.26416e-56
DGUOK-AS1	PRR29	0.621451	8.17658e-56
DGUOK-AS1	NME3	0.617672	5.6706e-55
DGUOK-AS1	ABHD14A	0.614762	2.47442e-54
DGUOK-AS1	TM7SF2	0.603722	5.77239e-52
AC074117.1	DDX39B	0.780127	1.52156e-105
AC074117.1	LENG8	0.75884	1.15117e-96
AC074117.1	TTC14	0.735108	8.51116e-88
AC074117.1	TTLL3	0.72958	7.23793e-86
AC074117.1	PNISR	0.728699	1.45478e-85
AC074117.1	DMTF1	0.711502	7.07779e-80
AC074117.1	NKTR	0.706134	3.47027e-78
AC074117.1	PAN2	0.70521	6.72087e-78
AC074117.1	CREBZF	0.704208	1.37257e-77
AC074117.1	MAPK8IP3	0.699904	2.84854e-76
AC009054.2	ZNF580	0.410901	3.3955e-22
AC009054.2	NTHL1	0.410594	3.6699e-22
AC009054.2	MRPL55	0.409981	4.28624e-22
AC009054.2	EDF1	0.406281	1.08547e-21
AC009054.2	GAMT	0.404966	1.506e-21
AC009054.2	NAA38	0.403852	1.98568e-21
AC009054.2	ZNHIT1	0.403202	2.3314e-21
AC009054.2	AURKAIP1	0.401043	3.96703e-21
AC009054.2	DDX21	-0.400224	4.84739e-21
AC009054.2	ZNF444	0.400155	4.93046e-21
ERICH6-AS1	TLE6	0.661996	1.29746e-65
ERICH6-AS1	PPIB	0.640779	2.66425e-60
ERICH6-AS1	TEKT2	0.635469	4.89879e-59
ERICH6-AS1	TRO	0.629635	1.12559e-57
ERICH6-AS1	ZSCAN1	0.606393	1.57396e-52
ERICH6-AS1	CCDC24	0.605988	1.91806e-52
ERICH6-AS1	PKNOX2	0.605146	2.89126e-52
ERICH6-AS1	CRELD1	0.603778	5.61674e-52
ERICH6-AS1	EBF4	0.60273	9.32369e-52
ERICH6-AS1	CAST	-0.595866	2.4584e-50
AC142472.1	ZSCAN1	0.831741	6.23137e-132
AC142472.1	ZNF580	0.792432	3.8233e-111
AC142472.1	GLI4	0.76556	2.29261e-99
AC142472.1	CCDC24	0.759305	7.53136e-97
AC142472.1	ZNF444	0.754827	4.28544e-95
AC142472.1	FBF1	0.747248	3.28968e-92
AC142472.1	TRAPPC6A	0.747127	3.65024e-92
AC142472.1	STAM	-0.746497	6.27478e-92
AC142472.1	FMC1	0.74455	3.30794e-91
AC142472.1	QTRT1	0.740055	1.45103e-89
MINCR	TRAPPC6A	0.750852	1.43899e-93
MINCR	SAT2	0.738703	4.45807e-89
MINCR	MCRIP2	0.72375	6.97865e-84
MINCR	QTRT1	0.722911	1.33316e-83
MINCR	FMC1	0.705891	4.12941e-78
MINCR	FAAH	0.701728	7.93389e-77
MINCR	NT5C3B	0.701099	1.23468e-76
MINCR	B4GALT5	-0.687342	1.47198e-72
MINCR	MRPS26	0.686641	2.34252e-72
MINCR	FAHD2A	0.68379	1.5273e-71
AP003392.4	GNAS	0.283157	7.38402e-11
AP003392.4	CDKN2C	0.278003	1.66802e-10
AP003392.4	TSPAN1	-0.274522	2.86475e-10
AP003392.4	SMIM4	0.272367	3.98922e-10
AP003392.4	MXRA5	-0.264682	1.26885e-09
AP003392.4	NEK6	-0.263688	1.46964e-09
AP003392.4	LAMC2	-0.260444	2.36425e-09
AP003392.4	SERGEF	0.260334	2.40248e-09
AP003392.4	TENM3	-0.259571	2.6841e-09
AP003392.4	SEMA3C	-0.258307	3.22276e-09
AC026765.3	CXXC4	0.724172	5.03075e-84
AC026765.3	BTBD11	0.689955	2.57711e-73
AC026765.3	FN1	-0.686369	2.8038e-72
AC026765.3	SLC25A42	0.672915	1.6066e-68
AC026765.3	CYB561	0.658526	1.02666e-64
AC026765.3	FAM167A	0.6543	1.22917e-63
AC026765.3	GCSH	0.65084	9.11117e-63
AC026765.3	MET	-0.649363	2.12542e-62
AC026765.3	RUNX1	-0.648571	3.33937e-62
AC026765.3	AHNAK2	-0.648044	4.50896e-62
TCERG1L-AS1	TCERG1L	0.747264	3.24592e-92
TCERG1L-AS1	AC012651.1	0.634084	1.03735e-58
TCERG1L-AS1	SH3D21	0.631044	5.31246e-58
TCERG1L-AS1	ICAM5	0.611288	1.40783e-53
TCERG1L-AS1	LRP5L	0.605099	2.9577e-52
TCERG1L-AS1	TTLL3	0.592726	1.07016e-49
TCERG1L-AS1	TDRD10	0.590121	3.58173e-49
TCERG1L-AS1	ZNF300	0.589466	4.84427e-49
TCERG1L-AS1	LMBR1L	0.587968	9.63996e-49
TCERG1L-AS1	NXF1	0.581532	1.78098e-47
AL135905.1	EDN2	0.434919	5.98595e-25
AL135905.1	AKAP13	-0.428171	3.74362e-24
AL135905.1	FDXR	0.416288	8.55875e-23
AL135905.1	GRIK2	0.411916	2.62368e-22
AL135905.1	GPRC5B	-0.408345	6.47305e-22
AL135905.1	SPATA18	0.400855	4.15406e-21
AL135905.1	SLC29A1	-0.393803	2.29101e-20
AL135905.1	PFKP	-0.392377	3.2203e-20
AL135905.1	CTSB	-0.38759	9.97315e-20
AL135905.1	RBBP8NL	0.386292	1.35058e-19
AC109309.1	MRGPRE	0.864546	6.49559e-154
AC109309.1	CERS4	0.372549	3.08936e-18
AC109309.1	RTL5	0.362992	2.4976e-17
AC109309.1	PPARG	-0.356542	9.84493e-17
AC109309.1	MUC15	0.347793	6.02133e-16
AC109309.1	SALL1	0.343429	1.45521e-15
AC109309.1	CTXND1	0.338195	4.1175e-15
AC109309.1	CTSB	0.337797	4.45234e-15
AC109309.1	NEU1	0.334724	8.11852e-15
AC109309.1	GLRB	0.328761	2.55524e-14
AL024508.1	METRN	0.584705	4.26397e-48
AL024508.1	ICAM1	-0.575444	2.64838e-46
AL024508.1	NPC1	-0.567127	9.66881e-45
AL024508.1	C9orf116	0.556263	9.13477e-43
AL024508.1	B4GALT5	-0.552714	3.89297e-42
AL024508.1	CYB5D2	0.541843	2.96973e-40
AL024508.1	PRADC1	0.541653	3.19917e-40
AL024508.1	AHNAK2	-0.539728	6.77688e-40
AL024508.1	FMC1	0.533586	7.1998e-39
AL024508.1	TNFRSF10A	-0.530765	2.0977e-38
AL355574.1	LENG8	0.551034	7.68765e-42
AL355574.1	ZMAT1	0.54502	8.50558e-41
AL355574.1	DMTF1	0.540496	5.02525e-40
AL355574.1	PAN2	0.528309	5.27675e-38
AL355574.1	NKTR	0.524426	2.23519e-37
AL355574.1	DDX39B	0.519707	1.25987e-36
AL355574.1	QSOX2	0.516981	3.37938e-36
AL355574.1	OGT	0.516931	3.44133e-36
AL355574.1	PNISR	0.51441	8.50229e-36
AL355574.1	CREBZF	0.514067	9.60936e-36
GTSE1-DT	FAHD2A	0.66289	7.57925e-66
GTSE1-DT	CYB5D2	0.640628	2.89612e-60
GTSE1-DT	NT5C3B	0.620291	1.48579e-55
GTSE1-DT	GPER1	0.617988	4.82869e-55
GTSE1-DT	GCSH	0.616156	1.22385e-54
GTSE1-DT	LDHD	0.605113	2.93722e-52
GTSE1-DT	TRAPPC6A	0.592666	1.10056e-49
GTSE1-DT	CYP17A1	0.591835	1.61949e-49
GTSE1-DT	IFTAP	0.590117	3.58815e-49
GTSE1-DT	ZMAT4	0.580426	2.92053e-47
AC009506.2	HHEX	0.613835	3.94357e-54
AC009506.2	FRMD5	-0.597111	1.36564e-50
AC009506.2	PKIA	0.595631	2.74633e-50
AC009506.2	CHST10	0.582985	9.26988e-48
AC009506.2	TMEM80	0.580426	2.92072e-47
AC009506.2	CDC42EP3	-0.580421	2.92706e-47
AC009506.2	ATP6V1G2	0.570286	2.49535e-45
AC009506.2	SALL2	0.567309	8.94775e-45
AC009506.2	RSPH1	0.567181	9.45012e-45
AC009506.2	IL1RN	-0.56295	5.66918e-44
AC005393.1	ZSCAN1	0.659822	4.75634e-65
AC005393.1	ZNF444	0.621833	6.71369e-56
AC005393.1	COQ4	0.620518	1.32258e-55
AC005393.1	TLE6	0.62031	1.47114e-55
AC005393.1	DMPK	0.619517	2.21032e-55
AC005393.1	FBF1	0.619157	2.65809e-55
AC005393.1	BRICD5	0.618882	3.05842e-55
AC005393.1	CCDC24	0.61525	1.9352e-54
AC005393.1	ZNF580	0.611952	1.01136e-53
AC005393.1	PBX4	0.611047	1.58742e-53
CIRBP-AS1	MZF1	0.668692	2.21247e-67
CIRBP-AS1	ZSCAN1	0.665986	1.16115e-66
CIRBP-AS1	DMPK	0.656592	3.21257e-64
CIRBP-AS1	LCAT	0.64327	6.66122e-61
CIRBP-AS1	TRO	0.64273	9.00753e-61
CIRBP-AS1	KIAA0895L	0.636944	2.19472e-59
CIRBP-AS1	BRICD5	0.633429	1.47731e-58
CIRBP-AS1	TCF7L1	0.627532	3.42692e-57
CIRBP-AS1	AL365205.1	0.626537	5.78647e-57
CIRBP-AS1	PPIB	0.626103	7.26896e-57
CCNT2-AS1	GPRASP1	0.471098	1.55267e-29
CCNT2-AS1	LIPG	0.466297	6.78576e-29
CCNT2-AS1	YWHAH	-0.457704	8.97534e-28
CCNT2-AS1	ARPC1B	-0.457032	1.09514e-27
CCNT2-AS1	FOXO1	0.452908	3.67557e-27
CCNT2-AS1	ST6GAL2	0.450855	6.67605e-27
CCNT2-AS1	HHEX	0.445988	2.70272e-26
CCNT2-AS1	PLAU	-0.44485	3.73594e-26
CCNT2-AS1	PRUNE1	0.444405	4.23934e-26
CCNT2-AS1	METTL7A	0.442116	8.0906e-26
LINC02672	EPB41L4B	0.251836	8.09378e-09
LINC02672	IARS1	0.251342	8.67365e-09
LINC02672	ISYNA1	-0.246811	1.62599e-08
LINC02672	CMTM4	0.245257	2.01151e-08
LINC02672	PYCARD	-0.244626	2.19213e-08
LINC02672	HSPA9	0.242846	2.79008e-08
LINC02672	ABLIM1	0.238244	5.15981e-08
LINC02672	PHYHIP	-0.237753	5.50555e-08
LINC02672	SERTM1	0.235691	7.21875e-08
LINC02672	SNX4	0.2353	7.59702e-08
AC244090.1	MSRB2	0.873898	2.93598e-161
AC244090.1	MCRIP2	0.860561	5.98219e-151
AC244090.1	TRAPPC6A	0.841396	7.08919e-138
AC244090.1	FMC1	0.832312	2.84299e-132
AC244090.1	UQCC2	0.831992	4.41449e-132
AC244090.1	MRPS26	0.829919	7.47251e-131
AC244090.1	ZNHIT1	0.816627	2.38168e-123
AC244090.1	NOTCH2	-0.813311	1.4266e-121
AC244090.1	IQGAP1	-0.812581	3.47283e-121
AC244090.1	CENPX	0.812389	4.3855e-121
BRWD1-AS2	ZSCAN1	0.714733	6.51307e-81
BRWD1-AS2	PEX11G	0.706504	2.66039e-78
BRWD1-AS2	MRPS26	0.697107	1.98753e-75
BRWD1-AS2	TRAPPC6A	0.695161	7.57555e-75
BRWD1-AS2	MFSD3	0.685355	5.47035e-72
BRWD1-AS2	MSRB2	0.683776	1.54138e-71
BRWD1-AS2	MCRIP2	0.683033	2.50274e-71
BRWD1-AS2	ZNF580	0.679309	2.785e-70
BRWD1-AS2	DCXR	0.678028	6.32789e-70
BRWD1-AS2	C9orf116	0.677743	7.59314e-70
AC008764.6	ZNF692	0.728315	1.97041e-85
AC008764.6	KAT2A	0.728234	2.10011e-85
AC008764.6	PABPN1	0.715029	5.22289e-81
AC008764.6	PCP2	0.713432	1.70837e-80
AC008764.6	FAM193B	0.70515	7.01561e-78
AC008764.6	EPOR	0.696283	3.50656e-75
AC008764.6	ZGLP1	0.690515	1.77008e-73
AC008764.6	NEIL1	0.688027	9.34197e-73
AC008764.6	BRICD5	0.686216	3.10129e-72
AC008764.6	U2AF1L4	0.685097	6.48262e-72
AC023043.4	JPT1	0.595045	3.61735e-50
AC023043.4	S100A10	0.551382	6.67938e-42
AC023043.4	TP53I3	0.551265	7.00285e-42
AC023043.4	PLAUR	0.548135	2.46352e-41
AC023043.4	ITGB4	0.531155	1.80999e-38
AC023043.4	CMTM3	0.529498	3.37866e-38
AC023043.4	BCL2L1	0.520937	8.04965e-37
AC023043.4	TAX1BP3	0.519934	1.16013e-36
AC023043.4	KRT15	0.518245	2.14092e-36
AC023043.4	S100A11	0.51507	6.71504e-36
AC109347.2	HSD17B10	0.571555	1.44223e-45
AC109347.2	MSRB2	0.562576	6.63435e-44
AC109347.2	TNFRSF10A	-0.560575	1.53232e-43
AC109347.2	COQ4	0.556492	8.31323e-43
AC109347.2	TRAPPC6A	0.542275	2.5076e-40
AC109347.2	C9orf116	0.539292	8.02921e-40
AC109347.2	ICAM1	-0.535472	3.50357e-39
AC109347.2	RAB11FIP1	-0.532776	9.79593e-39
AC109347.2	NT5C3B	0.528389	5.12062e-38
AC109347.2	IGF2R	-0.526102	1.20131e-37
AC026979.3	ABHD14A	0.586543	1.84948e-48
AC026979.3	CDK10	0.581556	1.76178e-47
AC026979.3	CCDC24	0.580555	2.75672e-47
AC026979.3	ZNF444	0.573618	5.88443e-46
AC026979.3	FBF1	0.569043	4.26025e-45
AC026979.3	RAB11FIP1	-0.565293	2.10813e-44
AC026979.3	PAXX	0.564542	2.89745e-44
AC026979.3	ZNF580	0.560562	1.54092e-43
AC026979.3	BRICD5	0.555101	1.471e-42
AC026979.3	ENKD1	0.554316	2.02736e-42
AC053527.2	PCED1A	0.573914	5.17228e-46
AC053527.2	TMEM80	0.559229	2.68265e-43
AC053527.2	IL11RA	0.54558	6.81293e-41
AC053527.2	ECHDC2	0.543182	1.75625e-40
AC053527.2	BEX2	0.540463	5.09185e-40
AC053527.2	MZF1	0.539011	8.95333e-40
AC053527.2	ZSCAN1	0.537	1.94714e-39
AC053527.2	D2HGDH	0.521785	5.90255e-37
AC053527.2	ZNF219	0.519911	1.17006e-36
AC053527.2	UBXN11	0.516168	4.52879e-36
WAC-AS1	PBX4	0.497286	3.2557e-33
WAC-AS1	CCDC146	0.455639	1.6514e-27
WAC-AS1	PRUNE1	0.451184	6.06921e-27
WAC-AS1	IFTAP	0.447362	1.82552e-26
WAC-AS1	HSPB11	0.446018	2.67949e-26
WAC-AS1	ADGRA3	0.444976	3.60474e-26
WAC-AS1	CYB5D2	0.444292	4.37638e-26
WAC-AS1	AC092718.3	0.433788	8.16251e-25
WAC-AS1	HSD11B2	0.433169	9.66672e-25
WAC-AS1	TCF7L1	0.433002	1.01188e-24
AC104794.5	CYS1	0.914391	1.2096e-201
AC104794.5	NOVA1	0.333581	1.01334e-14
AC104794.5	PPP1R7	0.308804	9.91313e-13
AC104794.5	SLIT1	0.308648	1.01908e-12
AC104794.5	HPCAL1	0.305959	1.6337e-12
AC104794.5	TMEM243	0.305519	1.76396e-12
AC104794.5	TMEM108	0.290903	2.10121e-11
AC104794.5	ST6GALNAC6	0.289413	2.68405e-11
AC104794.5	PRR29	0.285917	4.73942e-11
AC104794.5	SERP2	0.285238	5.28813e-11
AC068580.1	NBEAL2	0.550624	9.07002e-42
AC068580.1	ELF4	0.527983	5.96233e-38
AC068580.1	SLC20A1	0.520294	1.01772e-36
AC068580.1	ADAMTS14	0.519346	1.43658e-36
AC068580.1	MBOAT1	0.519328	1.44586e-36
AC068580.1	ITGAX	0.515891	5.00201e-36
AC068580.1	MYD88	0.515341	6.0935e-36
AC068580.1	OSMR	0.509423	4.97637e-35
AC068580.1	NPC1	0.507994	8.21434e-35
AC068580.1	NFIA	-0.5063	1.48267e-34
AC005586.1	EML1	0.631764	3.61352e-58
AC005586.1	PTPN4	0.631528	4.10154e-58
AC005586.1	ADIPOR2	0.621703	7.18192e-56
AC005586.1	TAX1BP3	-0.615047	2.14314e-54
AC005586.1	ACACB	0.614728	2.51715e-54
AC005586.1	RAPGEF2	0.614116	3.42468e-54
AC005586.1	C9orf16	-0.612895	6.31663e-54
AC005586.1	S100A11	-0.60856	5.43318e-53
AC005586.1	S100A6	-0.608408	5.8572e-53
AC005586.1	FAM89B	-0.606119	1.79878e-52
AL022344.1	TLE6	0.454228	2.49945e-27
AL022344.1	TEKT2	0.431788	1.40839e-24
AL022344.1	PCP2	0.427664	4.2887e-24
AL022344.1	DIPK1B	0.417598	6.09791e-23
AL022344.1	FAM189A2	0.412605	2.20179e-22
AL022344.1	ENKD1	0.411518	2.90318e-22
AL022344.1	SCNN1G	0.403696	2.06367e-21
AL022344.1	PIP4K2A	-0.400754	4.25767e-21
AL022344.1	SMO	0.399409	5.91524e-21
AL022344.1	FBF1	0.397613	9.15398e-21
AC018645.3	ENKD1	0.518467	1.97565e-36
AC018645.3	FMC1	0.513816	1.05098e-35
AC018645.3	YDJC	0.488799	5.49023e-32
AC018645.3	LRRC75B	0.48373	2.85994e-31
AC018645.3	PABPN1	0.471766	1.2622e-29
AC018645.3	PPP1R35	0.467283	5.02154e-29
AC018645.3	CCDC24	0.460182	4.29464e-28
AC018645.3	VIM	0.454289	2.45481e-27
AC018645.3	PAXX	0.451077	6.25992e-27
AC018645.3	CYB5D2	0.449615	9.55241e-27
AC018809.1	BRICD5	0.731811	1.22095e-86
AC018809.1	KIAA0895L	0.726926	5.87672e-85
AC018809.1	ZNF692	0.726236	1.0089e-84
AC018809.1	LUC7L	0.718667	3.40683e-82
AC018809.1	EPOR	0.707343	1.4552e-78
AC018809.1	CFAP70	0.706239	3.21761e-78
AC018809.1	MZF1	0.702758	3.83696e-77
AC018809.1	LUC7L3	0.701728	7.93516e-77
AC018809.1	GOLGA8A	0.695854	4.7096e-75
AC018809.1	PABPN1	0.691388	9.83319e-74
ST3GAL5-AS1	ST3GAL5	0.7112	8.82884e-80
ST3GAL5-AS1	RNF146	0.694042	1.62663e-74
ST3GAL5-AS1	TMEM87A	0.668198	2.99986e-67
ST3GAL5-AS1	MBIP	0.648084	4.40813e-62
ST3GAL5-AS1	IKZF2	0.630424	7.39444e-58
ST3GAL5-AS1	CDC14A	0.62709	4.32671e-57
ST3GAL5-AS1	SFTA3	0.624065	2.10951e-56
ST3GAL5-AS1	PPP1R21	0.586685	1.73347e-48
ST3GAL5-AS1	CHN2	0.585212	3.3869e-48
ST3GAL5-AS1	LRP4	0.582909	9.59571e-48
AC027449.1	ECHDC2	0.520148	1.07328e-36
AC027449.1	PCED1A	0.494046	9.6635e-33
AC027449.1	CDK10	0.489715	4.06305e-32
AC027449.1	PLA2G6	0.483313	3.2717e-31
AC027449.1	CCDC24	0.470485	1.87643e-29
AC027449.1	UBXN11	0.46779	4.2996e-29
AC027449.1	CHKA	0.459453	5.33879e-28
AC027449.1	FBF1	0.457899	8.47251e-28
AC027449.1	SNRNP70	0.455911	1.52458e-27
AC027449.1	PBX4	0.454744	2.14871e-27
PCAT18	SULT1A2	0.543693	1.43641e-40
PCAT18	PIWIL1	0.538554	1.06878e-39
PCAT18	EFCC1	0.522779	4.10015e-37
PCAT18	ST3GAL6	0.504923	2.39139e-34
PCAT18	SLC25A38	0.50257	5.38363e-34
PCAT18	KCNAB1	0.497337	3.19974e-33
PCAT18	VAMP1	0.494743	7.65438e-33
PCAT18	SCNN1A	-0.494594	8.04354e-33
PCAT18	AQP4	0.489486	4.38098e-32
PCAT18	CA12	0.489329	4.61314e-32
AC092718.5	SHANK2	0.716892	1.29703e-81
AC092718.5	AC092718.3	0.712739	2.85118e-80
AC092718.5	PRDM16	0.697693	1.3253e-75
AC092718.5	KSR1	0.681415	7.16378e-71
AC092718.5	PRTG	0.678565	4.48879e-70
AC092718.5	PLEKHH1	0.677508	8.82268e-70
AC092718.5	EML1	0.677113	1.13442e-69
AC092718.5	RAPGEF2	0.673555	1.07577e-68
AC092718.5	ZNF737	0.657135	2.33473e-64
AC092718.5	S100A6	-0.657086	2.40341e-64
LINC02019	CCDC84	0.567431	8.49124e-45
LINC02019	SPACA6	0.566714	1.15304e-44
LINC02019	FCHSD1	0.549261	1.56908e-41
LINC02019	LMBR1L	0.549029	1.72208e-41
LINC02019	IFNE	0.548765	1.91425e-41
LINC02019	TTLL3	0.540281	5.46524e-40
LINC02019	PIP5KL1	0.539804	6.57947e-40
LINC02019	LUC7L	0.538487	1.09659e-39
LINC02019	REC8	0.53498	4.22974e-39
LINC02019	PAQR6	0.534787	4.5531e-39
AC007114.1	TRAPPC6A	0.76048	2.57243e-97
AC007114.1	FAAH	0.749712	3.89348e-93
AC007114.1	FMC1	0.725806	1.41225e-84
AC007114.1	MCRIP2	0.725206	2.25453e-84
AC007114.1	NT5C3B	0.717943	5.88397e-82
AC007114.1	SAT2	0.711568	6.7446e-80
AC007114.1	GCSH	0.708799	5.08003e-79
AC007114.1	CYB5D2	0.707657	1.16048e-78
AC007114.1	COQ4	0.696916	2.2671e-75
AC007114.1	FAHD2A	0.692506	4.61891e-74
AC046143.1	GJB3	0.722961	1.2835e-83
AC046143.1	SDC4	0.706276	3.13387e-78
AC046143.1	TNFRSF12A	0.674332	6.60195e-69
AC046143.1	MFGE8	0.666805	7.04668e-67
AC046143.1	SYT12	0.666688	7.56815e-67
AC046143.1	IGFBP6	0.665671	1.40676e-66
AC046143.1	TIMP1	0.665131	1.95436e-66
AC046143.1	GALE	0.661562	1.68255e-65
AC046143.1	CAMK2N1	0.660903	2.49677e-65
AC046143.1	PRR15	0.660553	3.07734e-65
LINC01963	MTMR12	0.568702	4.9308e-45
LINC01963	LIX1	0.558702	3.33849e-43
LINC01963	AFAP1L2	0.553132	3.2854e-42
LINC01963	PTPN13	0.55189	5.43767e-42
LINC01963	SLIT3	0.550627	9.05983e-42
LINC01963	RENBP	-0.539816	6.54918e-40
LINC01963	NID2	0.537713	1.47939e-39
LINC01963	TRAM2	0.534522	5.0386e-39
LINC01963	SMAD3	0.531104	1.84522e-38
LINC01963	PKIA	0.53059	2.24071e-38
AL158166.1	PTPRE	0.794926	2.51772e-112
AL158166.1	SDC4	0.754908	3.98698e-95
AL158166.1	PDLIM4	0.752352	3.85051e-94
AL158166.1	EVA1A	0.752008	5.21639e-94
AL158166.1	KCNN4	0.743656	7.06144e-91
AL158166.1	CREB5	0.742191	2.43069e-90
AL158166.1	DUSP5	0.733115	4.27899e-87
AL158166.1	GABRB2	0.730424	3.70064e-86
AL158166.1	TACSTD2	0.72424	4.77537e-84
AL158166.1	COL8A2	0.723681	7.36029e-84
AC106795.2	SELENOV	0.786745	1.64765e-108
AC106795.2	PTPRE	-0.777464	2.22236e-104
AC106795.2	PDLIM4	-0.773334	1.32041e-102
AC106795.2	SERPINA1	-0.772609	2.68075e-102
AC106795.2	LGI3	0.771149	1.10735e-101
AC106795.2	MTMR11	-0.766574	8.80849e-100
AC106795.2	TMEM43	-0.763563	1.48661e-98
AC106795.2	SNTA1	0.763271	1.95111e-98
AC106795.2	ITGA3	-0.762857	2.86728e-98
AC106795.2	RUNX2	-0.75841	1.70127e-96
MID1IP1-AS1	RAPGEF2	0.67441	6.28459e-69
MID1IP1-AS1	FAM89B	-0.64839	3.70283e-62
MID1IP1-AS1	TRIM58	0.634863	6.807e-59
MID1IP1-AS1	PIK3C2A	0.634583	7.9198e-59
MID1IP1-AS1	C9orf16	-0.634198	9.75494e-59
MID1IP1-AS1	AHCYL2	0.632606	2.30079e-58
MID1IP1-AS1	SH3BGRL3	-0.632591	2.31867e-58
MID1IP1-AS1	CYP7B1	0.626183	6.97027e-57
MID1IP1-AS1	TMSB10	-0.621961	6.28563e-56
MID1IP1-AS1	CANX	0.61804	4.70239e-55
CTBP1-DT	SMARCC2	0.627053	4.41125e-57
CTBP1-DT	C16orf58	0.621774	6.92169e-56
CTBP1-DT	LDB1	0.610972	1.64795e-53
CTBP1-DT	SDAD1	0.606772	1.30756e-52
CTBP1-DT	SMG6	0.591819	1.63162e-49
CTBP1-DT	HMGN4	0.589002	5.99726e-49
CTBP1-DT	HBP1	0.583626	6.94316e-48
CTBP1-DT	FBXO11	0.583501	7.34627e-48
CTBP1-DT	ASH1L	0.579358	4.69951e-47
CTBP1-DT	ADAM17	0.577743	9.61661e-47
AC022613.2	SLIT3	0.557623	5.21682e-43
AC022613.2	EPHB6	0.519133	1.5519e-36
AC022613.2	CDH2	0.490962	2.69227e-32
AC022613.2	NAP1L3	0.481749	5.40913e-31
AC022613.2	CHST10	0.474471	5.42995e-30
AC022613.2	PKIA	0.467789	4.30085e-29
AC022613.2	ABCA2	0.462984	1.85268e-28
AC022613.2	PBX1	0.462921	1.88822e-28
AC022613.2	ARMCX2	0.452271	4.42585e-27
AC022613.2	SOWAHC	0.452267	4.4309e-27
TNFRSF10A-AS1	TNFRSF10A	0.90021	1.50583e-185
TNFRSF10A-AS1	B4GALT5	0.763703	1.30556e-98
TNFRSF10A-AS1	AHR	0.752161	4.55707e-94
TNFRSF10A-AS1	ZNF217	0.751428	8.68635e-94
TNFRSF10A-AS1	FAS	0.750171	2.60946e-93
TNFRSF10A-AS1	CSGALNACT2	0.742925	1.30945e-90
TNFRSF10A-AS1	NRIP1	0.735984	4.16908e-88
TNFRSF10A-AS1	IL1RAP	0.730763	2.82329e-86
TNFRSF10A-AS1	PARP14	0.730387	3.80983e-86
TNFRSF10A-AS1	IQGAP1	0.730276	4.16453e-86
TAF1A-AS1	GCSH	0.668725	2.16867e-67
TAF1A-AS1	AC092718.3	0.6637	4.65051e-66
TAF1A-AS1	IFTAP	0.64614	1.32726e-61
TAF1A-AS1	RPS6KA6	0.645265	2.17465e-61
TAF1A-AS1	MRO	0.634959	6.46128e-59
TAF1A-AS1	KATNAL2	0.631954	3.2642e-58
TAF1A-AS1	C9orf116	0.628485	2.07168e-57
TAF1A-AS1	BTBD11	0.617898	5.05503e-55
TAF1A-AS1	KIT	0.614968	2.23024e-54
TAF1A-AS1	MPPED2	0.610074	2.5726e-53
PCBP1-AS1	PBX4	0.686068	3.42052e-72
PCBP1-AS1	TCF7L1	0.684256	1.12568e-71
PCBP1-AS1	CCDC146	0.654769	9.34614e-64
PCBP1-AS1	TLE6	0.642155	1.24061e-60
PCBP1-AS1	TMEM178A	0.632842	2.02643e-58
PCBP1-AS1	PLA2G6	0.632715	2.17009e-58
PCBP1-AS1	PAN2	0.627538	3.41596e-57
PCBP1-AS1	VEGFA	0.627032	4.45983e-57
PCBP1-AS1	CHKA	0.624257	1.90856e-56
PCBP1-AS1	TRO	0.618752	3.26984e-55
ATP2B1-AS1	ANKRD37	0.645345	2.079e-61
ATP2B1-AS1	TCF7L1	0.611343	1.37012e-53
ATP2B1-AS1	VEGFA	0.598007	8.93566e-51
ATP2B1-AS1	CYB5D2	0.586754	1.67951e-48
ATP2B1-AS1	PI4K2A	-0.577557	1.0441e-46
ATP2B1-AS1	ELMO1	0.573724	5.61962e-46
ATP2B1-AS1	GALNT17	0.566335	1.35464e-44
ATP2B1-AS1	CCDC146	0.564594	2.83382e-44
ATP2B1-AS1	ANGPTL1	0.56201	8.41164e-44
ATP2B1-AS1	DUSP14	0.557343	5.85574e-43
AC027796.4	TTLL3	0.798938	2.92384e-114
AC027796.4	WSB1	0.79705	2.41e-113
AC027796.4	PABPC1L	0.794959	2.42763e-112
AC027796.4	CCNL2	0.786623	1.87203e-108
AC027796.4	LENG8	0.751986	5.31472e-94
AC027796.4	RSRP1	0.732907	5.05966e-87
AC027796.4	NRBP2	0.732113	9.58299e-87
AC027796.4	APBB3	0.729315	8.93754e-86
AC027796.4	LMBR1L	0.718379	4.2344e-82
AC027796.4	PAQR6	0.707912	9.65021e-79
AC067852.2	EMC6	0.476283	3.07378e-30
AC067852.2	PRMT5	0.473435	7.50874e-30
AC067852.2	C16orf58	0.44916	1.08917e-26
AC067852.2	PNPO	0.434533	6.65414e-25
AC067852.2	PJA1	0.425258	8.1549e-24
AC067852.2	B3GNT9	0.424669	9.53672e-24
AC067852.2	ZNF219	0.421238	2.35938e-23
AC067852.2	NME2	0.42079	2.65354e-23
AC067852.2	PDIA6	0.408149	6.7996e-22
AC067852.2	UNC119B	0.407172	8.68683e-22
AL109811.2	LUC7L	0.859127	6.62768e-150
AL109811.2	SLC25A27	0.841751	4.20945e-138
AL109811.2	CCNL2	0.839467	1.17314e-136
AL109811.2	FAM193B	0.833181	8.55663e-133
AL109811.2	CSAD	0.81832	2.85439e-124
AL109811.2	LUC7L3	0.817143	1.25168e-123
AL109811.2	PLA2G6	0.806121	7.73405e-118
AL109811.2	KAT2A	0.805955	9.39236e-118
AL109811.2	CCDC84	0.804117	7.97061e-117
AL109811.2	SRSF5	0.802445	5.46538e-116
AL137003.1	BTAF1	0.563727	4.08761e-44
AL137003.1	CREBZF	0.560514	1.57196e-43
AL137003.1	DDX17	0.558195	4.11862e-43
AL137003.1	NR2C2	0.554625	1.7869e-42
AL137003.1	ITPRID2	0.536467	2.39059e-39
AL137003.1	RBL2	0.531095	1.85141e-38
AL137003.1	USP54	0.525515	1.49373e-37
AL137003.1	TTC14	0.515837	5.10001e-36
AL137003.1	RNPC3	0.500878	9.61285e-34
AL137003.1	DMTF1	0.491678	2.12439e-32
AC096540.1	ZSCAN1	0.704919	8.27497e-78
AC096540.1	ZNF580	0.687522	1.3065e-72
AC096540.1	QTRT1	0.667778	3.88134e-67
AC096540.1	COQ4	0.667402	4.88931e-67
AC096540.1	FMC1	0.65899	7.79903e-65
AC096540.1	CCDC24	0.657162	2.29842e-64
AC096540.1	TRAPPC6A	0.655667	5.52878e-64
AC096540.1	ABHD14A	0.651995	4.68165e-63
AC096540.1	IGF2R	-0.650929	8.65627e-63
AC096540.1	MSRB2	0.647136	7.55279e-62
EPB41L4A-DT	DIPK1B	0.560245	1.75839e-43
EPB41L4A-DT	CRTC1	0.536285	2.56407e-39
EPB41L4A-DT	TPGS1	0.512151	1.89963e-35
EPB41L4A-DT	TP53I13	0.512023	1.98805e-35
EPB41L4A-DT	PGBD5	-0.479629	1.06511e-30
EPB41L4A-DT	C6orf226	0.473489	7.38271e-30
EPB41L4A-DT	ZNF219	0.470813	1.69573e-29
EPB41L4A-DT	AOPEP	0.469858	2.27767e-29
EPB41L4A-DT	TMEM160	0.467118	5.28145e-29
EPB41L4A-DT	SPINT2	0.463108	1.78448e-28
LRRK2-DT	LRRK2	0.919606	2.80133e-208
LRRK2-DT	TENM1	0.831791	5.81174e-132
LRRK2-DT	FRMD3	0.725966	1.24652e-84
LRRK2-DT	ADAMTS9	0.711095	9.53957e-80
LRRK2-DT	LRP4	0.696033	4.16402e-75
LRRK2-DT	SFTA3	0.691611	8.45907e-74
LRRK2-DT	GLT1D1	0.690515	1.77004e-73
LRRK2-DT	SLIT1	0.687865	1.03993e-72
LRRK2-DT	ETV5	0.679014	3.36698e-70
LRRK2-DT	TESC	0.678298	5.32533e-70
AZIN1-AS1	FMC1	0.673271	1.28527e-68
AZIN1-AS1	CCDC24	0.654724	9.59531e-64
AZIN1-AS1	TMEM80	0.641257	2.04353e-60
AZIN1-AS1	TRAPPC6A	0.638168	1.12325e-59
AZIN1-AS1	FAAH	0.633979	1.09788e-58
AZIN1-AS1	OSMR	-0.625236	1.1449e-56
AZIN1-AS1	KRT10	0.622159	5.67396e-56
AZIN1-AS1	TLE6	0.618277	4.16618e-55
AZIN1-AS1	MRPS26	0.61792	4.99883e-55
AZIN1-AS1	MICAL2	-0.61589	1.40064e-54
AC104532.2	PAN2	0.661306	1.96206e-65
AC104532.2	NKTR	0.657183	2.2697e-64
AC104532.2	C19orf71	0.655983	4.59581e-64
AC104532.2	DMTF1	0.650998	8.31789e-63
AC104532.2	DDX39B	0.640895	2.49726e-60
AC104532.2	CREBZF	0.632057	3.08933e-58
AC104532.2	RNPC3	0.623777	2.45099e-56
AC104532.2	TTC14	0.623761	2.47147e-56
AC104532.2	PNISR	0.605588	2.33129e-52
AC104532.2	ZMAT1	0.585024	3.68946e-48
AC234582.1	PAQR6	0.573096	7.38764e-46
AC234582.1	FCHSD1	0.531366	1.67127e-38
AC234582.1	CLIP3	0.503452	3.97381e-34
AC234582.1	TTLL3	0.498052	2.5129e-33
AC234582.1	AC109583.1	0.487472	8.48062e-32
AC234582.1	WDR54	0.481316	6.21489e-31
AC234582.1	REEP2	0.48045	8.19876e-31
AC234582.1	MST1	0.47719	2.30877e-30
AC234582.1	GPR173	0.47477	4.94569e-30
AC234582.1	GABBR1	0.472965	8.69199e-30
LINC00265	NKTR	0.820837	1.16945e-125
LINC00265	DDX39B	0.808146	7.12405e-119
LINC00265	LENG8	0.770891	1.42086e-101
LINC00265	CREBZF	0.747571	2.49086e-92
LINC00265	DMTF1	0.74166	3.79487e-90
LINC00265	TTC14	0.727835	2.87708e-85
LINC00265	PNISR	0.725204	2.25694e-84
LINC00265	MAPK8IP3	0.72417	5.04117e-84
LINC00265	BTAF1	0.705346	6.09744e-78
LINC00265	RNPC3	0.6992	4.65551e-76
ASB16-AS1	BRICD5	0.6414	1.88788e-60
ASB16-AS1	PCED1A	0.616821	8.73924e-55
ASB16-AS1	MZF1	0.608883	4.63309e-53
ASB16-AS1	VAMP1	0.596351	1.95566e-50
ASB16-AS1	EPOR	0.590213	3.43285e-49
ASB16-AS1	KAT2A	0.588901	6.28287e-49
ASB16-AS1	D2HGDH	0.57933	4.75757e-47
ASB16-AS1	ARHGAP33	0.575865	2.20138e-46
ASB16-AS1	KIAA0895L	0.571332	1.58876e-45
ASB16-AS1	HSF4	0.555961	1.03387e-42
AC023043.1	RASEF	-0.423402	1.33429e-23
AC023043.1	TP53I3	0.416187	8.78467e-23
AC023043.1	PPP1R14B	0.415012	1.18894e-22
AC023043.1	PSME2	0.404433	1.7193e-21
AC023043.1	SLC5A3	-0.404365	1.74827e-21
AC023043.1	ZNF770	-0.395087	1.68392e-20
AC023043.1	TMEM256	0.393086	2.71952e-20
AC023043.1	PSMG3	0.392123	3.42081e-20
AC023043.1	ATP5MF	0.389663	6.12652e-20
AC023043.1	AKR1B1	0.386553	1.27084e-19
AC097468.3	GTF2I	-0.631619	3.90656e-58
AC097468.3	SEC24C	-0.62536	1.07295e-56
AC097468.3	M6PR	-0.59922	5.01682e-51
AC097468.3	RPL28	0.594495	4.68256e-50
AC097468.3	RANGRF	0.591681	1.73952e-49
AC097468.3	METTL26	0.584842	4.00608e-48
AC097468.3	DENND4C	-0.578919	5.71129e-47
AC097468.3	HRAS	0.57248	9.65586e-46
AC097468.3	TBC1D14	-0.571938	1.22191e-45
AC097468.3	HBP1	-0.571683	1.36468e-45
AC022509.2	TSC22D1	0.656442	3.50968e-64
AC022509.2	SHF	0.655889	4.85437e-64
AC022509.2	AC005041.1	0.64355	5.69673e-61
AC022509.2	PRR15	0.635996	3.67936e-59
AC022509.2	PRSS2	0.617966	4.8817e-55
AC022509.2	CDK5RAP2	0.604103	4.79824e-52
AC022509.2	REEP2	0.601382	1.78403e-51
AC022509.2	PIP5KL1	0.600989	2.15442e-51
AC022509.2	TESC	0.594148	5.50777e-50
AC022509.2	TMEM130	0.584993	3.74153e-48
LINC00886	FN1	-0.778144	1.1237e-104
LINC00886	KATNAL2	0.769566	5.09152e-101
LINC00886	KCNN4	-0.76948	5.52968e-101
LINC00886	ADIPOR2	0.767105	5.33046e-100
LINC00886	BTBD11	0.764435	6.58809e-99
LINC00886	SPX	0.760513	2.49542e-97
LINC00886	SLC25A42	0.757694	3.25641e-96
LINC00886	SLC4A4	0.754728	4.67896e-95
LINC00886	MLEC	0.751507	8.10138e-94
LINC00886	WASF3	0.747891	1.89003e-92
PRRT3-AS1	ZNF580	0.600538	2.67344e-51
PRRT3-AS1	CENPX	0.585622	2.81244e-48
PRRT3-AS1	ZNF444	0.573254	6.89867e-46
PRRT3-AS1	AAMDC	0.568857	4.61382e-45
PRRT3-AS1	FBF1	0.56724	9.21208e-45
PRRT3-AS1	H1-2	0.559971	1.97043e-43
PRRT3-AS1	MAP1LC3A	0.549882	1.2229e-41
PRRT3-AS1	MSRB2	0.54746	3.22555e-41
PRRT3-AS1	MRPS26	0.545189	7.95617e-41
PRRT3-AS1	FKBP2	0.540983	4.15716e-40
H19	COL5A1	0.753367	1.56949e-94
H19	MFAP5	0.731524	1.53748e-86
H19	MMP11	0.723062	1.18691e-83
H19	COL3A1	0.721292	4.62424e-83
H19	LRRC15	0.716235	2.12328e-81
H19	COL1A1	0.716178	2.21574e-81
H19	COL12A1	0.713105	2.17494e-80
H19	COL10A1	0.709415	3.2481e-79
H19	ASPN	0.705087	7.33872e-78
H19	COL11A1	0.704479	1.13164e-77
AL354696.1	FMC1	0.540592	4.8414e-40
AL354696.1	PET100	0.530896	1.99648e-38
AL354696.1	NDUFB1	0.530743	2.11483e-38
AL354696.1	IGF2R	-0.529343	3.58119e-38
AL354696.1	CCDC24	0.5291	3.92373e-38
AL354696.1	SOWAHB	-0.528249	5.39671e-38
AL354696.1	ITPRIPL2	-0.523222	3.48435e-37
AL354696.1	GLI4	0.515779	5.20812e-36
AL354696.1	TMA7	0.514281	8.90257e-36
AL354696.1	MYO1D	-0.513465	1.19087e-35
AL357054.4	TNFAIP8	0.442757	6.75454e-26
AL357054.4	GBP4	0.402516	2.76188e-21
AL357054.4	BTN3A3	0.398103	8.12863e-21
AL357054.4	BATF2	0.391657	3.82142e-20
AL357054.4	TENT5C	0.390696	4.79889e-20
AL357054.4	TAPBPL	0.378459	8.1889e-19
AL357054.4	PRKCQ	0.370969	4.3857e-18
AL357054.4	SLC26A4	0.366734	1.11104e-17
AL357054.4	CXCL9	0.36261	2.71129e-17
AL357054.4	GBP1	0.359153	5.67131e-17
TMEM9B-AS1	C16orf58	0.474525	5.33907e-30
TMEM9B-AS1	SMARCC2	0.47047	1.88516e-29
TMEM9B-AS1	RBL2	0.456584	1.24998e-27
TMEM9B-AS1	BTAF1	0.449251	1.06108e-26
TMEM9B-AS1	TUB	0.43069	1.89726e-24
TMEM9B-AS1	CREBZF	0.429916	2.33911e-24
TMEM9B-AS1	M6PR	0.428762	3.19352e-24
TMEM9B-AS1	LDB1	0.426384	6.04123e-24
TMEM9B-AS1	C19orf71	0.420708	2.71105e-23
TMEM9B-AS1	SMG6	0.416546	8.00654e-23
AC007552.2	NFAT5	0.681626	6.2484e-71
AC007552.2	NR2C2	0.651427	6.49796e-63
AC007552.2	BTAF1	0.630012	9.20914e-58
AC007552.2	NKTR	0.628798	1.75517e-57
AC007552.2	RNPC3	0.624274	1.8916e-56
AC007552.2	ZBED6	0.623195	3.31596e-56
AC007552.2	NHSL2	0.615582	1.6366e-54
AC007552.2	FBXO11	0.573558	6.04235e-46
AC007552.2	AFF1	0.559152	2.76928e-43
AC007552.2	NT5C2	0.554814	1.65445e-42
STIM2-AS1	MSRB2	0.58971	4.33021e-49
STIM2-AS1	TRAPPC6A	0.588051	9.28195e-49
STIM2-AS1	DCXR	0.575394	2.70706e-46
STIM2-AS1	NT5C3B	0.570649	2.13376e-45
STIM2-AS1	COQ4	0.569835	3.03068e-45
STIM2-AS1	ACSF2	0.568408	5.59153e-45
STIM2-AS1	MCRIP2	0.557478	5.53769e-43
STIM2-AS1	PTPRE	-0.555663	1.16825e-42
STIM2-AS1	MET	-0.554483	1.89359e-42
STIM2-AS1	ICAM1	-0.554443	1.92502e-42
AC016727.1	TMEM80	0.618806	3.18033e-55
AC016727.1	PCED1A	0.561872	8.91084e-44
AC016727.1	HHEX	0.559735	2.17408e-43
AC016727.1	PAN2	0.555776	1.11544e-42
AC016727.1	PEX11A	0.552927	3.57024e-42
AC016727.1	LIPG	0.54223	2.55231e-40
AC016727.1	FAM13A	0.536751	2.14335e-39
AC016727.1	MXI1	0.522874	3.95869e-37
AC016727.1	ZMAT1	0.520215	1.04719e-36
AC016727.1	CHKA	0.516185	4.50153e-36
U91328.3	AMY2B	0.710641	1.32972e-79
U91328.3	LUC7L	0.703792	1.84504e-77
U91328.3	EPOR	0.699336	4.2344e-76
U91328.3	CSAD	0.693173	2.93937e-74
U91328.3	CCNL2	0.682072	4.67679e-71
U91328.3	PCP2	0.679331	2.74698e-70
U91328.3	SPACA6	0.678218	5.60487e-70
U91328.3	SLC25A27	0.676836	1.35305e-69
U91328.3	GSDMB	0.673815	9.13534e-69
U91328.3	CCDC84	0.668251	2.90374e-67
EMC1-AS1	KRT10	0.604177	4.6294e-52
EMC1-AS1	HSPB11	0.585192	3.41912e-48
EMC1-AS1	GCSH	0.583327	7.94703e-48
EMC1-AS1	FAAH	0.583121	8.7212e-48
EMC1-AS1	FMC1	0.580423	2.92378e-47
EMC1-AS1	TMEM80	0.580099	3.37904e-47
EMC1-AS1	FAHD2A	0.577645	1.00445e-46
EMC1-AS1	NT5C3B	0.575069	3.12159e-46
EMC1-AS1	TRAPPC6A	0.574391	4.19981e-46
EMC1-AS1	TMEM161A	0.570384	2.39192e-45
PAXIP1-AS1	PCED1A	0.646617	1.01337e-61
PAXIP1-AS1	TMEM80	0.639426	5.62485e-60
PAXIP1-AS1	NT5C3B	0.596024	2.28195e-50
PAXIP1-AS1	SLC25A29	0.586514	1.87335e-48
PAXIP1-AS1	SAT2	0.586036	2.32934e-48
PAXIP1-AS1	TRMT9B	0.585242	3.34159e-48
PAXIP1-AS1	FMC1	0.579141	5.17581e-47
PAXIP1-AS1	D2HGDH	0.575275	2.85199e-46
PAXIP1-AS1	FAAH	0.571635	1.39296e-45
PAXIP1-AS1	CDH6	-0.571371	1.562e-45
AL158163.2	FBF1	0.705298	6.31342e-78
AL158163.2	CCDC154	0.674664	5.35279e-69
AL158163.2	SPACA6	0.670866	5.76814e-68
AL158163.2	AOPEP	0.62916	1.44828e-57
AL158163.2	CCDC24	0.628262	2.33039e-57
AL158163.2	DUOXA1	0.625444	1.02672e-56
AL158163.2	EPOR	0.624737	1.48616e-56
AL158163.2	CHKA	0.621279	8.93666e-56
AL158163.2	LRRC56	0.619682	2.03129e-55
AL158163.2	KIF22	0.618574	3.58103e-55
LINC00924	SUCNR1	0.627085	4.33756e-57
LINC00924	MEOX2	0.609236	3.89374e-53
LINC00924	EBF3	0.600191	3.15583e-51
LINC00924	PEAR1	0.579007	5.4921e-47
LINC00924	NR2F2	0.578656	6.41831e-47
LINC00924	CD36	0.57307	7.47131e-46
LINC00924	ITGA1	0.570337	2.44125e-45
LINC00924	RHOJ	0.565768	1.72363e-44
LINC00924	GIMAP6	0.55434	2.00783e-42
LINC00924	PAMR1	0.547807	2.80938e-41
AL022724.2	DGAT2	0.572168	1.10581e-45
AL022724.2	PDE7B	0.561766	9.31535e-44
AL022724.2	KCNN4	-0.535945	2.92159e-39
AL022724.2	MTARC1	0.534196	5.7056e-39
AL022724.2	PEX11A	0.532342	1.15523e-38
AL022724.2	IMPA2	0.525486	1.51014e-37
AL022724.2	H4C8	0.525121	1.72835e-37
AL022724.2	ALOX5	-0.523944	2.67026e-37
AL022724.2	MTCH1	0.521693	6.10541e-37
AL022724.2	CDC42EP3	-0.521475	6.61294e-37
MAFG-DT	GAMT	0.599235	4.98215e-51
MAFG-DT	OXLD1	0.591358	2.02117e-49
MAFG-DT	ZNF444	0.589758	4.23483e-49
MAFG-DT	TIMM13	0.588607	7.19224e-49
MAFG-DT	BAD	0.581547	1.76896e-47
MAFG-DT	C12orf57	0.577953	8.76465e-47
MAFG-DT	NTHL1	0.576478	1.68087e-46
MAFG-DT	UQCC3	0.565182	2.21042e-44
MAFG-DT	LIMA1	-0.564603	2.82387e-44
MAFG-DT	MRPL12	0.558	4.46325e-43
AC116407.1	NOL3	0.686285	2.96418e-72
AC116407.1	MCRIP2	0.683098	2.39896e-71
AC116407.1	MRPL34	0.643488	5.89527e-61
AC116407.1	AHNAK	-0.642004	1.34958e-60
AC116407.1	COX6A1	0.637461	1.65411e-59
AC116407.1	COX5B	0.635516	4.77594e-59
AC116407.1	COX8A	0.63129	4.65741e-58
AC116407.1	MRPS26	0.630089	8.84114e-58
AC116407.1	SEC23A	-0.624995	1.29858e-56
AC116407.1	SMIM4	0.624857	1.39573e-56
BX284668.5	PET100	0.615626	1.60015e-54
BX284668.5	ROMO1	0.587129	1.41503e-48
BX284668.5	DPM3	0.583832	6.32633e-48
BX284668.5	PPP1R35	0.578203	7.84585e-47
BX284668.5	UBL5	0.57513	3.03944e-46
BX284668.5	NME3	0.574437	4.11537e-46
BX284668.5	TMA7	0.571672	1.37109e-45
BX284668.5	GADD45GIP1	0.56211	8.06667e-44
BX284668.5	POLR2J	0.555009	1.52761e-42
BX284668.5	LAMTOR4	0.554717	1.72157e-42
AC097376.3	ZMAT1	0.649412	2.06562e-62
AC097376.3	PAN2	0.640856	2.55297e-60
AC097376.3	TTC14	0.617532	6.09037e-55
AC097376.3	PLEKHH1	0.608335	6.0693e-53
AC097376.3	DMTF1	0.60548	2.45689e-52
AC097376.3	LUC7L3	0.599791	3.82052e-51
AC097376.3	PNISR	0.58776	1.06056e-48
AC097376.3	TRMT9B	0.578467	6.97934e-47
AC097376.3	DPY19L2	0.573142	7.24087e-46
AC097376.3	CFAP70	0.563518	4.46252e-44
LINC01465	DUSP14	0.463882	1.41255e-28
LINC01465	BOP1	0.42831	3.60598e-24
LINC01465	METRN	0.409363	5.00994e-22
LINC01465	TMEM243	0.405629	1.2771e-21
LINC01465	IL11RA	0.404514	1.68484e-21
LINC01465	DUOXA1	0.397834	8.67608e-21
LINC01465	TMEM88	0.397632	9.11251e-21
LINC01465	SOX18	0.39395	2.21208e-20
LINC01465	KIF22	0.393054	2.73988e-20
LINC01465	AL365205.1	0.392658	3.01145e-20
AC010329.1	NFIA	0.708777	5.16328e-79
AC010329.1	VEGFA	0.701245	1.11427e-76
AC010329.1	TPMT	0.688326	7.6567e-73
AC010329.1	DUOX1	0.682737	3.03603e-71
AC010329.1	DUOX2	0.675648	2.8749e-69
AC010329.1	CHKA	0.66905	1.77431e-67
AC010329.1	SLC25A42	0.666247	9.90444e-67
AC010329.1	DUOXA2	0.654324	1.21187e-63
AC010329.1	ST6GALNAC5	-0.652207	4.1402e-63
AC010329.1	BTNL9	0.645139	2.33428e-61
AL121601.1	CCDC24	0.756392	1.05396e-95
AL121601.1	FMC1	0.755784	1.81943e-95
AL121601.1	ENKD1	0.738633	4.72218e-89
AL121601.1	IGF2R	-0.735644	5.50032e-88
AL121601.1	ZNF580	0.730716	2.93273e-86
AL121601.1	ZSCAN1	0.727719	3.15237e-85
AL121601.1	ABHD14A	0.724161	5.07391e-84
AL121601.1	QTRT1	0.72222	2.26929e-83
AL121601.1	GLI4	0.71858	3.63806e-82
AL121601.1	PAXX	0.714742	6.46594e-81
AL049840.4	NR2C2	0.705318	6.22178e-78
AL049840.4	DYNC1LI2	0.701383	1.01136e-76
AL049840.4	NFAT5	0.700827	1.49362e-76
AL049840.4	ADAM17	0.699041	5.20215e-76
AL049840.4	PRRC2B	0.691306	1.0391e-73
AL049840.4	BTAF1	0.678706	4.10175e-70
AL049840.4	SMARCC2	0.677311	9.99941e-70
AL049840.4	SEC24C	0.667127	5.78434e-67
AL049840.4	TBC1D14	0.666183	1.03005e-66
AL049840.4	MFAP3	0.6605	3.17454e-65
AC026803.2	INAFM1	0.655112	7.65129e-64
AC026803.2	BCL7C	0.613312	5.12543e-54
AC026803.2	HEXD	0.599808	3.7904e-51
AC026803.2	CCHCR1	0.599236	4.98017e-51
AC026803.2	SPACA6	0.5711	1.75636e-45
AC026803.2	ENKD1	0.569324	3.77608e-45
AC026803.2	ZGLP1	0.565803	1.69849e-44
AC026803.2	RRP7A	0.565312	2.09111e-44
AC026803.2	ZNF444	0.559783	2.13088e-43
AC026803.2	CPD	-0.554789	1.67103e-42
AC005674.2	MYO15B	0.755227	2.99797e-95
AC005674.2	SRSF5	0.750255	2.42575e-93
AC005674.2	LUC7L	0.749983	3.07433e-93
AC005674.2	SLC25A27	0.74212	2.58047e-90
AC005674.2	YJEFN3	0.741678	3.73831e-90
AC005674.2	DMTF1	0.735191	7.95777e-88
AC005674.2	FAM193B	0.735006	9.24855e-88
AC005674.2	KIAA0895L	0.73327	3.77607e-87
AC005674.2	CSAD	0.731536	1.52207e-86
AC005674.2	MAPK8IP3	0.731517	1.54498e-86
AC145423.3	PBX4	0.648137	4.27835e-62
AC145423.3	DPY19L2	0.641865	1.45772e-60
AC145423.3	RILPL1	0.615365	1.82579e-54
AC145423.3	PAN2	0.61477	2.46458e-54
AC145423.3	LCAT	0.611225	1.45254e-53
AC145423.3	MZF1	0.609344	3.6914e-53
AC145423.3	PLEKHH1	0.603912	5.26464e-52
AC145423.3	PAX8	0.60356	6.24194e-52
AC145423.3	CFAP70	0.603222	7.35115e-52
AC145423.3	ARHGAP33	0.602334	1.12851e-51
LINC01444	PLXNC1	-0.422894	1.52573e-23
LINC01444	PTK2B	-0.415694	9.97539e-23
LINC01444	CADM1	-0.413457	1.7712e-22
LINC01444	CD47	-0.400732	4.28124e-21
LINC01444	NRP2	-0.400579	4.44437e-21
LINC01444	ARMCX3	-0.3973	9.87431e-21
LINC01444	SERTAD2	-0.396018	1.34596e-20
LINC01444	NPM2	0.395165	1.65261e-20
LINC01444	CYP1B1	-0.392393	3.20808e-20
LINC01444	SMIM14	-0.389344	6.60476e-20
CD44-AS1	NKTR	0.711263	8.43526e-80
CD44-AS1	PNISR	0.700304	2.15441e-76
CD44-AS1	TIA1	0.691299	1.04459e-73
CD44-AS1	DMTF1	0.677928	6.74736e-70
CD44-AS1	MAPK8IP3	0.672606	1.95014e-68
CD44-AS1	GOLGA8A	0.670512	7.18262e-68
CD44-AS1	TTC14	0.664544	2.79031e-66
CD44-AS1	ZMAT1	0.648062	4.4629e-62
CD44-AS1	DDX39B	0.646998	8.17018e-62
CD44-AS1	GSDMB	0.63908	6.8039e-60
AC008280.2	FMC1	0.572018	1.17998e-45
AC008280.2	RAB11FIP1	-0.567065	9.92581e-45
AC008280.2	MSRB2	0.560291	1.72474e-43
AC008280.2	PAXX	0.553938	2.3662e-42
AC008280.2	SMDT1	0.547438	3.25481e-41
AC008280.2	SAT2	0.543647	1.4623e-40
AC008280.2	TRAPPC6A	0.540744	4.56301e-40
AC008280.2	KCNQ3	-0.538535	1.07648e-39
AC008280.2	CCDC24	0.538355	1.15415e-39
AC008280.2	EDF1	0.537683	1.49643e-39
AL050341.2	PAN2	0.635483	4.8616e-59
AL050341.2	ZMAT1	0.635224	5.59726e-59
AL050341.2	RGL3	0.630725	6.29815e-58
AL050341.2	PCED1A	0.612401	8.08733e-54
AL050341.2	TTC14	0.605879	2.02301e-52
AL050341.2	SRSF5	0.59968	4.02984e-51
AL050341.2	CSAD	0.589483	4.80677e-49
AL050341.2	EPOR	0.588336	8.14441e-49
AL050341.2	SLC25A27	0.58818	8.74941e-49
AL050341.2	TMEM80	0.58628	2.08464e-48
AC073389.3	ZSCAN1	0.725376	1.97502e-84
AC073389.3	CCDC24	0.682014	4.85716e-71
AC073389.3	GLI4	0.677505	8.83524e-70
AC073389.3	FBF1	0.670485	7.30614e-68
AC073389.3	ABHD14A	0.663945	4.01079e-66
AC073389.3	CDK10	0.655189	7.31528e-64
AC073389.3	ZNF580	0.652654	3.19685e-63
AC073389.3	FMC1	0.650528	1.0899e-62
AC073389.3	ZNF444	0.643938	4.5822e-61
AC073389.3	ENKD1	0.639221	6.29823e-60
ERICD	RAB34	0.690783	1.47816e-73
ERICD	SHF	0.661309	1.9581e-65
ERICD	SDC4	0.658455	1.07052e-64
ERICD	PRR15	0.652759	3.00809e-63
ERICD	MXRA8	0.646145	1.32343e-61
ERICD	PALM	0.641007	2.34706e-60
ERICD	NAB2	0.639945	4.22329e-60
ERICD	ALDH1B1	-0.632301	2.70948e-58
ERICD	NOD1	0.631587	3.97371e-58
ERICD	CTF1	0.630618	6.66968e-58
AC006942.1	COX5B	0.692293	5.33583e-74
AC006942.1	SCAND1	0.688722	5.87721e-73
AC006942.1	ATP5F1D	0.682085	4.63702e-71
AC006942.1	MRPL41	0.677868	7.01097e-70
AC006942.1	COMTD1	0.669118	1.70218e-67
AC006942.1	FBXL15	0.667014	6.19825e-67
AC006942.1	ANTKMT	0.662124	1.20111e-65
AC006942.1	JOSD2	0.634969	6.42724e-59
AC006942.1	TMEM160	0.631107	5.1374e-58
AC006942.1	CSNK1A1	-0.630837	5.93229e-58
AC100786.1	TTYH2	0.864087	1.44026e-153
AC100786.1	MINDY1	0.637996	1.23447e-59
AC100786.1	ARHGAP24	0.618942	2.96664e-55
AC100786.1	SHANK2	0.618884	3.05671e-55
AC100786.1	SLC4A4	0.614458	2.88407e-54
AC100786.1	SEMA3D	0.604854	3.33198e-52
AC100786.1	WSCD2	0.602759	9.1915e-52
AC100786.1	PRUNE1	0.601366	1.79762e-51
AC100786.1	GPAM	0.600543	2.66747e-51
AC100786.1	SYTL3	0.588718	6.83369e-49
NALT1	BRICD5	0.733443	3.28397e-87
NALT1	LCAT	0.690612	1.65787e-73
NALT1	ZNF692	0.688633	6.23626e-73
NALT1	CCDC24	0.673611	1.03869e-68
NALT1	KAT2A	0.672244	2.4445e-68
NALT1	PIDD1	0.66253	9.41476e-66
NALT1	PCP2	0.651389	6.64027e-63
NALT1	EPOR	0.65077	9.4851e-63
NALT1	FBF1	0.649902	1.56087e-62
NALT1	CDK10	0.645792	1.61535e-61
AL035420.3	MCRIP2	0.730669	3.04285e-86
AL035420.3	DCXR	0.728322	1.95948e-85
AL035420.3	FMC1	0.712754	2.81991e-80
AL035420.3	MRPS26	0.706395	2.87769e-78
AL035420.3	COQ4	0.705433	5.73154e-78
AL035420.3	ECI1	0.7039	1.70795e-77
AL035420.3	MSRB2	0.697075	2.03076e-75
AL035420.3	PEX11G	0.694482	1.20458e-74
AL035420.3	ZSCAN1	0.680676	1.15543e-70
AL035420.3	PRADC1	0.679706	2.15816e-70
AL109976.1	SLC4A11	0.765587	2.2356e-99
AL109976.1	CPAMD8	0.569369	3.7038e-45
AL109976.1	GRAMD2A	0.52556	1.46939e-37
AL109976.1	CD44	-0.465965	7.50871e-29
AL109976.1	COBL	0.454037	2.64327e-27
AL109976.1	CNTN6	0.451606	5.36947e-27
AL109976.1	COL17A1	0.449135	1.09705e-26
AL109976.1	TMPRSS2	0.440166	1.39824e-25
AL109976.1	HCAR1	0.437864	2.65421e-25
AL109976.1	CAV2	0.431511	1.51851e-24
AC135050.6	FMC1	0.748734	9.11154e-93
AC135050.6	B4GALT5	-0.728209	2.14229e-85
AC135050.6	OSMR	-0.727562	3.56724e-85
AC135050.6	FAAH	0.722294	2.14401e-83
AC135050.6	ABHD14A	0.718735	3.23519e-82
AC135050.6	KCNQ3	-0.718077	5.31712e-82
AC135050.6	C16orf89	0.712246	4.09863e-80
AC135050.6	FN1	-0.707764	1.07417e-78
AC135050.6	DST	-0.707179	1.63836e-78
AC135050.6	MICAL2	-0.705292	6.33833e-78
AC097381.3	IL22RA1	0.477657	1.99238e-30
AC097381.3	RBBP8NL	0.463868	1.41846e-28
AC097381.3	CENPJ	0.444186	4.51014e-26
AC097381.3	GRIN2C	0.404939	1.51623e-21
AC097381.3	PAX8	0.399178	6.25714e-21
AC097381.3	DIO1	0.395605	1.48692e-20
AC097381.3	C10orf82	0.389606	6.20936e-20
AC097381.3	KRT27	0.388094	8.86058e-20
AC097381.3	CDC42EP2	0.387482	1.02277e-19
AC097381.3	BRINP1	-0.382694	3.109e-19
AC084782.3	ZMAT1	0.560757	1.42038e-43
AC084782.3	SPACA6	0.559181	2.7368e-43
AC084782.3	TIA1	0.55563	1.1846e-42
AC084782.3	SRSF5	0.553497	2.8312e-42
AC084782.3	MZF1	0.553357	2.9977e-42
AC084782.3	SLC25A27	0.552976	3.5004e-42
AC084782.3	LUC7L	0.5522	4.79623e-42
AC084782.3	CCDC84	0.538091	1.27818e-39
AC084782.3	EPOR	0.536343	2.50789e-39
AC084782.3	AOPEP	0.531081	1.86151e-38
MIR181A2HG	TDRD10	0.659193	6.91217e-65
MIR181A2HG	DHRS3	0.651368	6.71977e-63
MIR181A2HG	ETV4	0.631677	3.78605e-58
MIR181A2HG	ARRDC2	0.626776	5.10305e-57
MIR181A2HG	DAPK2	0.614862	2.35332e-54
MIR181A2HG	WDR86	0.597343	1.22409e-50
MIR181A2HG	RAB34	0.591298	2.07796e-49
MIR181A2HG	NAB2	0.58507	3.61356e-48
MIR181A2HG	NOXA1	0.58064	2.654e-47
MIR181A2HG	LCN12	0.571697	1.35626e-45
AC018809.2	NFIA	0.715819	2.89696e-81
AC018809.2	CXXC4	0.710364	1.62745e-79
AC018809.2	LCN2	-0.709477	3.10573e-79
AC018809.2	BTBD11	0.70676	2.2137e-78
AC018809.2	MUC1	-0.704601	1.03796e-77
AC018809.2	ANXA2	-0.704201	1.3793e-77
AC018809.2	SLC25A42	0.702508	4.57651e-77
AC018809.2	S100A10	-0.69271	4.0245e-74
AC018809.2	SLPI	-0.688536	6.6559e-73
AC018809.2	IL1RN	-0.687758	1.11684e-72
AC107214.2	ODF3L1	0.500972	9.30883e-34
AC107214.2	FBXO32	-0.492133	1.82661e-32
AC107214.2	CHST10	0.484595	2.16203e-31
AC107214.2	PBXIP1	0.479039	1.28504e-30
AC107214.2	SYT14	-0.477671	1.98355e-30
AC107214.2	BCAR3	-0.476581	2.79871e-30
AC107214.2	ABHD14A	0.474025	6.24508e-30
AC107214.2	SPIRE1	-0.468291	3.68795e-29
AC107214.2	TEKT2	0.467952	4.09206e-29
AC107214.2	SERTAD1	0.46413	1.31047e-28
AL022328.4	OXLD1	0.639714	4.8e-60
AL022328.4	RPS19BP1	0.622463	4.8475e-56
AL022328.4	CDK10	0.614312	3.10345e-54
AL022328.4	PPP1R35	0.612165	9.0969e-54
AL022328.4	PAXX	0.609345	3.68985e-53
AL022328.4	NME3	0.600423	2.82504e-51
AL022328.4	SCRN2	0.59965	4.08736e-51
AL022328.4	CHADL	0.59219	1.3734e-49
AL022328.4	PCED1A	0.586192	2.16987e-48
AL022328.4	TP53I13	0.583595	7.04283e-48
AL049597.2	RAB38	0.317511	2.07805e-13
AL049597.2	TM7SF3	0.282838	7.76979e-11
AL049597.2	TYMS	0.281091	1.02576e-10
AL049597.2	LYSMD2	0.276732	2.03398e-10
AL049597.2	SUSD1	0.270737	5.11449e-10
AL049597.2	FAS	0.265554	1.11467e-09
AL049597.2	GLRX	0.261677	1.97499e-09
AL049597.2	HDAC9	0.260577	2.31912e-09
AL049597.2	RASSF3	0.257149	3.8073e-09
AL049597.2	BAX	0.256575	4.1337e-09
AL035461.3	OXLD1	0.695339	6.70569e-75
AL035461.3	PET100	0.685077	6.56623e-72
AL035461.3	EDF1	0.679989	1.79918e-70
AL035461.3	POLR2J	0.677205	1.06988e-69
AL035461.3	PABPN1	0.672708	1.82949e-68
AL035461.3	RANGRF	0.667797	3.83573e-67
AL035461.3	LSM7	0.662545	9.32629e-66
AL035461.3	ZNHIT1	0.659256	6.65923e-65
AL035461.3	ROMO1	0.656421	3.55343e-64
AL035461.3	MRPL55	0.656131	4.21267e-64
BHLHE40-AS1	TSC22D1	0.626881	4.82946e-57
BHLHE40-AS1	C11orf95	0.624804	1.43508e-56
BHLHE40-AS1	NXF1	0.59885	5.98597e-51
BHLHE40-AS1	CADM1	0.593343	8.02728e-50
BHLHE40-AS1	IKZF2	0.59151	1.883e-49
BHLHE40-AS1	DMD	0.585042	3.65947e-48
BHLHE40-AS1	TMEM130	0.581355	1.92779e-47
BHLHE40-AS1	ADAMTS9	0.58081	2.45979e-47
BHLHE40-AS1	PDZRN4	0.567702	7.56424e-45
BHLHE40-AS1	CDK5RAP2	0.567403	8.5949e-45
ST20-AS1	CXXC4	0.54148	3.42332e-40
ST20-AS1	HYOU1	0.531694	1.47633e-38
ST20-AS1	CYB561	0.527523	7.07919e-38
ST20-AS1	KCNAB1	0.517458	2.84589e-36
ST20-AS1	MLEC	0.51527	6.25018e-36
ST20-AS1	IGDCC4	0.513663	1.10984e-35
ST20-AS1	KSR1	0.512312	1.79443e-35
ST20-AS1	ITPR1	0.511709	2.22226e-35
ST20-AS1	IRS1	0.510164	3.83415e-35
ST20-AS1	NECTIN3	0.505452	1.99048e-34
TMEM99	ACSF2	0.734616	1.27036e-87
TMEM99	NT5C3B	0.726524	8.05851e-85
TMEM99	FAHD2A	0.709745	2.5553e-79
TMEM99	PLEKHJ1	0.702435	4.82024e-77
TMEM99	SDSL	0.689489	3.52144e-73
TMEM99	PTPRE	-0.68596	3.6724e-72
TMEM99	FKBP4	0.678631	4.30265e-70
TMEM99	COPZ2	0.674403	6.31236e-69
TMEM99	IFTAP	0.672983	1.53989e-68
TMEM99	SPR	0.666976	6.3471e-67
AL031847.1	DCXR	0.565119	2.26947e-44
AL031847.1	ECI1	0.560822	1.38244e-43
AL031847.1	MFSD3	0.559389	2.51048e-43
AL031847.1	ZNF580	0.558302	3.93972e-43
AL031847.1	RILP	0.553095	3.33465e-42
AL031847.1	MSRB2	0.553083	3.35118e-42
AL031847.1	RPS19BP1	0.544387	1.0923e-40
AL031847.1	UQCC3	0.540926	4.25078e-40
AL031847.1	ATP5F1D	0.536927	2.00275e-39
AL031847.1	SCRN2	0.53107	1.86965e-38
AC092368.3	C16orf58	0.506769	1.25951e-34
AC092368.3	B3GNT9	0.471315	1.45134e-29
AC092368.3	PDIA6	0.452103	4.64761e-27
AC092368.3	PCBP1	0.450068	8.38153e-27
AC092368.3	HYOU1	0.448562	1.29364e-26
AC092368.3	H2BC12	0.434936	5.95698e-25
AC092368.3	ZBTB2	0.42974	2.45337e-24
AC092368.3	CRY2	0.425417	7.81653e-24
AC092368.3	TOM1L1	0.413169	1.90635e-22
AC092368.3	PDIA4	0.411109	3.22117e-22
LUCAT1	LDLR	0.645297	2.13574e-61
LUCAT1	KCNQ3	0.631048	5.30169e-58
LUCAT1	DUSP5	0.620765	1.16463e-55
LUCAT1	OSMR	0.619758	1.95392e-55
LUCAT1	MICAL2	0.609753	3.01529e-53
LUCAT1	GLS	0.609331	3.7147e-53
LUCAT1	LIF	0.603886	5.33004e-52
LUCAT1	NAMPT	0.603714	5.79273e-52
LUCAT1	PELI1	0.599348	4.72009e-51
LUCAT1	CREB5	0.587973	9.618e-49
AC093620.1	CDK10	0.594646	4.36132e-50
AC093620.1	PCED1A	0.587439	1.22798e-48
AC093620.1	MST1	0.582714	1.04718e-47
AC093620.1	IDUA	0.581071	2.18913e-47
AC093620.1	TP53I13	0.579021	5.45853e-47
AC093620.1	HEXD	0.578768	6.10719e-47
AC093620.1	SNRNP70	0.573423	6.40785e-46
AC093620.1	SCRN2	0.570158	2.63662e-45
AC093620.1	UBXN11	0.566887	1.07104e-44
AC093620.1	SPACA6	0.566799	1.11189e-44
Z97989.1	LUC7L3	0.584698	4.27757e-48
Z97989.1	SLC25A27	0.563164	5.17977e-44
Z97989.1	YJEFN3	0.562154	7.91686e-44
Z97989.1	FAM193B	0.555423	1.28905e-42
Z97989.1	LUC7L	0.548602	2.04343e-41
Z97989.1	LCAT	0.544995	8.59144e-41
Z97989.1	EPOR	0.542982	1.89987e-40
Z97989.1	ZMAT1	0.541675	3.17109e-40
Z97989.1	CFAP70	0.536351	2.49996e-39
Z97989.1	DMTF1	0.5293	3.63987e-38
MHENCR	FMC1	0.769692	4.51021e-101
MHENCR	MCRIP2	0.768648	1.22742e-100
MHENCR	MRPS26	0.760776	1.95995e-97
MHENCR	GLI4	0.748976	7.38709e-93
MHENCR	FAAH	0.747865	1.93249e-92
MHENCR	TRAPPC6A	0.73769	1.02804e-88
MHENCR	SEC23A	-0.728629	1.53813e-85
MHENCR	MSRB2	0.72445	4.05676e-84
MHENCR	UQCC2	0.723984	5.82203e-84
MHENCR	ITPRIPL2	-0.720846	6.50185e-83
AL645728.1	KCNAB1	0.697395	1.6289e-75
AL645728.1	ZSCAN1	0.662376	1.03275e-65
AL645728.1	FN1	-0.634429	8.61084e-59
AL645728.1	CXXC4	0.634398	8.75566e-59
AL645728.1	GPAM	0.633403	1.49819e-58
AL645728.1	ELMO1	0.623561	2.74229e-56
AL645728.1	PAX8	0.623007	3.65571e-56
AL645728.1	TMEM80	0.617884	5.09066e-55
AL645728.1	TLE6	0.616287	1.14558e-54
AL645728.1	SLC25A38	0.615849	1.42969e-54
AC005332.4	HSF4	0.47364	7.04305e-30
AC005332.4	GSTM2	0.438836	2.02619e-25
AC005332.4	ITGB3	-0.43612	4.30011e-25
AC005332.4	CHST15	-0.422589	1.65376e-23
AC005332.4	ATG16L2	0.418111	5.33848e-23
AC005332.4	GNAS	0.411242	3.11403e-22
AC005332.4	D2HGDH	0.410664	3.60562e-22
AC005332.4	SGMS2	-0.410192	4.06283e-22
AC005332.4	KAT2A	0.406805	9.52443e-22
AC005332.4	H1-10	0.406392	1.05574e-21
AC006213.5	MYLIP	0.460187	4.28905e-28
AC006213.5	ZMAT1	0.437586	2.8671e-25
AC006213.5	SALL2	0.426544	5.78845e-24
AC006213.5	DMTF1	0.426099	6.51778e-24
AC006213.5	FTH1	-0.424787	9.24297e-24
AC006213.5	SCNN1G	0.42384	1.18814e-23
AC006213.5	PLEKHH1	0.413204	1.88938e-22
AC006213.5	HHEX	0.413111	1.93489e-22
AC006213.5	VEGFA	0.403631	2.09711e-21
AC006213.5	LUC7L3	0.401203	3.81392e-21
WWTR1-AS1	KATNAL2	0.784041	2.76228e-107
WWTR1-AS1	GCSH	0.778812	5.74409e-105
WWTR1-AS1	LDHD	0.766823	6.95904e-100
WWTR1-AS1	FN1	-0.754301	6.84599e-95
WWTR1-AS1	MTARC2	0.750777	1.53635e-93
WWTR1-AS1	BTBD11	0.747635	2.35755e-92
WWTR1-AS1	KCNQ1	0.744845	2.57416e-91
WWTR1-AS1	HGD	0.742907	1.32987e-90
WWTR1-AS1	MPPED2	0.740135	1.35791e-89
WWTR1-AS1	ACACB	0.736629	2.45945e-88
Z98884.1	EPOR	0.603781	5.60923e-52
Z98884.1	GOLGA8A	0.595422	3.02939e-50
Z98884.1	GOLGA8B	0.580393	2.96315e-47
Z98884.1	RGL3	0.57775	9.5903e-47
Z98884.1	CCDC84	0.569954	2.87958e-45
Z98884.1	CCNL2	0.563221	5.05678e-44
Z98884.1	CSAD	0.56299	5.57278e-44
Z98884.1	LUC7L	0.559677	2.22701e-43
Z98884.1	AMY2B	0.55567	1.16488e-42
Z98884.1	ATG16L2	0.552385	4.44858e-42
AL391069.2	PSME2	0.694455	1.22741e-74
AL391069.2	PYCARD	0.629993	9.30309e-58
AL391069.2	GMFG	0.623721	2.52351e-56
AL391069.2	LSM7	0.601044	2.09771e-51
AL391069.2	H2AX	0.600154	3.21278e-51
AL391069.2	CMTM4	-0.597881	9.48315e-51
AL391069.2	PLEKHO1	0.595707	2.65014e-50
AL391069.2	ROMO1	0.594886	3.89788e-50
AL391069.2	ATP5MF	0.58986	4.03973e-49
AL391069.2	CARD16	0.58731	1.30268e-48
AC011330.2	WSB1	0.445576	3.03886e-26
AC011330.2	RSRP1	0.443206	5.95126e-26
AC011330.2	STRADB	0.437209	3.18323e-25
AC011330.2	CCNL2	0.433841	8.04373e-25
AC011330.2	CLK1	0.433261	9.428e-25
AC011330.2	ZNF83	0.428896	3.08048e-24
AC011330.2	PNISR	0.417483	6.28227e-23
AC011330.2	NRBP2	0.414682	1.29393e-22
AC011330.2	GOLGA8A	0.406777	9.59106e-22
AC011330.2	CCDC84	0.405873	1.2019e-21
AL445524.1	ATP5ME	0.742823	1.4273e-90
AL445524.1	NDUFA3	0.735957	4.25905e-88
AL445524.1	UQCC2	0.729154	1.01494e-85
AL445524.1	NDUFB1	0.728521	1.67454e-85
AL445524.1	SUSD6	-0.720481	8.58937e-83
AL445524.1	COX6B1	0.720392	9.19096e-83
AL445524.1	ATP5F1E	0.708879	4.79277e-79
AL445524.1	UQCRQ	0.700072	2.53353e-76
[truncated: 17,832 more rows]

## Sheet: Table S3
Table S3. Functional enrichment analysis of KEGG for target PCGs of lncRNA.
ID	Description	GeneRatio	BgRatio	pvalue	p.adjust	qvalue	Count
hsa04918	Thyroid hormone synthesis	25/756	75/8081	7.22561e-09	2.24717e-06	1.75696e-06	25
hsa04151	PI3K-Akt signaling pathway	60/756	354/8081	3.07018e-06	0.000477413	0.000373269	60
hsa04510	Focal adhesion	39/756	201/8081	7.22013e-06	0.000748487	0.00058521	39
hsa01521	EGFR tyrosine kinase inhibitor resistance	20/756	79/8081	2.65229e-05	0.00173768	0.00135862	20
hsa05205	Proteoglycans in cancer	38/756	205/8081	2.7937e-05	0.00173768	0.00135862	38
hsa04933	AGE-RAGE signaling pathway in diabetic complications	23/756	100/8081	3.60547e-05	0.00186883	0.00146116	23
hsa05215	Prostate cancer	22/756	97/8081	6.64614e-05	0.00295279	0.00230866	22
hsa04928	Parathyroid hormone synthesis, secretion and action	23/756	106/8081	9.47605e-05	0.00368381	0.00288022	23
hsa04015	Rap1 signaling pathway	37/756	210/8081	0.00010873	0.00375724	0.00293763	37
hsa04512	ECM-receptor interaction	20/756	88/8081	0.000136863	0.00425644	0.00332793	20
hsa04270	Vascular smooth muscle contraction	26/756	133/8081	0.000210574	0.00595351	0.0046548	26
hsa04927	Cortisol synthesis and secretion	16/756	65/8081	0.000238056	0.00616961	0.00482376	16
hsa04915	Estrogen signaling pathway	26/756	138/8081	0.000387074	0.00926	0.00724001	26
hsa05418	Fluid shear stress and atherosclerosis	26/756	139/8081	0.000434984	0.00966286	0.00755499	26
hsa04934	Cushing syndrome	28/756	155/8081	0.000480711	0.00996674	0.00779257	28
hsa04520	Adherens junction	16/756	71/8081	0.000690364	0.0132562	0.0103645	16
hsa04919	Thyroid hormone signaling pathway	23/756	121/8081	0.000724615	0.0132562	0.0103645	23
hsa04020	Calcium signaling pathway	38/756	240/8081	0.000807175	0.0134264	0.0104975	38
hsa04014	Ras signaling pathway	37/756	232/8081	0.00082026	0.0134264	0.0104975	37
hsa04540	Gap junction	18/756	88/8081	0.0011119	0.0171677	0.0134227	18
hsa04072	Phospholipase D signaling pathway	26/756	148/8081	0.00115924	0.0171677	0.0134227	26
hsa04514	Cell adhesion molecules	26/756	149/8081	0.00128317	0.0181393	0.0141824	26
hsa04924	Renin secretion	15/756	69/8081	0.00148464	0.019938	0.0155887	15
hsa01522	Endocrine resistance	19/756	98/8081	0.00160273	0.019938	0.0155887	19
hsa05231	Choline metabolism in cancer	19/756	98/8081	0.00160273	0.019938	0.0155887	19
hsa05202	Transcriptional misregulation in cancer	31/756	192/8081	0.00172758	0.0201518	0.0157558	31
hsa04979	Cholesterol metabolism	12/756	50/8081	0.00177563	0.0201518	0.0157558	12
hsa04640	Hematopoietic cell lineage	19/756	99/8081	0.00181431	0.0201518	0.0157558	19
hsa04010	MAPK signaling pathway	43/756	294/8081	0.0019465	0.0208746	0.016321	43
hsa04630	JAK-STAT signaling pathway	27/756	162/8081	0.00209881	0.0217577	0.0170114	27
hsa05165	Human papillomavirus infection	47/756	331/8081	0.00227051	0.0227784	0.0178095	47
hsa04611	Platelet activation	22/756	124/8081	0.00237088	0.023042	0.0180156	22
hsa05225	Hepatocellular carcinoma	27/756	168/8081	0.00355901	0.0331513	0.0259196	27
hsa04060	Cytokine-cytokine receptor interaction	42/756	295/8081	0.00362426	0.0331513	0.0259196	42
hsa04925	Aldosterone synthesis and secretion	18/756	98/8081	0.00389138	0.0341828	0.0267261	18
hsa04371	Apelin signaling pathway	23/756	137/8081	0.00395685	0.0341828	0.0267261	23
hsa05412	Arrhythmogenic right ventricular cardiomyopathy	15/756	77/8081	0.00457247	0.0384335	0.0300495	15
hsa05224	Breast cancer	24/756	147/8081	0.00473935	0.0387878	0.0303266	24
hsa05132	Salmonella infection	36/756	249/8081	0.00530416	0.0422972	0.0330704	36
hsa04022	cGMP-PKG signaling pathway	26/756	167/8081	0.00641808	0.0499006	0.0390152	26
hsa04974	Protein digestion and absorption	18/756	103/8081	0.00667219	0.050611	0.0395706	18
hsa04064	NF-kappa B signaling pathway	18/756	104/8081	0.00738639	0.0546945	0.0427633	18
hsa04730	Long-term depression	12/756	60/8081	0.00861343	0.0622971	0.0487075	12

## Sheet: Table S4
Table S4. GO enrichment analysis for target PCGs of lncRNA.
ONTOLOGY	ID	Description	GeneRatio	BgRatio	pvalue	p.adjust	qvalue	geneID	Count
BP	GO:0030198	extracellular matrix organization	86/1545	368/18670	4.00446e-19	1.40938e-15	1.04973e-15	CHADL/VWA1/ADTRP/ICAM5/FN1/SPINT1/PRSS2/ICAM1/DPT/PDGFRA/SCUBE1/COL9A3/MFAP4/HAS2/CD47/COL27A1/ADAMTS14/COL11A1/MMP11/ADAM12/ELF3/COL10A1/FAP/MATN3/ITGA1/LOXL4/CYP1B1/TGFBR1/ICAM3/CCN1/HAS3/ADAMTS9/COL5A2/COL12A1/VCAN/COL5A1/TNFRSF11B/ERO1B/ITGA7/MYH11/FOXC1/FBN1/RAMP2/KDR/COL23A1/QSOX1/FOXF2/ITGA4/JAM2/FMOD/DCN/EMILIN1/COL9A2/SMAD3/OLFML2A/NOTCH1/ITGB8/SMOC2/NID2/COL15A1/HSPG2/ITGA3/COL8A2/LAMB3…	86
BP	GO:0043062	extracellular structure organization	86/1545	369/18670	4.8118e-19	1.40938e-15	1.04973e-15	CHADL/VWA1/ADTRP/ICAM5/FN1/SPINT1/PRSS2/ICAM1/DPT/PDGFRA/SCUBE1/COL9A3/MFAP4/HAS2/CD47/COL27A1/ADAMTS14/COL11A1/MMP11/ADAM12/ELF3/COL10A1/FAP/MATN3/ITGA1/LOXL4/CYP1B1/TGFBR1/ICAM3/CCN1/HAS3/ADAMTS9/COL5A2/COL12A1/VCAN/COL5A1/TNFRSF11B/ERO1B/ITGA7/MYH11/FOXC1/FBN1/RAMP2/KDR/COL23A1/QSOX1/FOXF2/ITGA4/JAM2/FMOD/DCN/EMILIN1/COL9A2/SMAD3/OLFML2A/NOTCH1/ITGB8/SMOC2/NID2/COL15A1/HSPG2/ITGA3/COL8A2/LAMB3…	86
BP	GO:0045785	positive regulation of cell adhesion	84/1545	403/18670	1.51646e-15	2.96113e-12	2.20551e-12	IL4R/EFNB1/FN1/FRMD5/CCR7/PRSS2/ICAM1/NEDD9/MYADM/CAV1/IL6R/HAS2/CCL19/IL7R/SDC4/CD47/ZBTB16/PRKCA/DOCK8/PRKCQ/VTCN1/RUNX1/TNFSF4/CD36/ZAP70/VEGFA/SIRPG/PAK3/CCL21/AFDN/ZMIZ1/EPB41L5/NFAT5/CCN1/PLPP3/PDCD1/EMID1/SMAD7/LIMS2/KDR/PODXL/TEK/S100A10/CD55/PTPRC/ITGA4/NR4A3/EGR3/EMILIN1/CXCL12/SMAD3/HSPH1/SMOC2/RASAL3/CYTH3/MYO10/CITED2/PTK2B/PREX1/ITGA3/UNC13D/FOXA2/DOCK5/IL6/CDH13/LILRB4/MMRN2/APOA1/…	84
BP	GO:0022407	regulation of cell-cell adhesion	80/1545	402/18670	1.02579e-13	1.50227e-10	1.11892e-10	IL4R/ADTRP/EFNB1/IL1RN/CCR7/ICAM1/MYADM/CAV1/IL6R/HAS2/CCL19/IL7R/SDC4/CD47/ZBTB16/PRKCA/DOCK8/PRKCQ/VTCN1/RUNX1/TNFSF4/LAG3/LEF1/ZAP70/VEGFA/SIRPG/PDE5A/PAK3/CCL21/AFDN/ZMIZ1/EPB41L5/NFAT5/PLPP3/LGALS3/PDCD1/CCM2L/BMP2/EPHB3/PLA2G2D/SMAD7/PODXL/MUC21/CD55/PTPRC/FXYD5/ITGA4/RIPOR2/NR4A3/FOXJ1/EGR3/ZC3H12A/CXCL12/BMP4/HSPH1/RASAL3/MYO10/CITED2/RDX/FOXA2/IL6/LILRB4/LRRC32/APOA1/PRKG1/ETS1/TNFSF13B/…	80
BP	GO:0050900	leukocyte migration	90/1545	499/18670	1.1164e-12	1.17035e-09	8.71701e-10	ABR/ADTRP/SDC3/FN1/PROS1/EDN2/IL1RN/CXCL17/VPREB3/IL16/CCR7/PGF/ICAM1/IL33/GYPC/CAV1/KIT/CMKLR1/ANO6/IL6R/GPR183/CCL19/SDC4/CD47/DAPK2/DOCK8/ITGA1/CX3CR1/TREM2/C3AR1/ZAP70/MST1/VEGFA/SIRPG/PTGER4/CCL21/ZNF580/THBD/ADAM17/LGALS3/CYP7B1/FLT1/TEK/CXCL11/CXCL9/ITGA4/RIPOR2/SPNS2/JAM2/FOXJ1/SLIT2/HRH1/EMILIN1/CXCL12/RARRES2/PDGFD/SDC2/S100A14/PTK2B/KITLG/MERTK/PREX1/ITGA3/CCL20/PDE4D/SELE/IL6/PDGFB/EC…	90
BP	GO:0001655	urogenital system development	68/1545	330/18670	1.38506e-12	1.17035e-09	8.71701e-10	TIPARP/ODC1/PGF/PDGFRA/SERPINF1/IL6R/HAS2/SDC4/ZBTB16/PROX1/AGTR1/PSAP/VEGFA/NFIA/TGFBR1/BCL2/LRRK2/HSPB11/YAP1/GPC3/CYP7B1/BMP2/FOXC1/EPHB3/SMAD7/FBN1/PODXL/TEK/KLF15/FGFR2/RGN/PBX1/ARID5B/PAX8/FOXJ1/SLIT2/AR/CRLF1/DCN/BMP4/LRP4/DLL1/TACSTD2/SMAD3/GREB1L/NOTCH1/MEF2C/RARB/PDGFD/LZTS2/NOTCH3/ITGA3/ADAMTS1/PDGFB/COL4A1/ACTA2/ID3/CITED1/EAF2/LIF/ITGB4/SMO/SALL1/ACE/ANXA1/ESR1/WNT4/SFRP1	68
BP	GO:0030098	lymphocyte differentiation	71/1545	353/18670	1.50334e-12	1.17035e-09	8.71701e-10	RAG2/IL4R/IFNE/CMTM7/CD19/CR2/POU2F2/RHOH/CCR7/SLAMF6/CD79B/SRF/MFNG/KIT/GPR183/CCL19/IL7R/ZBTB16/SH3RF1/RUNX1/TNFSF4/LYL1/CD79A/LAG3/LEF1/ZAP70/IKZF1/PTGER4/ZMIZ1/BCL2/ZEB1/CD3G/ADAM17/FZD8/MS4A1/ZFP36L2/PLA2G2D/SMAD7/CD8A/DOCK2/PTPRC/BTK/ITGA4/KLF6/FOXJ1/EGR3/ZC3H12A/BMP4/DLL1/ITM2A/TOX/PTK2B/IKZF3/KAT2A/MERTK/PREX1/CLCF1/RUNX2/IL6/LILRB4/PIK3CD/NCKAP1L/FZD5/TMEM98/TCF7/HDAC9/CLEC4E/ANXA1/LEPR/…	71
BP	GO:0001667	ameboidal-type cell migration	85/1545	462/18670	1.59829e-12	1.17035e-09	8.71701e-10	CORO1C/ADTRP/EFNB1/FN1/SRF/FGFBP1/HBEGF/KIT/SERPINF1/SEMA3D/HAS2/SEMA3F/SDC4/PRKCA/PROX1/SRPX2/FAP/ACVRL1/APOE/FLT4/TBXA2R/MCC/VEGFA/CYP1B1/TGFBR1/PAK3/STARD13/SASH1/EPB41L5/ZNF580/PIK3C2A/ATOH8/PLPP3/ADAM17/ADAMTS9/TWIST1/GPC3/MEOX2/RHOJ/PPARG/KDR/TEK/ANXA3/NR4A1/ITGA4/RFFL/ARID5B/MET/MACF1/SLIT2/EGR3/ZC3H12A/EPPK1/DCN/BMP4/TACSTD2/NOTCH1/MAPRE2/SMOC2/MEF2C/TNS1/FGF7/ACVR1/JCAD/PTK2B/KITLG/ADGRA…	85
BP	GO:0072001	renal system development	61/1545	293/18670	1.26263e-11	7.52282e-09	5.60315e-09	TIPARP/ODC1/PGF/PDGFRA/SERPINF1/IL6R/HAS2/SDC4/ZBTB16/PROX1/AGTR1/VEGFA/NFIA/TGFBR1/BCL2/LRRK2/HSPB11/YAP1/GPC3/BMP2/FOXC1/SMAD7/FBN1/PODXL/TEK/KLF15/FGFR2/RGN/PBX1/ARID5B/PAX8/FOXJ1/SLIT2/CRLF1/DCN/BMP4/LRP4/DLL1/TACSTD2/SMAD3/GREB1L/NOTCH1/MEF2C/RARB/PDGFD/LZTS2/NOTCH3/ITGA3/ADAMTS1/PDGFB/COL4A1/ACTA2/ID3/CITED1/LIF/ITGB4/SMO/SALL1/ACE/WNT4/SFRP1	61
BP	GO:0042110	T cell activation	83/1545	464/18670	1.34202e-11	7.52282e-09	5.60315e-09	RAG2/IL4R/IFNE/EFNB1/RHOH/CCR7/SLAMF6/SLA2/ICAM1/SRF/CAV1/KIT/RAB27A/IL6R/GPR183/CCL19/IL7R/SDC4/CD47/ZBTB16/DOCK8/PRKCQ/SH3RF1/VTCN1/RUNX1/TNFSF4/LAG3/LEF1/ZAP70/SIRPG/SIT1/PDE5A/PTGER4/PAK3/CCL21/ZMIZ1/BCL2/ZEB1/CD3G/ADAM17/LGALS3/PDCD1/FZD8/ZFP36L2/PLA2G2D/SMAD7/CD8A/CD55/DOCK2/PTPRC/RIPOR2/FOXJ1/CLEC7A/EGR3/ZC3H12A/BMP4/SMAD3/HSPH1/RASAL3/KAT2A/PREX1/RUNX2/IL6/LILRB4/LRRC32/PIK3CD/TNFSF13B/NC…	83
BP	GO:0031589	cell-substrate adhesion	69/1545	354/18670	1.41262e-11	7.52282e-09	5.60315e-09	CORO1C/FN1/CCR7/SRF/EPHA3/NEDD9/MYADM/HAS2/SDC4/CD36/ITGA1/ACVRL1/VEGFA/CCL21/EPB41L5/BCL2/CCN1/LIMCH1/ADAMTS9/EMID1/ITGA7/EPHB3/LIMS2/KDR/TEK/CD96/S100A10/SRCIN1/ITGA4/GBP1/MACF1/EMILIN1/TACSTD2/SMAD3/NOTCH1/BCAM/SMOC2/ARHGAP6/FZD4/NID2/PTK2B/CDKN2A/MERTK/PREX1/HSPG2/ITGA3/PLAU/LAMB3/UNC13D/DOCK5/CDH13/PARVG/SIGLEC1/MMRN2/APOA1/ITGB4/CORO2B/RAC3/ANTXR1/ITGAV/CEACAM6/BCR/VWF/ITGAL/LAMB1/WNT4/SFRP…	69
BP	GO:0002685	regulation of leukocyte migration	47/1545	196/18670	1.79793e-11	8.77692e-09	6.53723e-09	ABR/ADTRP/EDN2/CXCL17/CCR7/PGF/ICAM1/IL33/CMKLR1/ANO6/IL6R/CCL19/DAPK2/DOCK8/CX3CR1/TREM2/C3AR1/MST1/VEGFA/PTGER4/CCL21/ZNF580/ADAM17/LGALS3/ITGA4/RIPOR2/SLIT2/EMILIN1/CXCL12/RARRES2/PDGFD/S100A14/PTK2B/KITLG/CCL20/IL6/ECM1/NCKAP1L/AGER/PYCARD/BCR/PLVAP/LYN/ANXA1/ADORA1/CCL4/CD300A	47
BP	GO:0001822	kidney development	58/1545	278/18670	3.68924e-11	1.66243e-08	1.23821e-08	TIPARP/ODC1/PGF/PDGFRA/SERPINF1/IL6R/HAS2/SDC4/ZBTB16/PROX1/AGTR1/VEGFA/TGFBR1/BCL2/LRRK2/HSPB11/YAP1/GPC3/BMP2/FOXC1/SMAD7/FBN1/PODXL/TEK/KLF15/FGFR2/RGN/PBX1/ARID5B/PAX8/FOXJ1/SLIT2/CRLF1/DCN/BMP4/LRP4/DLL1/TACSTD2/SMAD3/GREB1L/NOTCH1/MEF2C/RARB/PDGFD/LZTS2/NOTCH3/ITGA3/ADAMTS1/PDGFB/ACTA2/ID3/CITED1/LIF/SMO/SALL1/ACE/WNT4/SFRP1	58
BP	GO:0010631	epithelial cell migration	67/1545	352/18670	8.28875e-11	3.46825e-08	2.58322e-08	CORO1C/ADTRP/SRF/FGFBP1/HBEGF/KIT/SERPINF1/HAS2/PRKCA/PROX1/SRPX2/FAP/ACVRL1/APOE/FLT4/TBXA2R/MCC/VEGFA/CYP1B1/TGFBR1/STARD13/SASH1/EPB41L5/ZNF580/PIK3C2A/ATOH8/PLPP3/ADAM17/ADAMTS9/MEOX2/RHOJ/PPARG/KDR/TEK/ANXA3/NR4A1/MET/MACF1/SLIT2/EGR3/ZC3H12A/EPPK1/DCN/BMP4/TACSTD2/NOTCH1/MAPRE2/SMOC2/MEF2C/FGF7/JCAD/PTK2B/ADGRA2/ITGA3/JUN/DOCK5/CDH13/PDGFB/MMRN2/APOA1/ETS1/RGCC/NANOS1/NR2F2/HDAC9/ANXA1/NOS3	67
BP	GO:0090130	tissue migration	68/1545	361/18670	9.65333e-11	3.76995e-08	2.80793e-08	CORO1C/ADTRP/SRF/FGFBP1/HBEGF/KIT/SERPINF1/HAS2/PRKCA/PROX1/SRPX2/FAP/ACVRL1/APOE/FLT4/TBXA2R/MCC/VEGFA/CYP1B1/TGFBR1/STARD13/SASH1/EPB41L5/ZNF580/PIK3C2A/ATOH8/PLPP3/ADAM17/ADAMTS9/MEOX2/RHOJ/PPARG/KDR/TEK/ANXA3/NR4A1/MET/MACF1/SLIT2/EGR3/ZC3H12A/EPPK1/DCN/BMP4/TACSTD2/NOTCH1/MAPRE2/SMOC2/MEF2C/FGF7/JCAD/PTK2B/ADGRA2/ITGA3/JUN/DOCK5/CDH13/PDGFB/ACTA2/MMRN2/APOA1/ETS1/RGCC/NANOS1/NR2F2/HDAC9/ANXA…	68
BP	GO:0050673	epithelial cell proliferation	77/1545	434/18670	1.11603e-10	3.89126e-08	2.89829e-08	IGFBP5/NGFR/PGF/FGFBP1/CAV1/KIT/SERPINF1/HAS2/PRKCA/PROX1/FAP/AGTR1/ACVRL1/APOE/FLT4/MCC/MST1/VEGFA/TGFBR1/F3/ZNF580/ATOH8/KLF9/CD109/ADAM17/TWIST1/YAP1/EGFR/GPC3/CYP7B1/BMP2/IGFBP4/CDH3/PPARG/LIMS2/KDR/FLT1/TEK/FGFR2/RGN/NR4A1/ITGA4/PPP1R16B/EGFL7/NR4A3/AR/TNFAIP3/EGR3/EPPK1/CXCL12/BMP4/TACSTD2/SMAD3/CAV2/ERRFI1/NOTCH1/MEF2C/FGF7/JCAD/CDKN2B/APLNR/COL8A2/JUN/HRAS/CDH13/PDGFB/ECM1/APOA1/EAF2/FMC1…	77
BP	GO:0050678	regulation of epithelial cell proliferation	70/1545	378/18670	1.12925e-10	3.89126e-08	2.89829e-08	NGFR/PGF/FGFBP1/CAV1/SERPINF1/HAS2/PRKCA/PROX1/AGTR1/ACVRL1/APOE/FLT4/MCC/MST1/VEGFA/TGFBR1/F3/ZNF580/ATOH8/KLF9/CD109/ADAM17/TWIST1/YAP1/EGFR/GPC3/CYP7B1/BMP2/CDH3/PPARG/LIMS2/KDR/FLT1/TEK/FGFR2/RGN/NR4A1/ITGA4/PPP1R16B/EGFL7/NR4A3/AR/TNFAIP3/EGR3/EPPK1/CXCL12/BMP4/TACSTD2/SMAD3/CAV2/ERRFI1/NOTCH1/MEF2C/FGF7/JCAD/CDKN2B/APLNR/JUN/HRAS/CDH13/PDGFB/ECM1/EAF2/FMC1/SMO/RGCC/NR2F2/TGFA/LAMB1/SFRP1	70
BP	GO:0090132	epithelium migration	67/1545	355/18670	1.21583e-10	3.95685e-08	2.94714e-08	CORO1C/ADTRP/SRF/FGFBP1/HBEGF/KIT/SERPINF1/HAS2/PRKCA/PROX1/SRPX2/FAP/ACVRL1/APOE/FLT4/TBXA2R/MCC/VEGFA/CYP1B1/TGFBR1/STARD13/SASH1/EPB41L5/ZNF580/PIK3C2A/ATOH8/PLPP3/ADAM17/ADAMTS9/MEOX2/RHOJ/PPARG/KDR/TEK/ANXA3/NR4A1/MET/MACF1/SLIT2/EGR3/ZC3H12A/EPPK1/DCN/BMP4/TACSTD2/NOTCH1/MAPRE2/SMOC2/MEF2C/FGF7/JCAD/PTK2B/ADGRA2/ITGA3/JUN/DOCK5/CDH13/PDGFB/MMRN2/APOA1/ETS1/RGCC/NANOS1/NR2F2/HDAC9/ANXA1/NOS3	67
BP	GO:0043087	regulation of GTPase activity	82/1545	479/18670	1.72399e-10	5.26992e-08	3.92514e-08	ARHGAP24/CORO1C/ABR/RASGRP2/RHOH/CCR7/ICAM1/EPHA3/ARHGAP25/NEDD9/ARHGAP29/STXBP5L/ARHGAP19/SPRY2/CCL19/TBC1D4/DOCK8/DGKI/DEPDC1B/CCL21/AFDN/STARD13/RAPGEF2/STARD8/FAM13A/SIPA1L2/TAX1BP3/LRRK2/TRAPPC6A/RASIP1/SMAP2/EPHB3/FGD2/RGS8/PLEKHG4/RGS5/S100A10/NGEF/DOCK2/TAGAP/FGD3/RGN/RAPGEF3/RGL3/DOCK9/FOXJ1/SLIT2/ARHGEF6/CHN2/CAV2/ERRFI1/MAPRE2/ARHGAP6/RASAL3/TBC1D10C/ARHGAP18/PTK2B/ALS2CL/PREX1/TBC1D14…	82
BP	GO:1901342	regulation of vasculature development	75/1545	422/18670	1.79922e-10	5.26992e-08	3.92514e-08	ECSCR/NGFR/PGF/FGFBP1/KIT/SERPINF1/IL6R/SPRY2/ISM1/PRKCA/SRPX2/RUNX1/ADAM12/AGTR1/ACVRL1/CX3CR1/C3AR1/HEY1/TBXA2R/NPR1/VEGFA/CYP1B1/F3/STARD13/SASH1/RAPGEF2/PIK3C2A/ADAMTS9/TWIST1/MEOX2/FOXC1/RHOJ/PPARG/RAMP2/KDR/FLT1/TEK/HSPB6/ANXA3/ANGPTL4/GTF2I/PPP1R16B/RAPGEF3/TNFAIP3/ZC3H12A/DCN/EMILIN1/BMP4/HIPK1/DLL1/NOTCH1/ITGB8/SMOC2/PDGFD/JCAD/PTK2B/ADGRA2/APLNR/HSPG2/IL6/PDGFB/ECM1/ITGAX/MMRN2/ETS1/RGC…	75
BP	GO:0019932	second-messenger-mediated signaling	77/1545	439/18670	1.95144e-10	5.44359e-08	4.0545e-08	EDN2/UCN/CCR7/SLA2/CMKLR1/ADGRG2/NPR2/ITPR1/PRKCA/KSR1/CD36/AGTR1/HRC/CX3CR1/TREM2/APOE/JSRP1/ZAP70/TBXA2R/NPR1/ADGRL2/VEGFA/PDE5A/PTGER4/RAPGEF2/NFAT5/FHL2/ANK2/ADCY9/TSHR/LRRK2/DMD/PDE2A/EGFR/RAMP1/PLN/RCAN1/MYOZ1/RAMP2/KDR/RAPGEF4/CXCL11/CXCL9/P2RY6/PTPRC/BTK/RGN/RAPGEF3/GBP1/AKAP13/HRH1/RASD2/GNAS/ITPR3/PTK2B/GUCY1A1/ITPR2/APLNR/GRIN2C/BHLHA15/DMPK/ERBB3/CCL20/PDE4D/SELE/CDH13/RAMP3/PRKG1/ADG…	77
BP	GO:0051056	regulation of small GTPase mediated signal transduction	64/1545	338/18670	2.7528e-10	7.32997e-08	5.45951e-08	ARHGAP24/ARHGEF25/ABR/RHOH/ARHGAP25/ARHGAP29/ARHGAP19/SPRY2/APOE/DGKI/EPS8L1/DEPDC1B/CDON/AUTS2/STARD13/STARD8/FAM13A/SIPA1L2/ARHGEF37/ARHGEF40/RASIP1/PLEKHG1/RHOJ/FGD2/PLEKHG4/NGEF/RHOV/P2RY10/TAGAP/FGD3/RIPOR2/EPOR/MET/HEG1/AKAP13/SLIT2/ARHGEF6/CHN2/NOTCH1/MAPRE2/ARHGAP6/RASAL3/CYTH3/ARHGAP18/PLEKHG4B/KITLG/OGT/PREX1/ITGA3/RDX/RASGRF1/HRAS/ARHGEF15/APOA1/CGNL1/RAC3/PLEKHG2/BCR/CYTH4/LYN/F2RL3/P…	64
BP	GO:0050679	positive regulation of epithelial cell proliferation	46/1545	206/18670	3.79193e-10	9.65788e-08	7.19339e-08	PGF/FGFBP1/HAS2/PRKCA/PROX1/AGTR1/ACVRL1/FLT4/MST1/VEGFA/TGFBR1/F3/ZNF580/ADAM17/TWIST1/EGFR/CYP7B1/BMP2/CDH3/KDR/TEK/FGFR2/NR4A1/ITGA4/PPP1R16B/EGFL7/NR4A3/AR/TNFAIP3/EGR3/CXCL12/BMP4/CAV2/NOTCH1/FGF7/JCAD/APLNR/JUN/HRAS/CDH13/PDGFB/ECM1/SMO/TGFA/LAMB1/SFRP1	46
BP	GO:0045446	endothelial cell differentiation	32/1545	114/18670	4.29972e-10	1.04949e-07	7.81682e-08	TJP2/ICAM1/CLDN1/MYADM/GSTM3/SCUBE1/PROX1/ACVRL1/HEY1/VEGFA/AFDN/RAPGEF2/ATOH8/APOLD1/ZEB1/PTPRS/PDE2A/KDR/COL23A1/PPP1R16B/RAPGEF3/MET/HEG1/BMP4/DLL1/NOTCH1/ACVR1/RDX/PDE4D/MARVELD2/NOTCH4/NR2F2	32
BP	GO:0050921	positive regulation of chemotaxis	35/1545	135/18670	7.15255e-10	1.61285e-07	1.20129e-07	EDN2/CXCL17/IL16/CCR7/PGF/CMKLR1/ANO6/IL6R/CCL19/DAPK2/TREM2/C3AR1/VEGFA/F3/CCL21/ZNF580/ADAM17/KDR/SUCNR1/RIPOR2/MET/SLIT2/CXCL12/SMAD3/RARRES2/SMOC2/PDGFD/S100A14/PTK2B/IL6/CDH13/PDGFB/NCKAP1L/AGER/CCL4	35
BP	GO:0061041	regulation of wound healing	37/1545	148/18670	7.15845e-10	1.61285e-07	1.20129e-07	ADTRP/PROS1/PDGFRA/HBEGF/CAV1/ANO6/PRKCA/PRKCQ/PLAUR/FAP/CD36/APOE/TBXA2R/F3/HMGCR/THBD/CD109/PLPP3/MYOZ1/CLEC7A/TNFAIP3/EPPK1/SMAD3/SMOC2/DUOX2/PLAU/FOXA2/HRAS/PDGFB/PRKG1/PLAT/DUOX1/AGER/LYN/ANXA1/NOS3/WNT4	37
BP	GO:0003158	endothelium development	34/1545	132/18670	1.50181e-09	3.25837e-07	2.4269e-07	TJP2/ICAM1/CLDN1/MYADM/GSTM3/SCUBE1/PROX1/ACVRL1/HEY1/VEGFA/AFDN/STARD13/RAPGEF2/ATOH8/APOLD1/ZEB1/PTPRS/PDE2A/KDR/COL23A1/PPP1R16B/RAPGEF3/MET/HEG1/BMP4/DLL1/NOTCH1/ACVR1/RDX/PDE4D/ITGAX/MARVELD2/NOTCH4/NR2F2	34
BP	GO:1904018	positive regulation of vasculature development	48/1545	230/18670	1.76611e-09	3.69495e-07	2.75208e-07	PGF/FGFBP1/KIT/IL6R/PRKCA/SRPX2/RUNX1/ADAM12/AGTR1/ACVRL1/CX3CR1/C3AR1/TBXA2R/VEGFA/CYP1B1/F3/SASH1/RAPGEF2/PIK3C2A/TWIST1/RHOJ/RAMP2/KDR/FLT1/TEK/HSPB6/ANXA3/ANGPTL4/PPP1R16B/RAPGEF3/ZC3H12A/HIPK1/DLL1/NOTCH1/ITGB8/SMOC2/PDGFD/JCAD/PTK2B/APLNR/PDGFB/ECM1/ITGAX/ETS1/HDAC9/ANXA1/NOS3/AQP1	48
BP	GO:0010632	regulation of epithelial cell migration	56/1545	291/18670	1.93787e-09	3.9145e-07	2.9156e-07	CORO1C/FGFBP1/HBEGF/SERPINF1/HAS2/PRKCA/PROX1/SRPX2/ACVRL1/APOE/FLT4/TBXA2R/MCC/VEGFA/STARD13/SASH1/EPB41L5/ZNF580/PIK3C2A/ATOH8/PLPP3/ADAM17/ADAMTS9/MEOX2/RHOJ/PPARG/KDR/TEK/ANXA3/MET/MACF1/SLIT2/ZC3H12A/EPPK1/DCN/BMP4/TACSTD2/NOTCH1/MAPRE2/SMOC2/MEF2C/FGF7/JCAD/PTK2B/ADGRA2/ITGA3/JUN/DOCK5/PDGFB/MMRN2/ETS1/RGCC/NR2F2/HDAC9/ANXA1/NOS3	56
BP	GO:0071229	cellular response to acid chemical	45/1545	209/18670	2.01499e-09	3.9346e-07	2.93057e-07	RRAGD/CLDN1/EPHA3/PDGFRA/SERPINF1/PTK7/TNFSF4/VEGFA/LAMTOR4/PTGER4/SESN3/SETX/ZEB1/COL5A2/IRS1/YAP1/EGFR/PPARG/KDR/FGFR2/P2RY6/DGAT2/PPARGC1A/ZC3H12A/CASTOR3/FZD4/RARB/PDGFD/PTK2B/PDGFB/COL4A1/AKR1C3/AKR1C1/ID3/TESC/AVPR1A/PINK1/BCL2L1/KLF2/LYN/GCLC/AQP1/TEAD2/BRINP1/SFRP1	45
BP	GO:0097529	myeloid leukocyte migration	45/1545	210/18670	2.36264e-09	4.46462e-07	3.32534e-07	EDN2/IL1RN/CXCL17/CCR7/PGF/KIT/CMKLR1/ANO6/IL6R/CCL19/CD47/DAPK2/ITGA1/CX3CR1/TREM2/C3AR1/MST1/VEGFA/PTGER4/CCL21/LGALS3/FLT1/CXCL11/CXCL9/RIPOR2/SLIT2/HRH1/EMILIN1/CXCL12/RARRES2/PDGFD/S100A14/PTK2B/PREX1/CCL20/PDE4D/IL6/PDGFB/PIK3CD/NCKAP1L/AGER/LYN/ANXA1/CCL4/CD300A	45
BP	GO:0002687	positive regulation of leukocyte migration	33/1545	128/18670	2.54144e-09	4.65242e-07	3.46522e-07	EDN2/CXCL17/CCR7/PGF/ICAM1/CMKLR1/ANO6/IL6R/CCL19/DAPK2/DOCK8/TREM2/C3AR1/VEGFA/CCL21/ZNF580/ADAM17/LGALS3/ITGA4/RIPOR2/CXCL12/RARRES2/PDGFD/S100A14/PTK2B/KITLG/CCL20/IL6/NCKAP1L/AGER/PYCARD/PLVAP/CCL4	33
BP	GO:0045765	regulation of angiogenesis	67/1545	383/18670	3.31573e-09	5.88592e-07	4.38395e-07	ECSCR/NGFR/PGF/FGFBP1/SERPINF1/SPRY2/ISM1/PRKCA/SRPX2/RUNX1/ADAM12/AGTR1/ACVRL1/CX3CR1/C3AR1/TBXA2R/NPR1/VEGFA/CYP1B1/F3/STARD13/SASH1/PIK3C2A/ADAMTS9/TWIST1/MEOX2/FOXC1/RHOJ/PPARG/RAMP2/KDR/FLT1/TEK/HSPB6/ANXA3/ANGPTL4/GTF2I/PPP1R16B/RAPGEF3/TNFAIP3/ZC3H12A/DCN/EMILIN1/HIPK1/DLL1/NOTCH1/ITGB8/SMOC2/JCAD/PTK2B/ADGRA2/APLNR/HSPG2/IL6/ECM1/ITGAX/MMRN2/ETS1/RGCC/KLF2/STAB1/HDAC9/ANXA1/NOS3/AQP1/SFRP…	67
BP	GO:1903034	regulation of response to wounding	40/1545	179/18670	5.12276e-09	8.59851e-07	6.40435e-07	ADTRP/PROS1/PDGFRA/HBEGF/CAV1/ANO6/PRKCA/PRKCQ/PLAUR/FAP/CD36/APOE/TBXA2R/F3/HMGCR/THBD/CD109/PLPP3/PTPRS/MYOZ1/CLEC7A/TNFAIP3/EPPK1/SMAD3/SMOC2/STK24/DUOX2/PLAU/FOXA2/HRAS/PDGFB/SIGLEC10/PRKG1/PLAT/DUOX1/AGER/LYN/ANXA1/NOS3/WNT4	40
BP	GO:0010810	regulation of cell-substrate adhesion	45/1545	215/18670	5.13738e-09	8.59851e-07	6.40435e-07	CORO1C/FN1/CCR7/EPHA3/NEDD9/MYADM/HAS2/SDC4/CD36/ACVRL1/VEGFA/CCL21/EPB41L5/BCL2/CCN1/LIMCH1/EMID1/LIMS2/KDR/TEK/S100A10/GBP1/MACF1/EMILIN1/TACSTD2/SMAD3/NOTCH1/SMOC2/ARHGAP6/FZD4/PTK2B/CDKN2A/PREX1/ITGA3/PLAU/UNC13D/DOCK5/CDH13/MMRN2/APOA1/CORO2B/RAC3/CEACAM6/WNT4/SFRP1	45
BP	GO:0050920	regulation of chemotaxis	45/1545	217/18670	6.94903e-09	1.1131e-06	8.29061e-07	EDN2/CXCL17/IL16/CCR7/PGF/PDGFRA/CMKLR1/SEMA3D/ANO6/IL6R/GPR183/SEMA3F/CCL19/DAPK2/TREM2/C3AR1/MST1/VEGFA/F3/CCL21/ZNF580/ADAM17/KDR/SUCNR1/RIPOR2/MET/SLIT2/CXCL12/SMAD3/NOTCH1/RARRES2/SMOC2/PDGFD/S100A14/PTK2B/ADGRA2/SEMA6D/IL6/CDH13/PDGFB/NCKAP1L/AGER/SEMA4G/LYN/CCL4	45
BP	GO:2000106	regulation of leukocyte apoptotic process	25/1545	83/18670	7.08645e-09	1.1131e-06	8.29061e-07	CCR7/CCL19/IL7R/DOCK8/PRKCQ/CCL21/RAPGEF2/CD3G/ADAM17/LGALS3/PDCD1/TSC22D3/BTK/NR4A3/CXCL12/BMP4/GIMAP8/MEF2C/CDKN2A/KITLG/MERTK/HCLS1/PIK3CD/LYN/ANXA1	25
BP	GO:0022409	positive regulation of cell-cell adhesion	50/1545	255/18670	7.42017e-09	1.1131e-06	8.29061e-07	IL4R/EFNB1/CCR7/ICAM1/CAV1/IL6R/HAS2/CCL19/IL7R/CD47/ZBTB16/DOCK8/PRKCQ/VTCN1/RUNX1/TNFSF4/ZAP70/SIRPG/PAK3/CCL21/AFDN/ZMIZ1/NFAT5/PLPP3/PDCD1/SMAD7/PODXL/CD55/PTPRC/ITGA4/NR4A3/EGR3/HSPH1/RASAL3/MYO10/CITED2/FOXA2/IL6/LILRB4/ETS1/TNFSF13B/NCKAP1L/AGER/IRAK1/PYCARD/CEACAM6/LYN/ANXA1/ANK3/CCDC88B	50
BP	GO:0018212	peptidyl-tyrosine modification	64/1545	366/18670	7.5693e-09	1.1131e-06	8.29061e-07	PKDCC/LRP8/ICAM1/IL24/EPHA3/PDGFRA/NEDD9/HBEGF/CAV1/KIT/DOK7/IL6R/SLA/CD36/CSPG4/TREM2/ZAP70/TPST2/FLT4/VEGFA/EFEMP1/ADAM17/EPHB6/IGF1R/EGFR/EPHB3/KDR/FLT1/TEK/FGR/FGFR2/PTPRC/BTK/SRCIN1/WEE1/MET/CRLF1/LRP4/SAMSN1/AFAP1L2/ERRFI1/FGF7/PDGFD/ACVR1/PTK2B/KITLG/MERTK/CLCF1/ERBB3/SOCS3/IL6/PDGFB/HCLS1/LIF/PARP14/CTF1/ACE/LYN/DOCK3/ADORA1/TGFA/CD300A/SFRP1/EPHB1	64
BP	GO:0030217	T cell differentiation	48/1545	240/18670	7.60056e-09	1.1131e-06	8.29061e-07	RAG2/IL4R/RHOH/CCR7/SLAMF6/SRF/KIT/GPR183/CCL19/IL7R/ZBTB16/SH3RF1/RUNX1/TNFSF4/LAG3/LEF1/ZAP70/PTGER4/ZMIZ1/BCL2/ZEB1/CD3G/ADAM17/FZD8/ZFP36L2/PLA2G2D/SMAD7/CD8A/DOCK2/PTPRC/FOXJ1/EGR3/ZC3H12A/BMP4/KAT2A/PREX1/RUNX2/IL6/LILRB4/PIK3CD/NCKAP1L/FZD5/TMEM98/TCF7/CLEC4E/ANXA1/LEPR/WNT4	48
BP	GO:0007015	actin filament organization	68/1545	400/18670	8.4558e-09	1.20815e-06	8.99853e-07	SORBS2/CORO1C/RHOH/CCR7/ICAM1/SRF/ARHGAP25/GMFG/NEDD9/MYADM/SDC4/CD47/LMOD1/PROX1/SPIRE2/PSTPIP1/TGFBR1/PTGER4/PAK3/CCL21/BCL2/SHANK3/SHROOM4/LIMCH1/ARPC1B/TENM1/RHOJ/S100A10/RHOV/WASF3/ADD3/RAPGEF3/HSP90B1/MET/SLIT2/RND2/CXCL12/TACSTD2/SPIRE1/SMAD3/SPTBN1/ARHGAP6/PLS3/ARHGAP18/RFLNB/PTK2B/FAT1/PREX1/RDX/FCHSD1/HCLS1/ARHGEF15/TMSB10/APOA1/CGNL1/CORO2B/SPTBN2/RGCC/NCKAP1L/WAS/RAC3/PDLIM3/PYCARD/PL…	68
BP	GO:0035265	organ growth	43/1545	204/18670	8.97434e-09	1.22884e-06	9.15268e-07	SORBS2/VWA1/RAG2/ACACB/PI16/SPRY2/COL27A1/PROX1/MATN3/PSAP/TGFBR1/TENM4/LATS2/BCL2/WWC2/COL12A1/CACNA2D2/CCM2L/YAP1/DDX39B/FOXC1/FGFR2/MATN2/HEG1/AKAP13/KCNK2/AR/DLL1/NOTCH1/MEF2C/RARB/SCARA3/FGF7/BNC2/ECM1/TBX2/YBX3/COL7A1/SMO/EVC/RGS4/LEPR/ESR1	43
BP	GO:0010811	positive regulation of cell-substrate adhesion	31/1545	121/18670	9.02019e-09	1.22884e-06	9.15268e-07	FN1/CCR7/NEDD9/MYADM/HAS2/SDC4/CD36/VEGFA/CCL21/EPB41L5/CCN1/EMID1/LIMS2/KDR/TEK/S100A10/EMILIN1/SMAD3/SMOC2/PTK2B/PREX1/ITGA3/UNC13D/DOCK5/CDH13/MMRN2/APOA1/RAC3/CEACAM6/WNT4/SFRP1	31
BP	GO:0060326	cell chemotaxis	56/1545	304/18670	9.9826e-09	1.32905e-06	9.89901e-07	EDN2/IL1RN/CXCL17/IL16/CCR7/PGF/PDGFRA/HBEGF/KIT/CMKLR1/ANO6/IL6R/GPR183/CCL19/DAPK2/PRKCQ/AGTR1/ITGA1/CX3CR1/C3AR1/LEF1/MST1/VEGFA/CCL21/ZNF580/ADAM17/LGALS3/CYP7B1/KDR/FLT1/CXCL11/CXCL9/NR4A1/RIPOR2/MET/SLIT2/EGR3/HRH1/CXCL12/NOTCH1/RARRES2/SMOC2/PDGFD/S100A14/PTK2B/PREX1/CCL20/PDE4D/IL6/PDGFB/PIK3CD/NCKAP1L/LYN/ANXA1/CCL4/EPHB1	56
BP	GO:0007159	leukocyte cell-cell adhesion	60/1545	337/18670	1.12041e-08	1.45852e-06	1.08634e-06	IL4R/ADTRP/EFNB1/CCR7/ICAM1/CAV1/IL6R/HAS2/CCL19/IL7R/SDC4/CD47/ZBTB16/DOCK8/PRKCQ/VTCN1/RUNX1/TNFSF4/CX3CR1/LAG3/ZAP70/SIRPG/PDE5A/PAK3/CCL21/ZMIZ1/NFAT5/LGALS3/PDCD1/PLA2G2D/SMAD7/CD55/PTPRC/ITGA4/RIPOR2/NR4A3/FOXJ1/EGR3/ZC3H12A/CXCL12/BMP4/HSPH1/RASAL3/SELE/IL6/LILRB4/LRRC32/ETS1/TNFSF13B/NCKAP1L/AGER/IRAK1/PYCARD/LYN/ITGAL/SELL/ANXA1/CCDC88B/CD300A/PODXL2	60
BP	GO:0043542	endothelial cell migration	52/1545	274/18670	1.19004e-08	1.51549e-06	1.12877e-06	ADTRP/SRF/FGFBP1/SERPINF1/PRKCA/PROX1/SRPX2/FAP/ACVRL1/APOE/FLT4/TBXA2R/VEGFA/CYP1B1/TGFBR1/STARD13/SASH1/ZNF580/PIK3C2A/ATOH8/PLPP3/ADAM17/ADAMTS9/MEOX2/RHOJ/PPARG/KDR/TEK/ANXA3/NR4A1/MET/SLIT2/EGR3/ZC3H12A/DCN/BMP4/NOTCH1/SMOC2/MEF2C/JCAD/PTK2B/ADGRA2/CDH13/PDGFB/MMRN2/APOA1/ETS1/RGCC/NR2F2/HDAC9/ANXA1/NOS3	52
BP	GO:0070661	leukocyte proliferation	55/1545	298/18670	1.25972e-08	1.57009e-06	1.16944e-06	RAG2/IFNE/EFNB1/CD19/CR2/CD38/IL33/KIT/IL6R/GPR183/CCL19/IL7R/SDC4/DOCK8/PRKCQ/SH3RF1/VTCN1/TNFSF4/TREM2/MZB1/CD79A/LEF1/ZAP70/PDE5A/CD180/BCL2/CD320/LGALS3/MS4A1/PLA2G2D/CD55/DOCK2/PTPRC/BTK/FOXJ1/ENPP3/TNFAIP3/BMP4/MEF2C/RASAL3/KITLG/IKZF3/CLCF1/IL6/LRRC32/TNFSF13B/NCKAP1L/AGER/PYCARD/ACE/LYN/ANXA1/CCDC88B/CD300A/WNT4	55
BP	GO:0018108	peptidyl-tyrosine phosphorylation	63/1545	363/18670	1.33251e-08	1.62622e-06	1.21124e-06	PKDCC/LRP8/ICAM1/IL24/EPHA3/PDGFRA/NEDD9/HBEGF/CAV1/KIT/DOK7/IL6R/SLA/CD36/CSPG4/TREM2/ZAP70/FLT4/VEGFA/EFEMP1/ADAM17/EPHB6/IGF1R/EGFR/EPHB3/KDR/FLT1/TEK/FGR/FGFR2/PTPRC/BTK/SRCIN1/WEE1/MET/CRLF1/LRP4/SAMSN1/AFAP1L2/ERRFI1/FGF7/PDGFD/ACVR1/PTK2B/KITLG/MERTK/CLCF1/ERBB3/SOCS3/IL6/PDGFB/HCLS1/LIF/PARP14/CTF1/ACE/LYN/DOCK3/ADORA1/TGFA/CD300A/SFRP1/EPHB1	63
BP	GO:0032970	regulation of actin filament-based process	66/1545	388/18670	1.36602e-08	1.63309e-06	1.21636e-06	RHOH/CCR7/ICAM1/EPHA3/PDGFRA/GMFG/MYADM/CAV1/SDC4/CD47/LMOD1/PROX1/SPIRE2/CDK10/TGFBR1/PTGER4/PAK3/CCL21/ANK2/SHANK3/LIMCH1/ARPC1B/TENM1/PLN/RHOJ/TEK/S100A10/RHOV/ADD3/RAPGEF3/DSG2/MET/AKAP13/SLIT2/RND2/CXCL12/TACSTD2/SPIRE1/SMAD3/SPTBN1/ARHGAP6/MEF2C/ARHGAP18/PTK2B/PREX1/RDX/FCHSD1/HRAS/PDE4D/HCLS1/ARHGEF15/TMSB10/APOA1/AKAP9/CORO2B/SPTBN2/RGCC/NCKAP1L/WAS/RAC3/PYCARD/PLEKHG2/ADORA1/RGS4/WNT4/SF…	66
BP	GO:0060537	muscle tissue development	68/1545	408/18670	1.91114e-08	2.23909e-06	1.66772e-06	SORBS2/TIPARP/IGFBP5/ARNTL/SRF/PDGFRA/CAV1/PI16/BCL9/CSRP2/PROX1/COL11A1/LEF1/KCNAB1/VEGFA/CDON/TGFBR1/TENM4/BCL2/HMGCR/DDX17/ADAMTS9/TWIST1/CCM2L/YAP1/DDX39B/LUC7L/EGR2/BMP2/PLN/MYH11/MEOX2/FOXC1/SMAD7/MYOZ1/GJC1/FGFR2/HLF/RIPOR2/DSG2/HEG1/AKAP13/KCNK2/LRP2/PPARGC1A/DCN/BMP4/DLL1/SMAD3/CAV2/NOTCH1/MEF2C/RARB/ACVR1/KAT2A/MAFF/LMNA/ERBB3/BTG2/RYR1/MYH10/TBX2/YBX3/SMO/NR2F2/HDAC9/RGS4/EPHB1	68
BP	GO:0001938	positive regulation of endothelial cell proliferation	29/1545	112/18670	2.08574e-08	2.39574e-06	1.78439e-06	PGF/FGFBP1/PRKCA/PROX1/AGTR1/ACVRL1/FLT4/VEGFA/TGFBR1/F3/ZNF580/ADAM17/BMP2/KDR/TEK/NR4A1/ITGA4/PPP1R16B/EGFL7/EGR3/CXCL12/BMP4/CAV2/JCAD/APLNR/JUN/CDH13/PDGFB/ECM1	29
BP	GO:0030278	regulation of ossification	42/1545	203/18670	2.3499e-08	2.61598e-06	1.94844e-06	PKDCC/IGFBP5/ANKH/TMEM119/KL/ANO6/IL6R/SRGN/AXIN2/ZBTB16/PTGER4/BCL2/CCN1/TWIST1/EGR2/BMP2/GDF10/FGFR2/TOB1/PBX1/RASSF2/GNAS/BMP4/LRP4/SMAD3/NOTCH1/MEF2C/LTF/ACVR1/RFLNB/PTK2B/RUNX2/IL6/ECM1/PDLIM7/ID3/CITED1/OMD/TMEM64/IFITM1/WNT4/SFRP1	42
BP	GO:0042692	muscle cell differentiation	65/1545	385/18670	2.3668e-08	2.61598e-06	1.94844e-06	SORBS2/IL4R/IGFBP5/SRF/PDGFRA/KIT/TMEM119/PI16/BCL9/CSRP2/LMOD1/SYNE1/PROX1/ADAM12/SCGB3A1/HEY1/VEGFA/GDF15/CDON/MYOF/BCL2/ANK2/ZEB1/DMD/CACNA2D2/DDX39B/BMP2/MYH11/MYOZ1/RAMP2/TMEM204/CXCL9/FGFR2/KRT19/RIPOR2/TANC1/AKAP13/OLFM2/BMP4/DLL1/BOC/CAV2/NOTCH1/MEF2C/RARB/ACVR1/KAT2A/LMNA/BHLHA15/DMPK/RYR1/MYH10/MYH3/PDGFB/UCHL1/TBX2/BHLHE41/AVPR1A/SMO/HIRA/HDAC9/PLEKHO1/RGS4/WNT4/CACNA1H	65
BP	GO:1903037	regulation of leukocyte cell-cell adhesion	55/1545	304/18670	2.57769e-08	2.75913e-06	2.05505e-06	IL4R/ADTRP/EFNB1/CCR7/ICAM1/CAV1/IL6R/HAS2/CCL19/IL7R/SDC4/CD47/ZBTB16/DOCK8/PRKCQ/VTCN1/RUNX1/TNFSF4/LAG3/ZAP70/SIRPG/PDE5A/PAK3/CCL21/ZMIZ1/NFAT5/LGALS3/PDCD1/PLA2G2D/SMAD7/CD55/PTPRC/ITGA4/RIPOR2/NR4A3/FOXJ1/EGR3/ZC3H12A/CXCL12/BMP4/HSPH1/RASAL3/IL6/LILRB4/LRRC32/ETS1/TNFSF13B/NCKAP1L/AGER/IRAK1/PYCARD/LYN/ANXA1/CCDC88B/CD300A	55
BP	GO:0048568	embryonic organ development	70/1545	428/18670	2.59051e-08	2.75913e-06	2.05505e-06	PKDCC/ABR/SLC44A4/SPINT1/SRF/PDGFRA/KIT/PTK7/SPRY2/PROX1/COL11A1/LEF1/HEY1/VEGFA/TGFBR1/EFEMP1/CCN1/EPAS1/ZEB1/COL5A2/TWIST1/YAP1/EGFR/FOXC1/GJB6/TPO/FBN1/KDR/FGFR2/FRZB/FOXF2/KRT19/RIPOR2/PBX1/NR4A3/PAX8/GNAS/BMP4/HIPK1/DLL1/SMAD3/MDFI/NOTCH1/RARRES2/MEF2C/RARB/SOBP/CITED2/ACVR1/KITLG/RUNX2/SOCS3/PCDH12/PDGFB/TBX2/ID3/FOXE1/CITED1/LIF/SMO/FZD5/KDM6A/PLCD3/ST14/NR2F2/SALL1/MMP16/BCR/TCF7/TEAD2	70
BP	GO:0045766	positive regulation of angiogenesis	42/1545	204/18670	2.72647e-08	2.85208e-06	2.12429e-06	PGF/FGFBP1/PRKCA/SRPX2/RUNX1/ADAM12/AGTR1/ACVRL1/CX3CR1/C3AR1/TBXA2R/VEGFA/CYP1B1/F3/SASH1/PIK3C2A/TWIST1/RHOJ/RAMP2/KDR/FLT1/TEK/HSPB6/ANXA3/ANGPTL4/PPP1R16B/RAPGEF3/ZC3H12A/HIPK1/DLL1/ITGB8/SMOC2/JCAD/PTK2B/APLNR/ECM1/ITGAX/ETS1/HDAC9/ANXA1/NOS3/AQP1	42
BP	GO:0003012	muscle system process	75/1545	472/18670	2.88667e-08	2.96669e-06	2.20965e-06	SORBS2/IGFBP5/SSPN/EDN2/UCN/CD38/SRF/RCSD1/BDKRB2/CAV1/KIT/PI16/LMOD1/PRKCA/STAC/HRC/ITGA1/JSRP1/TBXA2R/PLA2G6/PDE5A/C12orf57/MYOF/PIK3C2A/ANK2/SPX/DMD/DDX39B/PLN/MYH11/SNTA1/SMAD7/MYOZ1/GJC1/SCN4B/HSPB6/KLF15/GATM/FGF12/DSG2/NR4A3/GAMT/AKAP13/SCN2B/PPARGC1A/ZC3H12A/SMAD3/ERRFI1/NOTCH1/MEF2C/SYNM/FOXO1/MYL4/GUCY1A1/LMNA/DMPK/FBXO32/PABPN1/RYR1/PDE4D/DOCK5/MYH3/CNN1/ACTA2/PRKG1/CALCRL/AKAP9/KCNJ8/…	75
BP	GO:0001936	regulation of endothelial cell proliferation	38/1545	176/18670	3.29181e-08	3.32473e-06	2.47632e-06	NGFR/PGF/FGFBP1/CAV1/PRKCA/PROX1/AGTR1/ACVRL1/APOE/FLT4/VEGFA/TGFBR1/F3/ZNF580/ATOH8/ADAM17/BMP2/PPARG/KDR/FLT1/TEK/NR4A1/ITGA4/PPP1R16B/EGFL7/EGR3/CXCL12/BMP4/CAV2/MEF2C/JCAD/APLNR/JUN/CDH13/PDGFB/ECM1/RGCC/NR2F2	38
BP	GO:0002064	epithelial cell development	42/1545	207/18670	4.22662e-08	4.19653e-06	3.12566e-06	RILPL1/ARNTL/TJP2/ICAM1/CLDN1/MYADM/GSTM3/TFCP2L1/PROX1/BFSP1/PSAP/VEGFA/RILPL2/AFDN/EPB41L5/RAPGEF2/PTPRS/PDE2A/PODXL/COL23A1/PPP1R16B/RIPOR2/RAPGEF3/MET/HEG1/FOXJ1/AR/BMP4/DLL1/NOTCH1/RARB/FAT1/RDX/PDE4D/PDGFB/ACTA2/SMO/MARVELD2/CLDN3/NOTCH4/ST14/ESR1	42
BP	GO:0032956	regulation of actin cytoskeleton organization	59/1545	343/18670	5.3183e-08	5.19243e-06	3.86743e-06	RHOH/CCR7/ICAM1/EPHA3/PDGFRA/GMFG/MYADM/SDC4/CD47/LMOD1/PROX1/SPIRE2/CDK10/TGFBR1/PTGER4/PAK3/CCL21/SHANK3/LIMCH1/ARPC1B/TENM1/RHOJ/TEK/S100A10/RHOV/ADD3/RAPGEF3/MET/AKAP13/SLIT2/RND2/CXCL12/TACSTD2/SPIRE1/SMAD3/SPTBN1/ARHGAP6/MEF2C/ARHGAP18/PTK2B/PREX1/RDX/FCHSD1/HRAS/HCLS1/ARHGEF15/TMSB10/APOA1/CORO2B/SPTBN2/RGCC/NCKAP1L/WAS/RAC3/PYCARD/PLEKHG2/RGS4/WNT4/SFRP1	59
BP	GO:0007266	Rho protein signal transduction	41/1545	203/18670	6.97361e-08	6.69695e-06	4.98803e-06	ARHGEF25/ABR/NGFR/RHOH/ARHGAP29/AGTR1/APOE/EPS8L1/TAX1BP3/ARHGEF37/ARHGEF40/RASIP1/PLEKHG1/RHOJ/FGD2/PLEKHG4/NGEF/RHOV/P2RY10/FGD3/RIPOR2/MET/HEG1/AKAP13/RND2/ARHGEF6/ARHGAP6/CTNNAL1/PLEKHG4B/PREX1/ITGA3/RASGRF1/CDH13/ARHGEF15/APOA1/WAS/RAC3/PLEKHG2/BCR/F2RL3/P2RY8	41
BP	GO:0043547	positive regulation of GTPase activity	66/1545	405/18670	7.44229e-08	7.03177e-06	5.2374e-06	ARHGAP24/CORO1C/ABR/RASGRP2/CCR7/ICAM1/ARHGAP25/NEDD9/ARHGAP29/STXBP5L/ARHGAP19/CCL19/TBC1D4/DOCK8/DEPDC1B/CCL21/AFDN/STARD13/RAPGEF2/STARD8/FAM13A/SIPA1L2/TAX1BP3/LRRK2/SMAP2/RGS8/PLEKHG4/RGS5/S100A10/DOCK2/TAGAP/RGN/RAPGEF3/RGL3/DOCK9/FOXJ1/ARHGEF6/CHN2/CAV2/ERRFI1/MAPRE2/ARHGAP6/RASAL3/TBC1D10C/ARHGAP18/PTK2B/ALS2CL/PREX1/TBC1D14/RASGRF1/RGS16/JUN/CCL20/HRAS/DOCK5/ARHGEF15/ASAP2/NCKAP1L/BCR/AC…	66
BP	GO:0003018	vascular process in circulatory system	37/1545	175/18670	8.8203e-08	8.20147e-06	6.10863e-06	ABR/EDN2/UCN/CD38/ICAM1/BDKRB2/CAV1/AGTR1/ITGA1/APOE/TBXA2R/NPR1/PLA2G6/VEGFA/PIK3C2A/HMGCR/PDE2A/EGFR/FOXC1/RAMP2/TEK/SLIT2/HRH1/GUCY1A1/C2CD4A/DOCK5/IL6/ACTA2/PRKG1/AVPR1A/P2RY2/BCR/ACE/GCLC/UTS2R/ADORA1/NOS3	37
BP	GO:0014706	striated muscle tissue development	64/1545	390/18670	9.00605e-08	8.24335e-06	6.13981e-06	SORBS2/ARNTL/SRF/PDGFRA/CAV1/PI16/BCL9/PROX1/COL11A1/LEF1/KCNAB1/VEGFA/CDON/TGFBR1/TENM4/BCL2/HMGCR/DDX17/ADAMTS9/TWIST1/CCM2L/YAP1/DDX39B/LUC7L/EGR2/BMP2/PLN/MYH11/MEOX2/FOXC1/SMAD7/MYOZ1/GJC1/FGFR2/HLF/RIPOR2/DSG2/HEG1/AKAP13/KCNK2/LRP2/DCN/BMP4/DLL1/SMAD3/CAV2/NOTCH1/MEF2C/RARB/ACVR1/KAT2A/MAFF/LMNA/ERBB3/BTG2/RYR1/MYH10/TBX2/YBX3/SMO/NR2F2/HDAC9/RGS4/EPHB1	64
BP	GO:0002040	sprouting angiogenesis	38/1545	183/18670	9.76984e-08	8.68941e-06	6.47205e-06	ADTRP/NGFR/PGF/SRF/FGFBP1/SRPX2/AGTR1/ACVRL1/LEF1/FLT4/TBXA2R/VEGFA/STARD13/PIK3C2A/ADAMTS9/MEOX2/RHOJ/RAMP2/KDR/FLT1/TEK/NR4A1/PPP1R16B/SLIT2/EGR3/BMP4/DLL1/NOTCH1/JCAD/PTK2B/ADGRA2/APLNR/CDH13/MMRN2/KLF2/HDAC9/ANXA1/CEMIP2	38
BP	GO:0072073	kidney epithelium development	32/1545	140/18670	9.79004e-08	8.68941e-06	6.47205e-06	PGF/SDC4/VEGFA/BCL2/YAP1/GPC3/BMP2/FOXC1/SMAD7/PODXL/KLF15/FGFR2/PBX1/PAX8/FOXJ1/SLIT2/CRLF1/BMP4/DLL1/TACSTD2/SMAD3/GREB1L/NOTCH1/MEF2C/RARB/LZTS2/CITED1/LIF/SMO/SALL1/WNT4/SFRP1	32
BP	GO:0034446	substrate adhesion-dependent cell spreading	26/1545	100/18670	1.01287e-07	8.85578e-06	6.59596e-06	CORO1C/FN1/NEDD9/MYADM/HAS2/EPHB3/LIMS2/TEK/S100A10/SRCIN1/ITGA4/GBP1/TACSTD2/FZD4/MERTK/PREX1/HSPG2/LAMB3/UNC13D/DOCK5/PARVG/APOA1/RAC3/ANTXR1/ITGAV/LAMB1	26
BP	GO:0001935	endothelial cell proliferation	39/1545	191/18670	1.06656e-07	9.1881e-06	6.84348e-06	NGFR/PGF/FGFBP1/CAV1/PRKCA/PROX1/AGTR1/ACVRL1/APOE/FLT4/VEGFA/TGFBR1/F3/ZNF580/ATOH8/ADAM17/BMP2/PPARG/KDR/FLT1/TEK/NR4A1/ITGA4/PPP1R16B/EGFL7/EGR3/CXCL12/BMP4/CAV2/MEF2C/JCAD/APLNR/JUN/CDH13/PDGFB/ECM1/APOA1/RGCC/NR2F2	39
BP	GO:0001885	endothelial cell development	19/1545	59/18670	1.37555e-07	1.16237e-05	8.65758e-06	TJP2/ICAM1/CLDN1/MYADM/GSTM3/VEGFA/AFDN/RAPGEF2/PTPRS/PDE2A/COL23A1/PPP1R16B/RAPGEF3/MET/HEG1/RDX/PDE4D/MARVELD2/NOTCH4	19
BP	GO:0072006	nephron development	32/1545	142/18670	1.38897e-07	1.16237e-05	8.65758e-06	PGF/PDGFRA/IL6R/VEGFA/BCL2/YAP1/GPC3/BMP2/FOXC1/PODXL/TEK/KLF15/PBX1/PAX8/FOXJ1/BMP4/DLL1/TACSTD2/GREB1L/NOTCH1/MEF2C/PDGFD/LZTS2/NOTCH3/ITGA3/PDGFB/ACTA2/CITED1/LIF/SMO/SALL1/WNT4	32
BP	GO:0010634	positive regulation of epithelial cell migration	36/1545	171/18670	1.46851e-07	1.21162e-05	9.02443e-06	FGFBP1/HBEGF/HAS2/PRKCA/PROX1/SRPX2/FLT4/VEGFA/SASH1/EPB41L5/ZNF580/PIK3C2A/ATOH8/PLPP3/ADAM17/RHOJ/KDR/TEK/ANXA3/MET/ZC3H12A/BMP4/MAPRE2/SMOC2/FGF7/JCAD/PTK2B/ADGRA2/ITGA3/JUN/DOCK5/PDGFB/ETS1/HDAC9/ANXA1/NOS3	36
BP	GO:0001823	mesonephros development	26/1545	102/18670	1.55655e-07	1.26643e-05	9.4326e-06	PGF/SDC4/ZBTB16/VEGFA/BCL2/GPC3/BMP2/FOXC1/SMAD7/FGFR2/PBX1/PAX8/FOXJ1/SLIT2/CRLF1/BMP4/TACSTD2/SMAD3/GREB1L/RARB/LZTS2/CITED1/SMO/SALL1/WNT4/SFRP1	26
BP	GO:0006590	thyroid hormone generation	10/1545	17/18670	1.65677e-07	1.3295e-05	9.90241e-06	DIO1/DUOXA2/CPQ/TPO/DUOXA1/DIO2/PAX8/DUOX2/FOXE1/DUOX1	10
BP	GO:0007160	cell-matrix adhesion	43/1545	225/18670	1.75072e-07	1.38591e-05	1.03225e-05	CORO1C/FN1/CCR7/SRF/EPHA3/SDC4/CD36/ITGA1/ACVRL1/VEGFA/CCL21/EPB41L5/BCL2/LIMCH1/ADAMTS9/ITGA7/KDR/TEK/CD96/S100A10/ITGA4/MACF1/EMILIN1/SMAD3/BCAM/ARHGAP6/NID2/PTK2B/CDKN2A/ITGA3/PLAU/CDH13/PARVG/SIGLEC1/ITGB4/CORO2B/ITGAV/CEACAM6/BCR/ITGAL/WNT4/SFRP1/AJUBA	43
BP	GO:0042403	thyroid hormone metabolic process	11/1545	21/18670	1.94721e-07	1.5209e-05	1.1328e-05	DIO1/DUOXA2/TG/CPQ/TPO/DUOXA1/DIO2/PAX8/DUOX2/FOXE1/DUOX1	11
BP	GO:0032943	mononuclear cell proliferation	49/1545	274/18670	2.11953e-07	1.62197e-05	1.20808e-05	RAG2/IFNE/EFNB1/CD19/CR2/CD38/IL6R/GPR183/CCL19/IL7R/SDC4/DOCK8/PRKCQ/SH3RF1/VTCN1/TNFSF4/MZB1/CD79A/LEF1/ZAP70/PDE5A/CD180/BCL2/CD320/LGALS3/MS4A1/PLA2G2D/CD55/DOCK2/PTPRC/BTK/FOXJ1/BMP4/MEF2C/RASAL3/IKZF3/CLCF1/IL6/LRRC32/TNFSF13B/NCKAP1L/AGER/PYCARD/ACE/LYN/ANXA1/CCDC88B/CD300A/WNT4	49
BP	GO:0001657	ureteric bud development	25/1545	97/18670	2.13199e-07	1.62197e-05	1.20808e-05	PGF/SDC4/VEGFA/BCL2/GPC3/BMP2/FOXC1/SMAD7/FGFR2/PBX1/PAX8/FOXJ1/SLIT2/CRLF1/BMP4/TACSTD2/SMAD3/GREB1L/RARB/LZTS2/CITED1/SMO/SALL1/WNT4/SFRP1	25
BP	GO:0071887	leukocyte apoptotic process	26/1545	104/18670	2.36065e-07	1.77291e-05	1.3205e-05	CCR7/CCL19/IL7R/DOCK8/PRKCQ/CCL21/RAPGEF2/CD3G/ADAM17/LGALS3/PDCD1/TSC22D3/BTK/NR4A3/CXCL12/BMP4/GIMAP8/MEF2C/CDKN2A/KITLG/MERTK/IL6/HCLS1/PIK3CD/LYN/ANXA1	26
BP	GO:0070838	divalent metal ion transport	73/1545	479/18670	2.41828e-07	1.7932e-05	1.33561e-05	UCN/SLC30A3/TRPC5/CD19/IL16/CCR7/ICAM1/CAV1/ATP2C2/ANO6/CCL19/CEMIP/ITPR1/STAC/HRC/JSRP1/SLC30A2/FAM155B/PLA2G6/CACNB1/CCL21/BCL2/SLC39A14/ANK2/LGALS3/DMD/PLCH1/CACNA2D2/PDE2A/RAMP1/MS4A1/PLN/KCNN4/CATSPER1/CACNA1I/GRAMD2A/RAMP2/CXCL11/CXCL9/REM1/CLDN16/P2RY6/PTPRC/RGN/AHNAK/MAGT1/SLC25A25/TMEM163/CXCL12/ITPR3/PTK2B/GJC2/ITPR2/APLNR/GRIN2C/BHLHA15/RYR1/PDE4D/PDGFB/PLCB2/RAMP3/CD84/CALCRL/CACHD1/G…	73
BP	GO:0001570	vasculogenesis	22/1545	79/18670	2.62238e-07	1.86292e-05	1.38754e-05	TIPARP/CAV1/HAS2/HEY1/VEGFA/ZMIZ1/RAPGEF2/RASIP1/YAP1/RAMP2/KDR/GJC1/EGFL7/HEG1/NOTCH1/ITGB8/FZD4/APLNR/CITED1/SMO/ITGAV/TEAD2	22
BP	GO:0007517	muscle organ development	65/1545	410/18670	2.62573e-07	1.86292e-05	1.38754e-05	FHL1/ARNTL/HBEGF/CAV1/PI16/BCL9/PROX1/COL11A1/LEF1/KCNAB1/CDON/TGFBR1/CHKB/BCL2/HMGCR/DDX17/DMD/TWIST1/CCM2L/YAP1/ITGA7/DDX39B/LUC7L/EGR2/BMP2/MEOX2/FOXC1/SMAD7/MYOZ1/FGFR2/TEAD4/HLF/RIPOR2/ARID5B/HEG1/KCNK2/LRP2/EGR3/DCN/BMP4/DLL1/SMAD3/CAV2/NOTCH1/MEF2C/KAT2A/MAFF/ERBB3/BTG2/RYR1/MYH3/TAGLN/TBX2/ID3/YBX3/LIF/SMO/EVC/SMTN/NR2F2/CTF1/HDAC9/RGS4/CACNA1H/EPHB1	65
BP	GO:0072163	mesonephric epithelium development	25/1545	98/18670	2.63951e-07	1.86292e-05	1.38754e-05	PGF/SDC4/VEGFA/BCL2/GPC3/BMP2/FOXC1/SMAD7/FGFR2/PBX1/PAX8/FOXJ1/SLIT2/CRLF1/BMP4/TACSTD2/SMAD3/GREB1L/RARB/LZTS2/CITED1/SMO/SALL1/WNT4/SFRP1	25
BP	GO:0072164	mesonephric tubule development	25/1545	98/18670	2.63951e-07	1.86292e-05	1.38754e-05	PGF/SDC4/VEGFA/BCL2/GPC3/BMP2/FOXC1/SMAD7/FGFR2/PBX1/PAX8/FOXJ1/SLIT2/CRLF1/BMP4/TACSTD2/SMAD3/GREB1L/RARB/LZTS2/CITED1/SMO/SALL1/WNT4/SFRP1	25
BP	GO:0051146	striated muscle cell differentiation	51/1545	293/18670	2.88502e-07	2.00827e-05	1.4958e-05	SORBS2/IL4R/IGFBP5/SRF/PDGFRA/TMEM119/PI16/BCL9/CSRP2/LMOD1/PROX1/ADAM12/SCGB3A1/VEGFA/GDF15/CDON/MYOF/BCL2/DMD/CACNA2D2/DDX39B/BMP2/MYH11/MYOZ1/CXCL9/KRT19/RIPOR2/TANC1/AKAP13/BMP4/DLL1/CAV2/NOTCH1/MEF2C/RARB/ACVR1/KAT2A/LMNA/BHLHA15/DMPK/RYR1/MYH10/MYH3/UCHL1/BHLHE41/AVPR1A/SMO/HDAC9/PLEKHO1/RGS4/CACNA1H	51
BP	GO:0010594	regulation of endothelial cell migration	43/1545	229/18670	2.91727e-07	2.00827e-05	1.4958e-05	FGFBP1/SERPINF1/PRKCA/PROX1/SRPX2/ACVRL1/APOE/FLT4/TBXA2R/VEGFA/STARD13/SASH1/ZNF580/PIK3C2A/ATOH8/PLPP3/ADAM17/ADAMTS9/MEOX2/RHOJ/PPARG/KDR/TEK/ANXA3/MET/SLIT2/ZC3H12A/DCN/BMP4/NOTCH1/SMOC2/MEF2C/JCAD/PTK2B/ADGRA2/PDGFB/MMRN2/ETS1/RGCC/NR2F2/HDAC9/ANXA1/NOS3	43
BP	GO:0001101	response to acid chemical	57/1545	343/18670	2.9483e-07	2.00827e-05	1.4958e-05	RRAGD/CCR7/CD38/IGF2R/ICAM1/CLDN1/EPHA3/PDGFRA/SERPINF1/PTK7/BCHE/CCL19/TNFSF4/CD36/VEGFA/LAMTOR4/PTGER4/SESN3/CCL21/SETX/ZEB1/COL5A2/IRS1/YAP1/EGFR/PPARG/KDR/FGFR2/P2RY6/DGAT2/PPARGC1A/ZC3H12A/CASTOR3/FZD4/RARB/PDGFD/FOXO1/PTK2B/TMEM161A/PDGFB/COL4A1/AKR1C3/AKR1C1/ID3/TESC/AVPR1A/NQO1/PINK1/BCL2L1/KLF2/LYN/GCLC/AQP1/TEAD2/BRINP1/GLDC/SFRP1	57
BP	GO:0110053	regulation of actin filament organization	47/1545	261/18670	3.02339e-07	2.02248e-05	1.50638e-05	CCR7/ICAM1/GMFG/MYADM/SDC4/CD47/LMOD1/SPIRE2/TGFBR1/PTGER4/PAK3/CCL21/SHANK3/LIMCH1/ARPC1B/TENM1/S100A10/ADD3/RAPGEF3/MET/SLIT2/CXCL12/TACSTD2/SPIRE1/SMAD3/SPTBN1/ARHGAP6/ARHGAP18/PTK2B/PREX1/RDX/FCHSD1/HCLS1/ARHGEF15/TMSB10/APOA1/CORO2B/SPTBN2/RGCC/NCKAP1L/WAS/RAC3/PYCARD/PLEKHG2/RGS4/WNT4/SFRP1	47
BP	GO:0001933	negative regulation of protein phosphorylation	67/1545	429/18670	3.0382e-07	2.02248e-05	1.50638e-05	EIF3A/CORO1C/GMFG/BDKRB2/MYADM/CAV1/SPRY2/CDKN2C/RPS6KA6/PKIB/FABP4/APOE/DEPTOR/TRIB2/ASH1L/LATS2/HMGCR/CD109/PLPP3/LRRK2/DMD/TWIST1/PKIA/RASIP1/IGF1R/PTPN13/ITPRIP/DUSP14/SMAD7/PIP5KL1/PTPRC/SRCIN1/RGN/TIMP3/GBP1/HEG1/SH3RF2/SLIT2/RASSF2/TNFAIP3/PPARGC1A/ZC3H12A/EMILIN1/BMP4/SAMSN1/ERRFI1/FOXO1/CDKN2A/CDKN2B/NDRG2/JUN/INKA1/PDE4D/SOCS3/UCHL1/TESC/LIF/MBIP/PINK1/PARP14/NR2F2/PYCARD/LYN/MICAL1/CD3…	67
BP	GO:0048608	reproductive structure development	67/1545	431/18670	3.61595e-07	2.38003e-05	1.77269e-05	TIPARP/SPINT1/ICAM1/PDGFRA/FOSL1/COL9A3/KIT/SERPINF1/ETNK2/SLIT3/LEF1/PSAP/HEY1/VEGFA/TGFBR1/ASH1L/BCL2/CCN1/EPAS1/INHBB/NRIP1/EGFR/CYP7B1/FOXC1/PPARG/FGFR2/FOXF2/KRT19/EPOR/ARID5B/LRP2/SLIT2/AR/DCN/BMP4/GREB1L/MDFI/NOTCH1/ITGB8/FZD4/CITED2/HSPA5/KITLG/MERTK/SOCS3/ADAMTS1/PCDH12/PDGFB/AKR1C3/YBX3/CITED1/EAF2/LIF/FZD5/PLCD3/ST14/NR2F2/SALL1/BCL2L1/TCF7/DLX3/ANXA1/NOS3/ESR1/WNT4/SFRP1/CTSB	67
BP	GO:0030111	regulation of Wnt signaling pathway	59/1545	363/18670	3.97519e-07	2.58741e-05	1.92715e-05	TCF7L1/TLE6/ARNTL/CAV1/PTK7/AXIN2/RUNX1/APOE/LEF1/DAAM2/CXXC4/JADE1/MCC/DEPDC1B/LATS2/USP34/PLPP3/TAX1BP3/LRRK2/RNF146/NKD2/TMEM88/YAP1/EGFR/GPC3/TLE1/BMP2/IGFBP4/CDH3/FGFR2/FRZB/DDX3X/MACF1/TNFAIP3/LRP4/SMAD3/MDFI/NOTCH1/DCDC2/GRB10/FOXO1/LGR6/LZTS2/ADGRA2/ITGA3/PRICKLE1/TLE4/SHISA2/BAMBI/CITED1/TMEM64/SHISA6/PSME2/SALL1/PLEKHA4/CSNK1A1/ESR1/SFRP1/APCDD1	59
BP	GO:0030595	leukocyte chemotaxis	42/1545	224/18670	4.16058e-07	2.63552e-05	1.96299e-05	EDN2/IL1RN/CXCL17/IL16/CCR7/PGF/KIT/CMKLR1/ANO6/IL6R/GPR183/CCL19/DAPK2/ITGA1/C3AR1/MST1/VEGFA/CCL21/ZNF580/ADAM17/LGALS3/CYP7B1/FLT1/CXCL11/CXCL9/RIPOR2/SLIT2/HRH1/CXCL12/RARRES2/S100A14/PTK2B/PREX1/CCL20/PDE4D/IL6/PDGFB/PIK3CD/NCKAP1L/LYN/ANXA1/CCL4	42
BP	GO:0042326	negative regulation of phosphorylation	71/1545	468/18670	4.20728e-07	2.63552e-05	1.96299e-05	EIF3A/CORO1C/RHOH/GMFG/BDKRB2/MYADM/CAV1/SPRY2/CDKN2C/RPS6KA6/PKIB/FABP4/APOE/DEPTOR/TRIB2/ASH1L/LATS2/HMGCR/CD109/PLPP3/LRRK2/DMD/TWIST1/PKIA/RASIP1/IGF1R/PTPN13/ITPRIP/DUSP14/SMAD7/PIP5KL1/PTPRC/SRCIN1/RGN/TIMP3/GBP1/HEG1/SH3RF2/SLIT2/RASSF2/TNFAIP3/PPARGC1A/ZC3H12A/EMILIN1/BMP4/SAMSN1/ERRFI1/FOXO1/CDKN2A/CDKN2B/NDRG2/MIDN/JUN/FOXA2/INKA1/PDE4D/SOCS3/UCHL1/TESC/LIF/MBIP/PINK1/PARP14/NR2F2/PYCAR…	71
BP	GO:0046651	lymphocyte proliferation	48/1545	272/18670	4.22234e-07	2.63552e-05	1.96299e-05	RAG2/IFNE/EFNB1/CD19/CR2/CD38/IL6R/GPR183/CCL19/IL7R/SDC4/DOCK8/PRKCQ/SH3RF1/VTCN1/TNFSF4/MZB1/CD79A/LEF1/ZAP70/PDE5A/CD180/BCL2/CD320/LGALS3/MS4A1/PLA2G2D/CD55/DOCK2/PTPRC/BTK/FOXJ1/BMP4/MEF2C/RASAL3/IKZF3/CLCF1/IL6/LRRC32/TNFSF13B/NCKAP1L/AGER/PYCARD/LYN/ANXA1/CCDC88B/CD300A/WNT4	48
BP	GO:0001503	ossification	63/1545	398/18670	4.22907e-07	2.63552e-05	1.96299e-05	PKDCC/IGFBP5/ANKH/CHRDL1/TMEM119/KL/ANO6/IL6R/SRGN/NPR2/AXIN2/ZBTB16/COL11A1/LEF1/LRP5L/PTGER4/BCL2/CCN1/COL5A2/VCAN/TWIST1/EGFR/GPC3/EGR2/BMP2/FOXC1/TP53INP2/GDF10/TEK/NAB2/FGR/FGFR2/BMP8A/TOB1/PBX1/RASSF2/GNAS/BMP4/LRP4/SMAD3/NOTCH1/MEF2C/LTF/ACVR1/RFLNB/PTK2B/RUNX2/RYR1/IL6/ECM1/PDLIM7/ID3/CITED1/OMD/TMEM64/SMO/CLEC3B/HIRA/KLF10/MMP16/IFITM1/WNT4/SFRP1	63
BP	GO:0072511	divalent inorganic cation transport	73/1545	486/18670	4.28498e-07	2.64226e-05	1.96801e-05	UCN/SLC30A3/TRPC5/CD19/IL16/CCR7/ICAM1/CAV1/ATP2C2/ANO6/CCL19/CEMIP/ITPR1/STAC/HRC/JSRP1/SLC30A2/FAM155B/PLA2G6/CACNB1/CCL21/BCL2/SLC39A14/ANK2/LGALS3/DMD/PLCH1/CACNA2D2/PDE2A/RAMP1/MS4A1/PLN/KCNN4/CATSPER1/CACNA1I/GRAMD2A/RAMP2/CXCL11/CXCL9/REM1/CLDN16/P2RY6/PTPRC/RGN/AHNAK/MAGT1/SLC25A25/TMEM163/CXCL12/ITPR3/PTK2B/GJC2/ITPR2/APLNR/GRIN2C/BHLHA15/RYR1/PDE4D/PDGFB/PLCB2/RAMP3/CD84/CALCRL/CACHD1/G…	73
BP	GO:0003205	cardiac chamber development	35/1545	171/18670	4.44676e-07	2.71345e-05	2.02104e-05	SRF/PTK7/PROX1/COL11A1/SLIT3/HEY1/TGFBR1/ANK2/CCN1/PDE2A/CCM2L/FOXC1/SMAD7/TEK/FGFR2/PAX8/HEG1/KCNK2/LRP2/SLIT2/BMP4/GREB1L/NOTCH1/MEF2C/RARB/CITED2/ACVR1/MYH10/ADAMTS1/TBX2/SMO/CPE/CRELD1/SALL1/NOS3	35
BP	GO:0007162	negative regulation of cell adhesion	50/1545	289/18670	4.54461e-07	2.74457e-05	2.04421e-05	CORO1C/IL4R/ADTRP/IL1RN/MYADM/SDC4/VTCN1/RUNX1/TNFSF4/ACVRL1/LAG3/VEGFA/CYP1B1/PDE5A/CCL21/EPB41L5/MUC1/LGALS3/CCM2L/BMP2/PLA2G2D/SMAD7/PODXL/MUC21/PTPRC/FXYD5/RIPOR2/JAM2/GBP1/FOXJ1/ZC3H12A/CXCL12/BMP4/TACSTD2/NOTCH1/ARHGAP6/FZD4/CDKN2A/ERBB3/RDX/CDH13/LRRC32/APOA1/PRKG1/CORO2B/RGCC/CDH1/PLXNC1/ANXA1/CD300A	50
BP	GO:0006816	calcium ion transport	67/1545	434/18670	4.68002e-07	2.76925e-05	2.06259e-05	UCN/TRPC5/CD19/IL16/CCR7/ICAM1/CAV1/ATP2C2/ANO6/CCL19/CEMIP/ITPR1/STAC/HRC/JSRP1/FAM155B/PLA2G6/CACNB1/CCL21/BCL2/ANK2/LGALS3/DMD/PLCH1/CACNA2D2/PDE2A/RAMP1/MS4A1/PLN/KCNN4/CATSPER1/CACNA1I/GRAMD2A/RAMP2/CXCL11/CXCL9/REM1/P2RY6/PTPRC/RGN/AHNAK/SLC25A25/CXCL12/ITPR3/PTK2B/GJC2/ITPR2/APLNR/GRIN2C/BHLHA15/RYR1/PDE4D/PDGFB/PLCB2/RAMP3/CD84/CALCRL/CACHD1/GSTM2/ITGAV/LYN/F2RL3/CCL4/NOS3/RGS4/TRPC6/CACN…	67
BP	GO:0061458	reproductive system development	67/1545	434/18670	4.68002e-07	2.76925e-05	2.06259e-05	TIPARP/SPINT1/ICAM1/PDGFRA/FOSL1/COL9A3/KIT/SERPINF1/ETNK2/SLIT3/LEF1/PSAP/HEY1/VEGFA/TGFBR1/ASH1L/BCL2/CCN1/EPAS1/INHBB/NRIP1/EGFR/CYP7B1/FOXC1/PPARG/FGFR2/FOXF2/KRT19/EPOR/ARID5B/LRP2/SLIT2/AR/DCN/BMP4/GREB1L/MDFI/NOTCH1/ITGB8/FZD4/CITED2/HSPA5/KITLG/MERTK/SOCS3/ADAMTS1/PCDH12/PDGFB/AKR1C3/YBX3/CITED1/EAF2/LIF/FZD5/PLCD3/ST14/NR2F2/SALL1/BCL2L1/TCF7/DLX3/ANXA1/NOS3/ESR1/WNT4/SFRP1/CTSB	67
BP	GO:0009791	post-embryonic development	23/1545	88/18670	4.92999e-07	2.88799e-05	2.15103e-05	TIPARP/IGF2R/SCUBE1/ETNK2/ITPR1/VEGFA/TGFBR1/ASH1L/EFEMP1/C12orf57/BCL2/CSRNP1/FBN1/FGFR2/NR4A2/ARID5B/HEG1/GNAS/BMP4/ACO1/DHCR7/FZD5/CYP1A2	23
BP	GO:0051480	regulation of cytosolic calcium ion concentration	58/1545	357/18670	5.04874e-07	2.92827e-05	2.18104e-05	EDN2/TRPC5/CD19/CCR7/CD38/PDGFRA/BDKRB2/CAV1/CMKLR1/CCL19/CEMIP/ITPR1/CD36/AGTR1/HRC/CX3CR1/C3AR1/JSRP1/FAM155B/TBXA2R/PLA2G6/PTGER4/CCL21/BCL2/ANK2/DMD/PLCH1/MS4A1/PLN/CXCL11/CXCL9/CD55/GTF2I/P2RY6/PTPRC/P2RY10/ITPR3/SMAD3/PTK2B/ITPR2/APLNR/GRIN2C/RYR1/PDE4D/PLCB2/RAMP3/TMEM178A/AVPR1A/TMEM64/CIB2/GSTM2/ITGAV/LYN/F2RL3/ADORA1/ESR1/P2RY8/TRPC6	58
BP	GO:1903039	positive regulation of leukocyte cell-cell adhesion	41/1545	218/18670	5.23345e-07	3.00564e-05	2.23866e-05	IL4R/EFNB1/CCR7/ICAM1/CAV1/IL6R/HAS2/CCL19/IL7R/CD47/ZBTB16/DOCK8/PRKCQ/VTCN1/RUNX1/TNFSF4/ZAP70/SIRPG/PAK3/CCL21/ZMIZ1/NFAT5/PDCD1/CD55/PTPRC/ITGA4/NR4A3/EGR3/HSPH1/RASAL3/IL6/LILRB4/ETS1/TNFSF13B/NCKAP1L/AGER/IRAK1/PYCARD/LYN/ANXA1/CCDC88B	41
BP	GO:0043552	positive regulation of phosphatidylinositol 3-kinase activity	13/1545	32/18670	6.30677e-07	3.5869e-05	2.6716e-05	CD19/CCR7/PDGFRA/KIT/CCL19/CCL21/IRS1/FLT1/TEK/FGR/PTK2B/PDGFB/LYN	13
BP	GO:0061138	morphogenesis of a branching epithelium	36/1545	182/18670	7.30624e-07	4.11538e-05	3.06522e-05	PGF/SPINT1/SRF/SPRY2/PROX1/LEF1/LRP5L/VEGFA/BCL2/RASIP1/YAP1/GPC3/BMP2/FGFR2/PBX1/MET/PAX8/SLIT2/AR/BMP4/TACSTD2/GREB1L/NOTCH1/FGF7/ACVR1/SOCS3/COL4A1/CITED1/SMO/FZD5/NOTCH4/ST14/SALL1/ESR1/WNT4/SFRP1	36
BP	GO:0007204	positive regulation of cytosolic calcium ion concentration	53/1545	319/18670	7.67579e-07	4.27922e-05	3.18725e-05	EDN2/TRPC5/CD19/CCR7/CD38/PDGFRA/BDKRB2/CAV1/CMKLR1/CCL19/CEMIP/ITPR1/CD36/AGTR1/HRC/CX3CR1/C3AR1/JSRP1/FAM155B/TBXA2R/PLA2G6/PTGER4/CCL21/BCL2/ANK2/DMD/PLCH1/MS4A1/PLN/CXCL11/CXCL9/CD55/P2RY6/PTPRC/P2RY10/ITPR3/PTK2B/ITPR2/APLNR/GRIN2C/RYR1/PDE4D/PLCB2/RAMP3/AVPR1A/CIB2/GSTM2/ITGAV/LYN/F2RL3/ESR1/P2RY8/TRPC6	53
BP	GO:1902903	regulation of supramolecular fiber organization	57/1545	353/18670	7.74321e-07	4.27922e-05	3.18725e-05	CHADL/CDK5RAP2/CCR7/ICAM1/GMFG/MYADM/SDC4/CD47/LMOD1/PROX1/APOE/SPIRE2/TGFBR1/PTGER4/PAK3/CCL21/SHANK3/LIMCH1/ARPC1B/TENM1/PRUNE1/S100A10/ADD3/RAPGEF3/MET/AKAP13/SLIT2/EMILIN1/CXCL12/TACSTD2/SPIRE1/SMAD3/SPTBN1/ARHGAP6/MEF2C/ARHGAP18/PTK2B/MAP1A/PREX1/RDX/FCHSD1/HCLS1/ARHGEF15/TMSB10/APOA1/AKAP9/CORO2B/SPTBN2/RGCC/NCKAP1L/WAS/RAC3/PYCARD/PLEKHG2/RGS4/WNT4/SFRP1	57
BP	GO:0007044	cell-substrate junction assembly	24/1545	97/18670	8.32937e-07	4.51791e-05	3.36503e-05	CORO1C/FN1/EPHA3/SDC4/ACVRL1/VEGFA/EPB41L5/BCL2/LIMCH1/KDR/TEK/S100A10/MACF1/SMAD3/ARHGAP6/TNS1/PTK2B/LAMB3/ITGB4/CORO2B/BCR/WNT4/SFRP1/AJUBA	24
BP	GO:0150115	cell-substrate junction organization	24/1545	97/18670	8.32937e-07	4.51791e-05	3.36503e-05	CORO1C/FN1/EPHA3/SDC4/ACVRL1/VEGFA/EPB41L5/BCL2/LIMCH1/KDR/TEK/S100A10/MACF1/SMAD3/ARHGAP6/TNS1/PTK2B/LAMB3/ITGB4/CORO2B/BCR/WNT4/SFRP1/AJUBA	24
BP	GO:0043405	regulation of MAP kinase activity	55/1545	337/18670	8.54556e-07	4.59265e-05	3.4207e-05	NOD1/CXCL17/CAV1/KIT/MAP3K14/SPRY2/CCL19/KSR1/ITGA1/CSPG4/APOE/TRIB2/VEGFA/GDF15/TGFBR1/PDE5A/PAK3/SASH1/HMGCR/TENM1/LRRK2/IGF1R/EGFR/FZD8/BMP2/DUSP14/FGD2/FLT1/PTPRC/AKAP13/MAP3K1/INAVA/BMP4/FZD4/PDGFD/PTK2B/KITLG/HRAS/PDGFB/UCHL1/PIK3R5/TPD52L1/MBIP/FZD5/MAPK8IP3/AGER/IRAK1/MAP4K1/LYN/ADORA1/TGFA/CD300A/RGS4/SFRP1/AJUBA	55
BP	GO:0046578	regulation of Ras protein signal transduction	43/1545	238/18670	8.68794e-07	4.62672e-05	3.44608e-05	ARHGEF25/ABR/SPRY2/APOE/DGKI/EPS8L1/AUTS2/ARHGEF37/ARHGEF40/RASIP1/PLEKHG1/FGD2/PLEKHG4/NGEF/P2RY10/FGD3/RIPOR2/EPOR/MET/HEG1/AKAP13/ARHGEF6/NOTCH1/MAPRE2/RASAL3/CYTH3/PLEKHG4B/KITLG/OGT/PREX1/ITGA3/RDX/RASGRF1/HRAS/ARHGEF15/APOA1/PLEKHG2/BCR/CYTH4/LYN/F2RL3/PSD3/P2RY8	43
BP	GO:0060485	mesenchyme development	48/1545	279/18670	9.06471e-07	4.78388e-05	3.56313e-05	CORO1C/EFNB1/FN1/EPHA3/SEMA3D/PTK7/HAS2/SEMA3F/AXIN2/ACVRL1/LEF1/HEY1/TGFBR1/EPB41L5/BCL2/DDX17/TWIST1/YAP1/BMP2/FOXC1/SMAD7/FGFR2/FRZB/FOXF2/BMP4/SMAD3/NOTCH1/MEF2C/CITED2/ACVR1/RFLNB/BNC2/KITLG/ERBB3/FOXA2/SEMA6D/IL6/ACTA2/BAMBI/TBX2/SMO/RGCC/CRELD1/SEMA4G/NOS3/TEAD2/WNT4/SFRP1	48
BP	GO:0048545	response to steroid hormone	60/1545	383/18670	1.12744e-06	5.87774e-05	4.37786e-05	ADTRP/ARNTL/UCN/IL1RN/CD38/ICAM1/CLDN1/FOSL1/CAV1/SERPINF1/BCHE/RUNX1/SLIT3/LEF1/NPC1/NR2C2/BCL2/FHL2/KLF9/NRIP1/DDX17/CRY2/HSD11B2/ABCA2/YAP1/EGFR/CYP7B1/FOSB/ZFP36L2/CATSPER1/PPARG/RAMP2/ANXA3/NR3C2/CNOT1/NR4A2/NR4A1/DSG2/NR4A3/AKAP13/SLIT2/AR/PPARGC1A/BMP4/EIF4EBP1/ERRFI1/NOTCH1/RARB/GPAM/FOXO1/FBXO32/IL6/AKR1C3/AVPR1A/NR2F2/ANXA1/AQP1/ESR1/SFRP1/LBH	60
BP	GO:0030193	regulation of blood coagulation	21/1545	79/18670	1.13381e-06	5.87774e-05	4.37786e-05	ADTRP/PROS1/PDGFRA/CAV1/ANO6/PRKCA/PRKCQ/PLAUR/FAP/CD36/APOE/TBXA2R/F3/THBD/PLAU/FOXA2/PDGFB/PRKG1/PLAT/LYN/NOS3	21
BP	GO:0061448	connective tissue development	47/1545	273/18670	1.15033e-06	5.91107e-05	4.40268e-05	CHADL/VWA1/PKDCC/SRF/IL6R/COL27A1/AXIN2/ZBTB16/COL11A1/MATN3/ACVRL1/OXCT1/LRP5L/TGFBR1/MAF/EFEMP1/CREB3L2/CCN1/ZEB1/COL12A1/COL5A1/BMP2/FRZB/BMP8A/MATN2/ARID5B/DGAT2/PPARGC1A/SLC25A25/GNAS/BMP4/SMAD3/NOTCH1/ITGB8/MEF2C/RARB/SCARA3/PDGFD/RFLNB/RUNX2/PDGFB/ECM1/ACTA2/COL7A1/EVC/CYTL1/TIMP1	47
BP	GO:2000146	negative regulation of cell motility	56/1545	349/18670	1.18448e-06	6.03364e-05	4.49398e-05	CORO1C/STK26/ABR/ADTRP/IGFBP5/FRMD5/IL24/SRF/PODN/IL33/SERPINF1/ACVRL1/CX3CR1/APOE/TBXA2R/MCC/CYP1B1/PTGER4/CCL21/AFDN/STARD13/BCL2/LIMCH1/ADAMTS9/MEOX2/SMAD7/PPARG/PIP5KL1/RGN/RIPOR2/SLIT2/PPARGC1A/EPPK1/DCN/EMILIN1/CXCL12/TACSTD2/NOTCH1/MEF2C/STK24/CITED2/SEMA6D/MMRN2/PRKG1/RGCC/WAS/NR2F2/CDH1/BCR/TP53INP1/TIMP1/ADORA1/CD300A/IFITM1/WNT4/SFRP1	56
BP	GO:0043551	regulation of phosphatidylinositol 3-kinase activity	17/1545	55/18670	1.19785e-06	6.04914e-05	4.50552e-05	CD19/CCR7/SLA2/PDGFRA/KIT/CCL19/CCL21/SOCS2/IRS1/FLT1/TEK/FGR/PTK2B/SOCS3/PDGFB/PIK3R5/LYN	17
BP	GO:0060348	bone development	40/1545	217/18670	1.22402e-06	6.12847e-05	4.56461e-05	VWA1/SRF/KIT/TMEM119/ANO6/HAS2/NPR2/COL27A1/AXIN2/MATN3/LRP5L/PTGER4/COL12A1/TWIST1/BMP2/FOXC1/FBN1/TEK/NAB2/FGFR2/MATN2/PTPRC/RGN/SPNS2/AKAP13/PAPSS2/PPIB/GNAS/BMP4/MEF2C/RARB/SCARA3/LTF/PLS3/RFLNB/RUNX2/RYR1/PIP4K2A/COL7A1/MMP16	40
BP	GO:0045123	cellular extravasation	18/1545	61/18670	1.25263e-06	6.21854e-05	4.6317e-05	ABR/ICAM1/CD47/ITGA1/CX3CR1/PTGER4/CCL21/ITGA4/RIPOR2/CXCL12/PDGFD/SELE/PIK3CD/AGER/BCR/PLVAP/SELL/PODXL2	18
BP	GO:0062197	cellular response to chemical stress	56/1545	350/18670	1.29905e-06	6.39483e-05	4.763e-05	STK26/ARNTL/AQP5/LCN2/PDGFRA/RCSD1/BDKRB2/CAV1/CD36/PSAP/CYP1B1/MAP1LC3A/PLA2R1/ZNF580/SETX/BCL2/EPAS1/MCL1/LRRK2/EGFR/MSRB3/PPARG/BTK/RGN/NR4A2/DDX3X/DAPK1/NR4A3/NCOA7/MET/OXR1/TNFAIP3/PPARGC1A/ZC3H12A/MGAT3/ERRFI1/STK24/PDGFD/FOXO1/TMEM161A/JUN/IL6/AKR1C3/TXNRD1/ETS1/YBX3/NQO1/MBIP/PINK1/MAPK13/KLF2/TP53INP1/ANXA1/NOS3/AQP1/TRPC6	56
BP	GO:0043114	regulation of vascular permeability	14/1545	39/18670	1.38854e-06	6.77837e-05	5.04867e-05	ABR/UCN/BDKRB2/APOE/NPR1/VEGFA/PDE2A/RAMP2/TEK/SLIT2/HRH1/C2CD4A/IL6/BCR	14
BP	GO:1900046	regulation of hemostasis	21/1545	80/18670	1.4186e-06	6.86788e-05	5.11534e-05	ADTRP/PROS1/PDGFRA/CAV1/ANO6/PRKCA/PRKCQ/PLAUR/FAP/CD36/APOE/TBXA2R/F3/THBD/PLAU/FOXA2/PDGFB/PRKG1/PLAT/LYN/NOS3	21
BP	GO:0070371	ERK1 and ERK2 cascade	52/1545	317/18670	1.44362e-06	6.93175e-05	5.16291e-05	EIF3A/NOD1/FN1/CCR7/SLAMF1/ICAM1/PDGFRA/KIT/GPR183/SPRY2/CCL19/PRKCA/RPS6KA6/CD36/TREM2/APOE/FLT4/PTGER4/CCL21/RAPGEF2/HMGCR/CCN1/EGFR/BMP2/ZFP36L2/KDR/FLT1/TEK/FGFR2/P2RY6/PTPRC/TIMP3/GBP1/EMILIN1/BMP4/ERRFI1/NOTCH1/PDGFD/PTK2B/NDRG2/JUN/CCL20/HRAS/PDGFB/RAMP3/LIF/AGER/ITGAV/PYCARD/LYN/CCL4/EPHB1	52
BP	GO:0007265	Ras protein signal transduction	67/1545	448/18670	1.48516e-06	7.04007e-05	5.24359e-05	ARHGEF25/ABR/ELMO1/NGFR/RASGRP2/RHOH/ARHGAP29/RAB27A/SPRY2/KSR1/AGTR1/APOE/DGKI/EPS8L1/AUTS2/RAPGEF2/TAX1BP3/ARHGEF37/ARHGEF40/RASIP1/PLEKHG1/RHOJ/FGD2/DOK3/PLEKHG4/NGEF/RHOV/P2RY10/FGD3/RIPOR2/RAPGEF3/EPOR/MET/HEG1/AKAP13/RND2/ARHGEF6/NOTCH1/MAPRE2/ARHGAP6/RASAL3/CYTH3/CTNNAL1/PLEKHG4B/CDKN2A/KITLG/OGT/SHC3/PREX1/RAB38/ITGA3/RDX/RASGRF1/JUN/HRAS/CDH13/ARHGEF15/APOA1/WAS/RAC3/PLEKHG2/BCR/CYTH4/LY…	67
BP	GO:0072503	cellular divalent inorganic cation homeostasis	72/1545	493/18670	1.49022e-06	7.04007e-05	5.24359e-05	EDN2/SLC30A3/TRPC5/CD19/CCR7/CD38/PDGFRA/BDKRB2/CAV1/CMKLR1/ATP2C2/CCL19/CEMIP/ITPR1/CD36/AGTR1/HRC/CX3CR1/APOE/C3AR1/JSRP1/SLC30A2/FAM155B/TBXA2R/PLA2G6/PTGER4/CCL21/BCL2/SLC39A14/ANK2/DMD/PLCH1/MT1F/MS4A1/PLN/ATP13A4/CXCL11/CXCL9/CD55/GTF2I/P2RY6/PTPRC/P2RY10/RGN/SLC25A27/HSP90B1/CXCL12/ITPR3/SMAD3/PTK2B/ITPR2/APLNR/GRIN2C/DMPK/RYR1/PDE4D/PLCB2/RAMP3/TMEM178A/AVPR1A/TMEM64/CIB2/GSTM2/ITGAV/LYN/…	72
BP	GO:0010595	positive regulation of endothelial cell migration	28/1545	128/18670	1.55382e-06	7.28184e-05	5.42366e-05	FGFBP1/PRKCA/PROX1/SRPX2/FLT4/VEGFA/SASH1/ZNF580/PIK3C2A/ATOH8/PLPP3/ADAM17/RHOJ/KDR/TEK/ANXA3/MET/ZC3H12A/BMP4/SMOC2/JCAD/PTK2B/ADGRA2/PDGFB/ETS1/HDAC9/ANXA1/NOS3	28
BP	GO:0002690	positive regulation of leukocyte chemotaxis	22/1545	87/18670	1.5934e-06	7.40803e-05	5.51765e-05	EDN2/CXCL17/CCR7/PGF/CMKLR1/ANO6/IL6R/CCL19/DAPK2/C3AR1/VEGFA/CCL21/ZNF580/ADAM17/RIPOR2/CXCL12/RARRES2/S100A14/PTK2B/IL6/NCKAP1L/CCL4	22
BP	GO:0001763	morphogenesis of a branching structure	37/1545	196/18670	1.68424e-06	7.76874e-05	5.78632e-05	PGF/SPINT1/SRF/SPRY2/PROX1/LEF1/LRP5L/VEGFA/BCL2/LRRK2/RASIP1/YAP1/GPC3/BMP2/FGFR2/PBX1/MET/PAX8/SLIT2/AR/BMP4/TACSTD2/GREB1L/NOTCH1/FGF7/ACVR1/SOCS3/COL4A1/CITED1/SMO/FZD5/NOTCH4/ST14/SALL1/ESR1/WNT4/SFRP1	37
BP	GO:0060402	calcium ion transport into cytosol	32/1545	158/18670	1.73805e-06	7.95429e-05	5.92451e-05	CD19/CCR7/CAV1/CCL19/CEMIP/ITPR1/HRC/JSRP1/FAM155B/CCL21/BCL2/ANK2/DMD/PLCH1/MS4A1/PLN/CXCL11/CXCL9/P2RY6/PTPRC/ITPR3/PTK2B/ITPR2/APLNR/GRIN2C/RYR1/PDE4D/PLCB2/RAMP3/GSTM2/LYN/F2RL3	32
BP	GO:0040013	negative regulation of locomotion	59/1545	381/18670	2.02384e-06	9.19043e-05	6.84522e-05	CORO1C/STK26/ABR/ADTRP/IGFBP5/FRMD5/IL24/SRF/PODN/IL33/SERPINF1/SEMA3D/SEMA3F/ACVRL1/CX3CR1/APOE/TBXA2R/MCC/CYP1B1/PTGER4/CCL21/AFDN/STARD13/BCL2/LIMCH1/ADAMTS9/MEOX2/SMAD7/PPARG/PIP5KL1/RGN/RIPOR2/SLIT2/PPARGC1A/EPPK1/DCN/EMILIN1/CXCL12/TACSTD2/NOTCH1/MEF2C/STK24/CITED2/SEMA6D/MMRN2/PRKG1/RGCC/WAS/NR2F2/SEMA4G/CDH1/BCR/TP53INP1/TIMP1/ADORA1/CD300A/IFITM1/WNT4/SFRP1	59
BP	GO:0042100	B cell proliferation	23/1545	95/18670	2.10255e-06	9.47442e-05	7.05674e-05	RAG2/IFNE/CD19/CR2/CD38/GPR183/IL7R/MZB1/CD79A/LEF1/CD180/BCL2/CD320/MS4A1/PTPRC/BTK/MEF2C/IKZF3/CLCF1/TNFSF13B/NCKAP1L/LYN/CD300A	23
BP	GO:0055074	calcium ion homeostasis	69/1545	471/18670	2.19843e-06	9.83083e-05	7.3222e-05	EDN2/TRPC5/CD19/CCR7/CD38/PDGFRA/BDKRB2/CAV1/CMKLR1/ATP2C2/KL/CCL19/CEMIP/ITPR1/CD36/AGTR1/HRC/CX3CR1/APOE/C3AR1/JSRP1/FAM155B/TBXA2R/PLA2G6/PTGER4/CCL21/BCL2/ANK2/DMD/PLCH1/MS4A1/PLN/ATP13A4/CXCL11/CXCL9/CD55/GTF2I/P2RY6/PTPRC/P2RY10/RGN/SLC25A27/HSP90B1/CXCL12/ITPR3/SMAD3/S100A14/PTK2B/ITPR2/APLNR/GRIN2C/DMPK/RYR1/PDE4D/PLCB2/RAMP3/TMEM178A/AVPR1A/TMEM64/CIB2/GSTM2/ITGAV/LYN/F2RL3/ADORA1/ESR1/P…	69
BP	GO:0034329	cell junction assembly	62/1545	409/18670	2.31175e-06	0.000102593	7.64131e-05	CORO1C/FN1/CLDN1/SRF/EPHA3/CAV1/SDK1/SDC4/PRKCA/SRPX2/RUNX1/ACVRL1/SLIT1/VEGFA/AFDN/EPB41L5/RAPGEF2/BCL2/ANK2/SHANK3/LIMCH1/SHANK2/PTPRS/CDH3/EPHB3/SMAD7/LIMS2/RAMP2/KDR/TEK/GJC1/S100A10/FBF1/MACF1/HEG1/GAP43/HIPK1/LRP4/AMIGO2/SMAD3/ARHGAP6/MEF2C/TNS1/VMP1/PTPRD/PTK2B/LAMB3/CDH13/UGT8/ITGB4/MARVELD2/CORO2B/SPTBN2/FZD5/CLDN3/CDH1/BCR/ACE/WNT4/SFRP1/AJUBA/EPHB1	62
BP	GO:0046631	alpha-beta T cell activation	29/1545	138/18670	2.4137e-06	0.000106312	7.91831e-05	IL4R/SLAMF6/IL6R/GPR183/CCL19/ZBTB16/PRKCQ/SH3RF1/RUNX1/TNFSF4/LEF1/ZAP70/PTGER4/BCL2/PLA2G2D/SMAD7/CD55/DOCK2/PTPRC/ZC3H12A/HSPH1/RASAL3/IL6/NCKAP1L/AGER/TMEM98/TCF7/ANXA1/CD300A	29
BP	GO:1903522	regulation of blood circulation	49/1545	297/18670	2.43352e-06	0.000106385	7.92374e-05	EDN2/UCN/CD38/ICAM1/HBEGF/BDKRB2/CAV1/NPR2/ITPR1/AGTR1/HRC/TBXA2R/NPR1/KCNK1/PDE5A/CACNB1/ANK2/EPAS1/SPX/DMD/CACNA2D2/EGFR/PLN/SNTA1/SMAD7/GJC1/SCN4B/DSG2/SCN2B/ZC3H12A/HRH1/ITPR3/MYL4/ITPR2/DMPK/RYR1/PDE4D/DOCK5/TBX2/AVPR1A/AKAP9/GSTM2/ATP1B2/AGER/ACE/ADORA1/NOS3/RGS4/CACNA1H	49
BP	GO:0050866	negative regulation of cell activation	37/1545	199/18670	2.45274e-06	0.000106431	7.92718e-05	IL4R/ABR/SLA2/PDGFRA/SDC4/VTCN1/RUNX1/TNFSF4/APOE/LAG3/PDE5A/THBD/LGALS3/PLA2G2D/SMAD7/PTPRC/BTK/RIPOR2/FOXJ1/ENPP3/TNFAIP3/ZC3H12A/EMILIN1/BMP4/SAMSN1/MERTK/PDGFB/CD84/LRRC32/PRKG1/BCR/LYN/GCLC/ANXA1/CD300A/NOS3/SFRP1	37
BP	GO:0030183	B cell differentiation	28/1545	131/18670	2.52239e-06	0.000108648	8.09233e-05	RAG2/IFNE/CMTM7/CD19/CR2/POU2F2/CD79B/MFNG/KIT/GPR183/LYL1/CD79A/BCL2/ADAM17/MS4A1/ZFP36L2/PTPRC/BTK/ITGA4/KLF6/DLL1/ITM2A/PTK2B/IKZF3/CLCF1/NCKAP1L/HDAC9/SFRP1	28
BP	GO:0051897	positive regulation of protein kinase B signaling	34/1545	176/18670	2.56618e-06	0.000109727	8.17272e-05	IGFBP5/CD19/CCR7/PDGFRA/HBEGF/KIT/KL/SPRY2/CCL19/CX3CR1/GDF15/TGFBR1/F3/CCL21/IRS1/IGF1R/EGFR/TEK/FGFR2/MET/RASD2/TSPYL5/FGF7/KITLG/ERBB3/PDGFB/AKR1C3/PIK3R5/HCLS1/RAMP3/PIK3CD/PINK1/TGFA/ESR1	34
BP	GO:0051271	negative regulation of cellular component movement	59/1545	384/18670	2.61366e-06	0.000110948	8.26362e-05	CORO1C/STK26/ABR/ADTRP/IGFBP5/FRMD5/IL24/SRF/PODN/IL33/SERPINF1/SEMA3D/SEMA3F/ACVRL1/CX3CR1/APOE/TBXA2R/MCC/CYP1B1/PTGER4/CCL21/AFDN/STARD13/BCL2/LIMCH1/ADAMTS9/MEOX2/SMAD7/PPARG/PIP5KL1/RGN/RIPOR2/SLIT2/PPARGC1A/EPPK1/DCN/EMILIN1/CXCL12/TACSTD2/NOTCH1/MEF2C/STK24/CITED2/SEMA6D/MMRN2/PRKG1/RGCC/WAS/NR2F2/SEMA4G/CDH1/BCR/TP53INP1/TIMP1/ADORA1/CD300A/IFITM1/WNT4/SFRP1	59
BP	GO:0045834	positive regulation of lipid metabolic process	30/1545	146/18670	2.65471e-06	0.00011188	8.33304e-05	CD19/CCR7/PDGFRA/KIT/CCL19/AGTR1/APOE/APOC1/PLA2G6/CCL21/CCN1/IRS1/TWIST1/PPARG/FLT1/TEK/FGR/RGN/NR4A3/DGAT2/PPARGC1A/PTK2B/RAB38/PDGFB/APOA1/AVPR1A/LYN/ANXA1/ADORA1/WNT4	30
BP	GO:0043550	regulation of lipid kinase activity	18/1545	64/18670	2.70537e-06	0.0001132	8.4314e-05	CD19/CCR7/SLA2/PDGFRA/KIT/CCL19/CCL21/SOCS2/IRS1/FLT1/TEK/FGR/RBL2/PTK2B/SOCS3/PDGFB/PIK3R5/LYN	18
BP	GO:0050731	positive regulation of peptidyl-tyrosine phosphorylation	36/1545	192/18670	2.72703e-06	0.000113297	8.43863e-05	LRP8/ICAM1/IL24/NEDD9/HBEGF/KIT/DOK7/IL6R/CD36/CSPG4/TREM2/VEGFA/ADAM17/PTPRC/SRCIN1/CRLF1/LRP4/AFAP1L2/FGF7/ACVR1/PTK2B/KITLG/CLCF1/ERBB3/SOCS3/IL6/PDGFB/HCLS1/LIF/PARP14/CTF1/ACE/LYN/DOCK3/ADORA1/TGFA	36
BP	GO:0061028	establishment of endothelial barrier	14/1545	41/18670	2.77028e-06	0.000113484	8.45255e-05	TJP2/ICAM1/CLDN1/MYADM/VEGFA/AFDN/RAPGEF2/PTPRS/PDE2A/PPP1R16B/RAPGEF3/RDX/PDE4D/MARVELD2	14
BP	GO:0085029	extracellular matrix assembly	14/1545	41/18670	2.77028e-06	0.000113484	8.45255e-05	MFAP4/HAS2/HAS3/MYH11/RAMP2/QSOX1/EMILIN1/SMAD3/NOTCH1/LAMB3/RGCC/ANTXR1/TNXB/LAMB1	14
BP	GO:0071674	mononuclear cell migration	22/1545	90/18670	2.9339e-06	0.000119353	8.88962e-05	CXCL17/CMKLR1/ANO6/IL6R/CCL19/CD47/C3AR1/CCL21/LGALS3/FLT1/SLIT2/CXCL12/RARRES2/PDGFD/S100A14/CCL20/IL6/PDGFB/AGER/LYN/ANXA1/CCL4	22
BP	GO:1904062	regulation of cation transmembrane transport	54/1545	342/18670	3.00765e-06	0.000121248	9.03083e-05	FHL1/CD19/DPP6/ARC/CAV1/ANO6/CEMIP/STAC/HRC/TREM2/JSRP1/KCNAB1/PLA2G6/CACNB1/ANK2/SHANK3/SHANK2/DMD/TWIST1/PLN/SNTA1/HECW2/CXCL11/CXCL9/REM1/SCN4B/ANXA3/DLG2/P2RY6/RGN/FXYD5/DAPK1/FGF12/AHNAK/SCN2B/PPARGC1A/MEF2C/CRHBP/PTK2B/GJC2/APLNR/RASGRF1/PDE4D/RAMP3/TESC/AKAP9/PINK1/GSTM2/ATP1B2/SHISA6/LYN/F2RL3/ANK3/RGS4	54
BP	GO:0007369	gastrulation	35/1545	185/18670	3.0219e-06	0.000121248	9.03083e-05	FN1/IL1RN/SRF/MYADM/COL11A1/LEF1/LRP5L/TENM4/EPB41L5/ATOH8/COL5A2/COL12A1/COL5A1/GPC3/ITGA7/FOXC1/FGFR2/ITGA4/NR4A3/BMP4/SMAD3/ACVR1/APLNR/ITGA3/LAMB3/FOXA2/TXNRD1/APOA1/COL7A1/ITGB4/HIRA/KDM6A/ITGAV/LAMB1/SFRP1	35
BP	GO:0090218	positive regulation of lipid kinase activity	13/1545	36/18670	3.06349e-06	0.000122081	9.09286e-05	CD19/CCR7/PDGFRA/KIT/CCL19/CCL21/IRS1/FLT1/TEK/FGR/PTK2B/PDGFB/LYN	13
BP	GO:1901654	response to ketone	36/1545	193/18670	3.08993e-06	0.000122303	9.10936e-05	CCR7/CD38/ICAM1/CLDN1/FOSL1/CAV1/SERPINF1/CCL19/TNFSF4/SLIT3/TBXA2R/PTGER4/CCL21/KLF9/YAP1/EGFR/FOSB/PLN/CATSPER1/PPARG/RAMP2/P2RY6/DSG2/SLIT2/AR/EIF4EBP1/ERRFI1/FOXO1/FBXO32/AKR1C3/AVPR1A/MAP4K1/BCL2L1/KLF2/AQP1/SFRP1	36
BP	GO:0030336	negative regulation of cell migration	53/1545	334/18670	3.1863e-06	0.000125271	9.33042e-05	CORO1C/STK26/ABR/ADTRP/IGFBP5/IL24/SRF/PODN/IL33/SERPINF1/ACVRL1/CX3CR1/APOE/TBXA2R/MCC/CYP1B1/PTGER4/CCL21/AFDN/STARD13/BCL2/LIMCH1/ADAMTS9/MEOX2/SMAD7/PPARG/PIP5KL1/RIPOR2/SLIT2/PPARGC1A/EPPK1/DCN/EMILIN1/CXCL12/TACSTD2/NOTCH1/MEF2C/STK24/CITED2/SEMA6D/MMRN2/PRKG1/RGCC/NR2F2/CDH1/BCR/TP53INP1/TIMP1/ADORA1/CD300A/IFITM1/WNT4/SFRP1	53
BP	GO:0006874	cellular calcium ion homeostasis	67/1545	458/18670	3.23225e-06	0.000126052	9.38865e-05	EDN2/TRPC5/CD19/CCR7/CD38/PDGFRA/BDKRB2/CAV1/CMKLR1/ATP2C2/CCL19/CEMIP/ITPR1/CD36/AGTR1/HRC/CX3CR1/APOE/C3AR1/JSRP1/FAM155B/TBXA2R/PLA2G6/PTGER4/CCL21/BCL2/ANK2/DMD/PLCH1/MS4A1/PLN/ATP13A4/CXCL11/CXCL9/CD55/GTF2I/P2RY6/PTPRC/P2RY10/RGN/SLC25A27/HSP90B1/CXCL12/ITPR3/SMAD3/PTK2B/ITPR2/APLNR/GRIN2C/DMPK/RYR1/PDE4D/PLCB2/RAMP3/TMEM178A/AVPR1A/TMEM64/CIB2/GSTM2/ITGAV/LYN/F2RL3/ADORA1/ESR1/P2RY8/TRPC6/…	67
BP	GO:0070372	regulation of ERK1 and ERK2 cascade	49/1545	300/18670	3.25638e-06	0.000126052	9.38865e-05	EIF3A/NOD1/FN1/CCR7/SLAMF1/ICAM1/PDGFRA/KIT/GPR183/SPRY2/CCL19/PRKCA/RPS6KA6/CD36/TREM2/APOE/FLT4/CCL21/RAPGEF2/HMGCR/CCN1/EGFR/BMP2/KDR/FLT1/TEK/FGFR2/P2RY6/PTPRC/TIMP3/GBP1/EMILIN1/BMP4/ERRFI1/NOTCH1/PDGFD/PTK2B/NDRG2/JUN/CCL20/HRAS/PDGFB/RAMP3/LIF/AGER/PYCARD/LYN/CCL4/EPHB1	49
BP	GO:0097553	calcium ion transmembrane import into cytosol	29/1545	140/18670	3.27074e-06	0.000126052	9.38865e-05	CD19/CCR7/CCL19/CEMIP/ITPR1/HRC/JSRP1/FAM155B/CCL21/ANK2/DMD/PLCH1/PLN/CXCL11/CXCL9/P2RY6/PTPRC/ITPR3/PTK2B/ITPR2/APLNR/GRIN2C/RYR1/PDE4D/PLCB2/RAMP3/GSTM2/LYN/F2RL3	29
BP	GO:0050818	regulation of coagulation	21/1545	84/18670	3.33203e-06	0.000127576	9.50209e-05	ADTRP/PROS1/PDGFRA/CAV1/ANO6/PRKCA/PRKCQ/PLAUR/FAP/CD36/APOE/TBXA2R/F3/THBD/PLAU/FOXA2/PDGFB/PRKG1/PLAT/LYN/NOS3	21
BP	GO:0060070	canonical Wnt signaling pathway	53/1545	335/18670	3.4873e-06	0.000132653	9.8803e-05	TCF7L1/TLE6/ARNTL/CAV1/PTK7/BCL9/AXIN2/APOE/LEF1/DAAM2/JADE1/MCC/LRP5L/LATS2/USP34/PLPP3/LRRK2/RNF146/NKD2/TMEM88/YAP1/EGFR/FZD8/GPC3/TLE1/BMP2/IGFBP4/CDH3/FGFR2/FRZB/NR4A2/DDX3X/LRP4/SMAD3/NOTCH1/FZD4/FOXO1/LGR6/LZTS2/ADGRA2/PRICKLE1/TLE4/BAMBI/TMEM64/FZD5/KDM6A/SHISA6/PSME2/PLEKHA4/TCF7/CSNK1A1/WNT4/SFRP1	53
BP	GO:0045667	regulation of osteoblast differentiation	27/1545	126/18670	3.59937e-06	0.000136033	0.00010132	IGFBP5/TMEM119/IL6R/AXIN2/CCN1/TWIST1/BMP2/GDF10/FGFR2/TOB1/RASSF2/GNAS/BMP4/SMAD3/NOTCH1/MEF2C/LTF/ACVR1/RUNX2/IL6/PDLIM7/ID3/CITED1/TMEM64/IFITM1/WNT4/SFRP1	27
BP	GO:0050848	regulation of calcium-mediated signaling	23/1545	98/18670	3.71882e-06	0.000139647	0.000104012	SLA2/CMKLR1/ITPR1/HRC/TREM2/JSRP1/ZAP70/NFAT5/FHL2/LRRK2/DMD/PLN/RCAN1/MYOZ1/P2RY6/RGN/GBP1/PTK2B/ERBB3/PDE4D/CDH13/GSTM2/CCL4	23
BP	GO:0006979	response to oxidative stress	66/1545	451/18670	3.7729e-06	0.000140123	0.000104366	STK26/ARNTL/UCN/LCN2/CCR7/CD38/PDGFRA/FOSL1/CCL19/CD36/APOE/PSAP/CYP1B1/MAP1LC3A/SESN3/PLA2R1/ZNF580/SETX/BCL2/EPAS1/MCL1/LRRK2/ATOX1/EGFR/MSRB3/TPO/IPCEF1/BTK/RGN/NR4A2/DAPK1/NDUFS8/NR4A3/NCOA7/MET/OXR1/TNFAIP3/PPARGC1A/ZC3H12A/MGAT3/PDLIM1/SCARA3/STK24/PDGFD/FOXO1/PTK2B/NEIL1/DUOX2/TMEM161A/JUN/IL6/AKR1C3/TXNRD1/ETS1/NQO1/GPX4/PINK1/DUOX1/MAPK13/KLF2/GCLC/TP53INP1/ANXA1/NOS3/AQP1/TRPC6	66
BP	GO:0003279	cardiac septum development	25/1545	112/18670	3.77934e-06	0.000140123	0.000104366	PTK7/PROX1/SLIT3/HEY1/TGFBR1/ANK2/CCN1/PDE2A/SMAD7/FGFR2/PAX8/HEG1/LRP2/SLIT2/BMP4/NOTCH1/RARB/CITED2/ACVR1/MYH10/TBX2/SMO/CRELD1/SALL1/NOS3	25
BP	GO:0051651	maintenance of location in cell	39/1545	219/18670	3.96874e-06	0.000146219	0.000108907	LCN2/SLC30A3/CD19/CCR7/CAV1/SRGN/CCL19/CEMIP/ITPR1/SYNE1/HRC/APOE/JSRP1/SLC30A2/CCL21/ANK2/DMD/PLCH1/PLN/CXCL11/CXCL9/P2RY6/PTPRC/HSP90B1/ITPR3/HSPA5/PTK2B/ITPR2/APLNR/RYR1/PDE4D/PLCB2/TMSB10/AKAP9/PINK1/GSTM2/LYN/F2RL3/ANK3	39
BP	GO:0022408	negative regulation of cell-cell adhesion	34/1545	180/18670	4.31485e-06	0.000157978	0.000117665	IL4R/ADTRP/IL1RN/MYADM/SDC4/VTCN1/RUNX1/TNFSF4/LAG3/VEGFA/PDE5A/CCL21/EPB41L5/LGALS3/CCM2L/BMP2/PLA2G2D/SMAD7/PODXL/MUC21/FXYD5/RIPOR2/FOXJ1/ZC3H12A/CXCL12/BMP4/RDX/LRRC32/APOA1/PRKG1/RGCC/CDH1/ANXA1/CD300A	34
BP	GO:0060562	epithelial tube morphogenesis	51/1545	322/18670	5.1279e-06	0.000186579	0.000138968	PGF/SPINT1/SRF/PTK7/SPRY2/SDC4/PROX1/ACVRL1/LEF1/LRP5L/VEGFA/STARD13/BCL2/TWIST1/RASIP1/YAP1/GPC3/BMP2/PODXL/PRKACB/FGFR2/PBX1/MET/PAX8/LRP2/SLIT2/AR/BMP4/DLL1/TACSTD2/SMAD3/GREB1L/NOTCH1/MEF2C/ACVR1/LZTS2/KAT2A/PRICKLE1/COL4A1/ITGAX/TBX2/CITED1/SMO/KDM6A/NOTCH4/ST14/SALL1/TEAD2/ESR1/WNT4/SFRP1	51
BP	GO:0002688	regulation of leukocyte chemotaxis	25/1545	114/18670	5.28911e-06	0.000190083	0.000141578	EDN2/CXCL17/CCR7/PGF/CMKLR1/ANO6/IL6R/CCL19/DAPK2/C3AR1/MST1/VEGFA/CCL21/ZNF580/ADAM17/RIPOR2/SLIT2/CXCL12/RARRES2/S100A14/PTK2B/IL6/NCKAP1L/LYN/CCL4	25
BP	GO:0030282	bone mineralization	25/1545	114/18670	5.28911e-06	0.000190083	0.000141578	PKDCC/ANKH/TMEM119/KL/ANO6/SRGN/AXIN2/CCN1/TWIST1/GPC3/BMP2/FGR/FGFR2/BMP4/SMAD3/MEF2C/LTF/ACVR1/RFLNB/PTK2B/ECM1/OMD/CLEC3B/KLF10/WNT4	25
BP	GO:0034765	regulation of ion transmembrane transport	69/1545	483/18670	5.34092e-06	0.000190775	0.000142093	FHL1/CLCNKA/CD19/DPP6/ARC/CAV1/ANO6/CEMIP/STAC/HRC/TREM2/JSRP1/KCNAB1/PLA2G6/CACNB1/ANK2/SHANK3/KCNJ16/SHANK2/DMD/CACNA2D2/KCNK17/TWIST1/PLN/SNTA1/CATSPER1/CACNA1I/HECW2/CXCL11/CXCL9/REM1/SCN4B/ANXA3/CLCNKB/DLG2/P2RY6/RGN/FXYD5/DAPK1/FGF12/AHNAK/KCNH3/KCNJ15/SCN2B/PPARGC1A/CLIC5/MEF2C/CRHBP/PTK2B/GJC2/APLNR/RASGRF1/PDE4D/RAMP3/TESC/AKAP9/CLIC3/KCNJ8/PINK1/GSTM2/ATP1B2/SHISA6/LYN/SCN4A/F2RL3/ANK3/…	69
BP	GO:0050863	regulation of T cell activation	50/1545	314/18670	5.42607e-06	0.000192642	0.000143484	IL4R/EFNB1/CCR7/CAV1/IL6R/CCL19/IL7R/SDC4/CD47/ZBTB16/DOCK8/PRKCQ/SH3RF1/VTCN1/RUNX1/TNFSF4/LAG3/ZAP70/SIRPG/SIT1/PDE5A/PAK3/CCL21/ZMIZ1/ZEB1/LGALS3/PDCD1/PLA2G2D/SMAD7/CD55/PTPRC/RIPOR2/FOXJ1/EGR3/ZC3H12A/BMP4/HSPH1/RASAL3/KAT2A/IL6/LILRB4/LRRC32/TNFSF13B/NCKAP1L/AGER/PYCARD/LYN/ANXA1/CCDC88B/CD300A	50
BP	GO:0070663	regulation of leukocyte proliferation	39/1545	222/18670	5.56297e-06	0.000196312	0.000146218	EFNB1/CD38/IL6R/GPR183/CCL19/SDC4/PRKCQ/SH3RF1/VTCN1/TNFSF4/MZB1/ZAP70/PDE5A/BCL2/CD320/LGALS3/PLA2G2D/CD55/PTPRC/BTK/FOXJ1/ENPP3/TNFAIP3/BMP4/MEF2C/RASAL3/KITLG/IKZF3/CLCF1/IL6/LRRC32/TNFSF13B/NCKAP1L/AGER/PYCARD/LYN/ANXA1/CCDC88B/CD300A	39
BP	GO:0051235	maintenance of location	50/1545	315/18670	5.94277e-06	0.00020846	0.000155265	ACACB/LCN2/SLC30A3/CD19/CCR7/CAV1/SRGN/CCL19/CEMIP/ITPR1/SYNE1/CD36/HRC/APOE/JSRP1/SLC30A2/CCL21/ANK2/NRIP1/DMD/PLCH1/PLN/FBN1/PPARG/CXCL11/CXCL9/P2RY6/PTPRC/HSP90B1/DGAT2/ZC3H12A/ITPR3/MDFI/HSPA5/PTK2B/ITPR2/APLNR/RYR1/PDE4D/IL6/PLCB2/TMSB10/APOA1/AKAP9/PINK1/GSTM2/ITGAV/LYN/F2RL3/ANK3	50
BP	GO:0051249	regulation of lymphocyte activation	69/1545	485/18670	6.16237e-06	0.00021471	0.000159921	IL4R/EFNB1/CD19/CCR7/CD38/SLA2/CAV1/IL6R/GPR183/CCL19/IL7R/SDC4/CD47/ZBTB16/DOCK8/PRKCQ/SH3RF1/VTCN1/RUNX1/TNFSF4/MZB1/IGLL5/LAG3/ZAP70/SIRPG/SIT1/PDE5A/PAK3/CCL21/ZMIZ1/BCL2/ZEB1/CD320/LGALS3/PDCD1/ZFP36L2/PLA2G2D/SMAD7/CD55/PTPRC/BTK/RIPOR2/FOXJ1/CLEC7A/TNFAIP3/EGR3/ZC3H12A/BMP4/SAMSN1/HSPH1/MEF2C/RASAL3/TOX/IKZF3/KAT2A/MERTK/CLCF1/IL6/LILRB4/LRRC32/TNFSF13B/NCKAP1L/AGER/PYCARD/LYN/ANXA1/CCDC88…	69
BP	GO:0050730	regulation of peptidyl-tyrosine phosphorylation	43/1545	256/18670	6.20085e-06	0.00021471	0.000159921	LRP8/ICAM1/IL24/NEDD9/HBEGF/CAV1/KIT/DOK7/IL6R/CD36/CSPG4/TREM2/VEGFA/ADAM17/EGFR/PTPRC/SRCIN1/CRLF1/LRP4/SAMSN1/AFAP1L2/ERRFI1/FGF7/PDGFD/ACVR1/PTK2B/KITLG/CLCF1/ERBB3/SOCS3/IL6/PDGFB/HCLS1/LIF/PARP14/CTF1/ACE/LYN/DOCK3/ADORA1/TGFA/CD300A/SFRP1	43
BP	GO:0006023	aminoglycan biosynthetic process	25/1545	115/18670	6.23412e-06	0.00021471	0.000159921	SDC3/PRELP/HAS2/HS6ST2/CEMIP/SDC4/CSPG4/HAS3/B3GNT3/VCAN/GPC3/CHST2/FMOD/ST3GAL6/DCN/ST3GAL1/SDC2/UST/HSPG2/CHST14/PDGFB/B3GNT9/OMD/OGN/B4GALT5	25
BP	GO:0070167	regulation of biomineral tissue development	22/1545	94/18670	6.30423e-06	0.00021471	0.000159921	PKDCC/ANKH/TMEM119/KL/ANO6/SRGN/HEY1/CCN1/TWIST1/BMP2/BMP4/SMAD3/NOTCH1/MEF2C/LTF/ACVR1/RFLNB/PTK2B/ECM1/OMD/NOS3/WNT4	22
BP	GO:0110149	regulation of biomineralization	22/1545	94/18670	6.30423e-06	0.00021471	0.000159921	PKDCC/ANKH/TMEM119/KL/ANO6/SRGN/HEY1/CCN1/TWIST1/BMP2/BMP4/SMAD3/NOTCH1/MEF2C/LTF/ACVR1/RFLNB/PTK2B/ECM1/OMD/NOS3/WNT4	22
BP	GO:0031032	actomyosin structure organization	36/1545	199/18670	6.38263e-06	0.000216124	0.000160974	FRMD5/SRF/PDGFRA/SDC4/CD47/CSRP2/LMOD1/PROX1/TGFBR1/PTGER4/EPB41L5/LIMCH1/EPB41L2/FRMD3/MYH11/MYOZ1/S100A10/KRT19/RAPGEF3/MET/AKAP13/TACSTD2/SMAD3/ARHGAP6/MEF2C/PTK2B/MYH10/MYH3/CNN1/ARHGEF15/APOA1/CORO2B/RGCC/WAS/WNT4/SFRP1	36
BP	GO:0048871	multicellular organismal homeostasis	69/1545	486/18670	6.61595e-06	0.000222737	0.000165899	IL4R/ARNTL/ACACB/EDN2/LCN2/CD38/CLDN1/SRF/CAV1/CMKLR1/TMEM119/NOVA1/HAS2/PRKCA/FABP4/CD36/VEGFA/SCNN1G/BCL2/EPAS1/LCA5/ADCY9/TSHR/ADAM17/TNFRSF11B/RCN3/YAP1/IGF1R/EGFR/TFF3/FOXC1/TP53INP2/CDH3/ADIPOR2/GATM/PRKACB/DIO2/TUB/PRDM16/BMP8A/CRTC1/NR4A3/MET/TNFAIP3/PPARGC1A/INAVA/GNAS/DLL1/NOTCH1/LTF/GRB10/LDB2/FOXO1/PTK2B/OGT/IL6/PASK/TMEM64/SMO/RAC3/CIB2/NANOS1/CYTL1/SGIP1/ADORA1/NOS3/AQP1/LEPR/ADAMTS5	69
BP	GO:0002691	regulation of cellular extravasation	11/1545	28/18670	6.87881e-06	0.000228802	0.000170417	ABR/ICAM1/PTGER4/CCL21/ITGA4/RIPOR2/CXCL12/PDGFD/AGER/BCR/PLVAP	11
BP	GO:0097191	extrinsic apoptotic signaling pathway	39/1545	224/18670	6.9344e-06	0.000228802	0.000170417	LCN2/ICAM1/IL33/CAV1/SRPX/IL6R/SH3RF1/DEPTOR/TGFBR1/BCL2/MCL1/LGALS3/YAP1/ITPRIP/PDIA3/PTPRC/BEX3/DDX3X/TIMP3/DAPK1/RFFL/AR/TRAF1/TNFAIP3/BMP4/HIPK1/SMAD3/ACVR1/KITLG/TMC8/LMNA/ERBB3/BAG3/ITGAV/PYCARD/BCL2L1/GCLC/NOS3/SFRP1	39
BP	GO:0048041	focal adhesion assembly	20/1545	81/18670	6.94691e-06	0.000228802	0.000170417	CORO1C/EPHA3/SDC4/ACVRL1/VEGFA/EPB41L5/BCL2/LIMCH1/KDR/TEK/S100A10/MACF1/SMAD3/ARHGAP6/PTK2B/CORO2B/BCR/WNT4/SFRP1/AJUBA	20
BP	GO:0035924	cellular response to vascular endothelial growth factor stimulus	18/1545	68/18670	6.95234e-06	0.000228802	0.000170417	PGF/PDGFRA/SPRY2/FLT4/VEGFA/FOXC1/RAMP2/KDR/FLT1/NR4A1/EGR3/DCN/DLL1/NOTCH1/SMOC2/JCAD/ADGRA2/ANXA1	18
BP	GO:0002062	chondrocyte differentiation	26/1545	123/18670	7.04183e-06	0.000230453	0.000171646	CHADL/VWA1/PKDCC/COL27A1/AXIN2/ZBTB16/COL11A1/MATN3/ACVRL1/TGFBR1/MAF/EFEMP1/CREB3L2/COL12A1/BMP2/MATN2/BMP4/SMAD3/MEF2C/RARB/SCARA3/RFLNB/RUNX2/ECM1/COL7A1/CYTL1	26
BP	GO:0035850	epithelial cell differentiation involved in kidney development	14/1545	44/18670	7.13378e-06	0.000232165	0.000172921	YAP1/PODXL/KLF15/PAX8/FOXJ1/BMP4/NOTCH1/MEF2C/PDGFB/ACTA2/CITED1/LIF/SMO/SALL1	14
BP	GO:0072009	nephron epithelium development	24/1545	109/18670	7.5325e-06	0.000243787	0.000181577	PGF/VEGFA/BCL2/YAP1/GPC3/BMP2/FOXC1/PODXL/KLF15/PBX1/PAX8/FOXJ1/BMP4/DLL1/TACSTD2/GREB1L/NOTCH1/MEF2C/LZTS2/CITED1/LIF/SMO/SALL1/WNT4	24
BP	GO:0090287	regulation of cellular response to growth factor stimulus	47/1545	292/18670	7.66918e-06	0.000246846	0.000183856	CHRDL1/FGFBP1/CAV1/SPRY2/RASL11B/ACVRL1/TMEM108/VEGFA/TGFBR1/MYOF/CCN1/ZEB1/CD109/FAM89B/ADAM17/GPC3/SMAD7/FBN1/TMEM204/FLT1/PRDM16/TOB1/LRP2/SLIT2/DCN/EMILIN1/BMP4/DLL1/SMAD3/CAV2/NOTCH1/SMOC2/FZD4/GRB10/CITED2/HSPA5/JCAD/CDKN2B/ADGRA2/ITGA3/RUNX2/SHISA2/BAMBI/MMRN2/CITED1/WNT4/SFRP1	47
BP	GO:0051208	sequestering of calcium ion	27/1545	131/18670	7.772e-06	0.000248789	0.000185303	CD19/CCR7/CCL19/CEMIP/ITPR1/HRC/JSRP1/CCL21/ANK2/DMD/PLCH1/PLN/CXCL11/CXCL9/P2RY6/PTPRC/HSP90B1/ITPR3/PTK2B/ITPR2/APLNR/RYR1/PDE4D/PLCB2/GSTM2/LYN/F2RL3	27
BP	GO:0003281	ventricular septum development	19/1545	75/18670	7.83903e-06	0.000249571	0.000185885	PTK7/PROX1/SLIT3/HEY1/TGFBR1/CCN1/PDE2A/SMAD7/FGFR2/PAX8/HEG1/LRP2/SLIT2/BMP4/NOTCH1/CITED2/ACVR1/SALL1/NOS3	19
BP	GO:0001558	regulation of cell growth	61/1545	416/18670	8.16905e-06	0.000258672	0.000192664	FHL1/IGFBP5/FN1/SLC44A4/UCN/TRPC5/RASGRP2/CD38/PRSS2/SRF/HBEGF/PI16/SEMA3D/CDKN2C/SEMA3F/PRKCQ/AGTR1/ACVRL1/APOE/SCGB3A1/SLIT3/LEF1/NPR1/JADE1/VEGFA/TGFBR1/IGFBPL1/BCL2/SGK1/SOCS2/ADAM17/PTPRS/EGFR/DDX39B/SMARCA2/IGFBP4/ADIPOR2/PPARG/SYT1/FRZB/DDX3X/MACF1/SLIT2/RND2/CXCL12/RNF157/SMAD3/CPNE5/TSPYL2/PTK2B/CDKN2A/TMC8/DNPH1/SEMA6D/AVPR1A/EAF2/NANOS1/SEMA4G/OSGIN1/RGS4/SFRP1	61
BP	GO:0051209	release of sequestered calcium ion into cytosol	26/1545	124/18670	8.21842e-06	0.000258836	0.000192786	CD19/CCR7/CCL19/CEMIP/ITPR1/HRC/JSRP1/CCL21/ANK2/DMD/PLCH1/PLN/CXCL11/CXCL9/P2RY6/PTPRC/ITPR3/PTK2B/ITPR2/APLNR/RYR1/PDE4D/PLCB2/GSTM2/LYN/F2RL3	26
BP	GO:0006936	muscle contraction	55/1545	363/18670	8.59828e-06	0.000269351	0.000200618	SSPN/EDN2/UCN/CD38/SRF/RCSD1/BDKRB2/CAV1/KIT/LMOD1/STAC/HRC/ITGA1/JSRP1/TBXA2R/PLA2G6/PDE5A/C12orf57/MYOF/PIK3C2A/ANK2/SPX/DMD/PLN/MYH11/SNTA1/SMAD7/GJC1/SCN4B/HSPB6/FGF12/DSG2/GAMT/SCN2B/ZC3H12A/SYNM/MYL4/GUCY1A1/DMPK/PABPN1/RYR1/PDE4D/DOCK5/MYH3/CNN1/ACTA2/PRKG1/CALCRL/AKAP9/KCNJ8/SMTN/GSTM2/SCN4A/ADORA1/CACNA1H	55
BP	GO:0019722	calcium-mediated signaling	38/1545	218/18670	8.7968e-06	0.000274105	0.000204159	EDN2/CCR7/SLA2/CMKLR1/ITPR1/AGTR1/HRC/CX3CR1/TREM2/JSRP1/ZAP70/NFAT5/FHL2/ANK2/LRRK2/DMD/EGFR/PLN/RCAN1/MYOZ1/KDR/P2RY6/PTPRC/BTK/RGN/GBP1/PTK2B/GRIN2C/BHLHA15/DMPK/ERBB3/CCL20/PDE4D/SELE/CDH13/AVPR1A/GSTM2/CCL4	38
BP	GO:0006024	glycosaminoglycan biosynthetic process	24/1545	110/18670	8.88853e-06	0.000275497	0.000205196	SDC3/PRELP/HAS2/HS6ST2/CEMIP/SDC4/CSPG4/HAS3/B3GNT3/VCAN/GPC3/CHST2/FMOD/ST3GAL6/DCN/ST3GAL1/SDC2/UST/HSPG2/CHST14/PDGFB/OMD/OGN/B4GALT5	24
BP	GO:0071236	cellular response to antibiotic	29/1545	147/18670	8.95355e-06	0.000276052	0.000205609	STK26/LCN2/PSAP/CYP1B1/MAP1LC3A/ZNF580/SETX/LRRK2/NR4A3/MET/TNFAIP3/ZC3H12A/MEF2C/PDGFD/FOXO1/HSPA5/ITPR2/IL6/PDGFB/ID3/ETS1/NQO1/PINK1/MAPK13/KLF2/TP53INP1/ANXA1/AQP1/TRPC6	29
BP	GO:0008585	female gonad development	22/1545	96/18670	9.06281e-06	0.000277958	0.000207029	TIPARP/ICAM1/PDGFRA/COL9A3/KIT/SLIT3/VEGFA/BCL2/INHBB/NRIP1/FOXC1/ARID5B/SLIT2/FZD4/HSPA5/KITLG/ADAMTS1/BCL2L1/NOS3/ESR1/WNT4/SFRP1	22
BP	GO:0030500	regulation of bone mineralization	19/1545	76/18670	9.64932e-06	0.000291307	0.000216971	PKDCC/ANKH/TMEM119/KL/ANO6/SRGN/CCN1/TWIST1/BMP2/BMP4/SMAD3/MEF2C/LTF/ACVR1/RFLNB/PTK2B/ECM1/OMD/WNT4	19
BP	GO:0061045	negative regulation of wound healing	19/1545	76/18670	9.64932e-06	0.000291307	0.000216971	ADTRP/PROS1/PDGFRA/PLAUR/FAP/APOE/HMGCR/THBD/CD109/MYOZ1/EPPK1/SMAD3/PLAU/PDGFB/PRKG1/PLAT/AGER/NOS3/WNT4	19
BP	GO:0097009	energy homeostasis	12/1545	34/18670	9.67656e-06	0.000291307	0.000216971	ACACB/EDN2/CD36/BMP8A/CRTC1/NR4A3/PPARGC1A/DLL1/FOXO1/PASK/SGIP1/LEPR	12
BP	GO:0035023	regulation of Rho protein signal transduction	28/1545	140/18670	9.69697e-06	0.000291307	0.000216971	ARHGEF25/ABR/APOE/EPS8L1/ARHGEF37/ARHGEF40/RASIP1/PLEKHG1/FGD2/PLEKHG4/NGEF/P2RY10/FGD3/RIPOR2/MET/HEG1/AKAP13/ARHGEF6/PLEKHG4B/PREX1/ITGA3/RASGRF1/ARHGEF15/APOA1/PLEKHG2/BCR/F2RL3/P2RY8	28
BP	GO:0001954	positive regulation of cell-matrix adhesion	15/1545	51/18670	9.98762e-06	0.000298507	0.000222334	CCR7/SDC4/CD36/VEGFA/CCL21/EPB41L5/KDR/TEK/S100A10/SMAD3/PTK2B/CDH13/CEACAM6/WNT4/SFRP1	15
BP	GO:1903035	negative regulation of response to wounding	21/1545	90/18670	1.06919e-05	0.000317934	0.000236804	ADTRP/PROS1/PDGFRA/PLAUR/FAP/APOE/HMGCR/THBD/CD109/PTPRS/MYOZ1/EPPK1/SMAD3/PLAU/PDGFB/SIGLEC10/PRKG1/PLAT/AGER/NOS3/WNT4	21
BP	GO:0033077	T cell differentiation in thymus	18/1545	70/18670	1.07958e-05	0.000319403	0.000237898	RAG2/CCR7/SRF/IL7R/ZAP70/BCL2/ZEB1/CD3G/ADAM17/FZD8/ZFP36L2/DOCK2/PTPRC/FOXJ1/EGR3/BMP4/FZD5/WNT4	18
BP	GO:0016049	cell growth	68/1545	484/18670	1.09639e-05	0.000321132	0.000239186	FHL1/SORBS2/IGFBP5/FN1/SLC44A4/UCN/TRPC5/RASGRP2/CD38/PRSS2/SRF/HBEGF/PI16/SEMA3D/CDKN2C/SEMA3F/PRKCQ/AGTR1/ACVRL1/APOE/SCGB3A1/SLIT3/LEF1/NPR1/JADE1/SLIT1/TMEM108/VEGFA/TGFBR1/AUTS2/EPB41L5/IGFBPL1/BCL2/SGK1/SOCS2/ADAM17/PTPRS/EGFR/DDX39B/SMARCA2/IGFBP4/ADIPOR2/PPARG/SYT1/FRZB/DDX3X/ITGA4/MACF1/AKAP13/SLIT2/RND2/CXCL12/RNF157/SMAD3/CPNE5/TSPYL2/PTK2B/CDKN2A/TMC8/DNPH1/SEMA6D/AVPR1A/EAF2/NANOS1/S…	68
BP	GO:0022604	regulation of cell morphogenesis	68/1545	484/18670	1.09639e-05	0.000321132	0.000239186	CORO1C/FN1/LRP8/TRPC5/NGFR/RHOH/ICAM1/SRF/NEDD9/MYADM/ARC/KIT/SEMA3D/HAS2/SEMA3F/APOE/VEGFA/PAK3/RAPGEF2/SHANK3/LRRK2/PTPRS/ITGA7/RHOJ/EPHB3/FGD2/LIMS2/KDR/HECW2/SYT1/FGR/S100A10/NGEF/RHOV/SRCIN1/FGD3/WASF3/GBP1/MACF1/SLIT2/RND2/CXCL12/RNF157/LRP4/TACSTD2/FZD4/CPNE5/MYO10/SDC2/ARHGAP18/PTPRD/PTK2B/UST/PREX1/RDX/MYH10/UNC13D/SEMA6D/DOCK5/BAMBI/APOA1/METRN/RAC3/SEMA4G/PLXNC1/ANXA1/PLEKHO1/TRPC6	68
BP	GO:0050890	cognition	47/1545	296/18670	1.10841e-05	0.000322601	0.00024028	UCN/C1QL1/SRF/FOSL1/ARC/KIT/SERPINF1/BCHE/CX3CR1/APOE/DGKI/RTL4/KCNAB1/PLA2G6/C12orf57/HMGCR/SGK1/SHANK3/NRGN/SHROOM4/SHANK2/EGFR/EGR2/TAFA2/GATM/PJA2/CRTC1/TANC1/KCNK2/MAGT1/HRH1/MGAT3/ITPR3/MEF2C/SOBP/CRHBP/MAP1A/SHC3/KAT2A/ITGA3/RASGRF1/BTG2/JUN/AGER/ADORA1/SNAP25/BRINP1	47
BP	GO:0051283	negative regulation of sequestering of calcium ion	26/1545	126/18670	1.11242e-05	0.000322601	0.00024028	CD19/CCR7/CCL19/CEMIP/ITPR1/HRC/JSRP1/CCL21/ANK2/DMD/PLCH1/PLN/CXCL11/CXCL9/P2RY6/PTPRC/ITPR3/PTK2B/ITPR2/APLNR/RYR1/PDE4D/PLCB2/GSTM2/LYN/F2RL3	26
BP	GO:0061572	actin filament bundle organization	30/1545	157/18670	1.22264e-05	0.000352779	0.000262757	SRF/NEDD9/SDC4/CD47/SPIRE2/TGFBR1/PTGER4/SHANK3/LIMCH1/S100A10/ADD3/RAPGEF3/HSP90B1/MET/RND2/TACSTD2/SPIRE1/SMAD3/ARHGAP6/PLS3/RFLNB/PTK2B/RDX/ARHGEF15/APOA1/CORO2B/RGCC/WAS/WNT4/SFRP1	30
BP	GO:0014902	myotube differentiation	24/1545	112/18670	1.22852e-05	0.000352779	0.000262757	IL4R/TMEM119/BCL9/ADAM12/SCGB3A1/GDF15/CDON/MYOF/BCL2/CXCL9/RIPOR2/TANC1/CAV2/NOTCH1/MEF2C/BHLHA15/DMPK/RYR1/BHLHE41/AVPR1A/SMO/HDAC9/PLEKHO1/CACNA1H	24
BP	GO:0031098	stress-activated protein kinase signaling cascade	49/1545	315/18670	1.28387e-05	0.000366154	0.000272719	STK26/NOD1/IL1RN/CCR7/SLAMF1/MAP3K14/CCL19/SH3RF1/FLT4/VEGFA/PTGER4/PAK3/CCL21/SASH1/HMGCR/IGF1R/EGFR/FZD8/BMP2/FGD2/SH2D3C/DUSP15/PJA2/MAP3K1/SH3RF2/CCDC88C/ARHGEF6/RASSF2/ZC3H12A/INAVA/FZD4/STK24/FOXO1/PTK2B/UNC5CL/HRAS/TPD52L1/FZD5/PINK1/MAPK8IP3/MAPK13/AGER/IRAK1/MAP4K1/PYCARD/LYN/SFRP1/GRIK2/EPHB1	49
BP	GO:0034104	negative regulation of tissue remodeling	9/1545	20/18670	1.2876e-05	0.000366154	0.000272719	ABR/CD38/TMEM119/TNFRSF11B/TNFAIP3/IL6/AGER/BCR/SFRP1	9
BP	GO:0048754	branching morphogenesis of an epithelial tube	29/1545	150/18670	1.34421e-05	0.000380406	0.000283334	PGF/SRF/SPRY2/LEF1/LRP5L/VEGFA/BCL2/RASIP1/YAP1/GPC3/BMP2/FGFR2/PBX1/MET/PAX8/SLIT2/AR/BMP4/TACSTD2/GREB1L/NOTCH1/ACVR1/COL4A1/CITED1/SMO/NOTCH4/SALL1/ESR1/WNT4	29
BP	GO:0035296	regulation of tube diameter	28/1545	143/18670	1.47013e-05	0.000412058	0.000306909	EDN2/UCN/CD38/ICAM1/BDKRB2/CAV1/AGTR1/ITGA1/APOE/TBXA2R/NPR1/PLA2G6/PIK3C2A/HMGCR/EGFR/FOXC1/HRH1/GUCY1A1/DOCK5/ACTA2/PRKG1/AVPR1A/P2RY2/ACE/GCLC/UTS2R/ADORA1/NOS3	28
BP	GO:0097746	regulation of blood vessel diameter	28/1545	143/18670	1.47013e-05	0.000412058	0.000306909	EDN2/UCN/CD38/ICAM1/BDKRB2/CAV1/AGTR1/ITGA1/APOE/TBXA2R/NPR1/PLA2G6/PIK3C2A/HMGCR/EGFR/FOXC1/HRH1/GUCY1A1/DOCK5/ACTA2/PRKG1/AVPR1A/P2RY2/ACE/GCLC/UTS2R/ADORA1/NOS3	28
BP	GO:0051282	regulation of sequestering of calcium ion	26/1545	128/18670	1.49355e-05	0.000416629	0.000310314	CD19/CCR7/CCL19/CEMIP/ITPR1/HRC/JSRP1/CCL21/ANK2/DMD/PLCH1/PLN/CXCL11/CXCL9/P2RY6/PTPRC/ITPR3/PTK2B/ITPR2/APLNR/RYR1/PDE4D/PLCB2/GSTM2/LYN/F2RL3	26
BP	GO:0070301	cellular response to hydrogen peroxide	22/1545	99/18670	1.52713e-05	0.000423979	0.000315788	STK26/LCN2/PSAP/CYP1B1/MAP1LC3A/ZNF580/SETX/LRRK2/NR4A3/MET/TNFAIP3/PDGFD/FOXO1/IL6/ETS1/NQO1/PINK1/MAPK13/KLF2/ANXA1/AQP1/TRPC6	22
BP	GO:0070374	positive regulation of ERK1 and ERK2 cascade	37/1545	215/18670	1.54472e-05	0.000426839	0.000317919	NOD1/CCR7/SLAMF1/ICAM1/PDGFRA/KIT/GPR183/SPRY2/CCL19/PRKCA/CD36/TREM2/APOE/FLT4/CCL21/RAPGEF2/HMGCR/EGFR/BMP2/KDR/FLT1/TEK/FGFR2/P2RY6/PTPRC/BMP4/NOTCH1/PDGFD/PTK2B/JUN/CCL20/HRAS/PDGFB/RAMP3/AGER/PYCARD/CCL4	37
BP	GO:0001704	formation of primary germ layer	25/1545	121/18670	1.59273e-05	0.000438039	0.00032626	FN1/SRF/COL11A1/LEF1/EPB41L5/ATOH8/COL5A2/COL12A1/COL5A1/ITGA7/FOXC1/FGFR2/ITGA4/NR4A3/BMP4/SMAD3/ACVR1/ITGA3/LAMB3/TXNRD1/COL7A1/ITGB4/KDM6A/ITGAV/LAMB1	25
BP	GO:0000302	response to reactive oxygen species	39/1545	232/18670	1.6143e-05	0.000441895	0.000329132	STK26/LCN2/CCR7/PDGFRA/FOSL1/CCL19/CD36/APOE/PSAP/CYP1B1/MAP1LC3A/SESN3/ZNF580/SETX/BCL2/LRRK2/EGFR/BTK/RGN/NR4A3/MET/TNFAIP3/PPARGC1A/STK24/PDGFD/FOXO1/PTK2B/JUN/IL6/AKR1C3/ETS1/NQO1/PINK1/MAPK13/KLF2/ANXA1/NOS3/AQP1/TRPC6	39
BP	GO:0032409	regulation of transporter activity	45/1545	283/18670	1.62947e-05	0.000443973	0.00033068	FHL1/ARC/CAV1/STAC/HRC/TREM2/JSRP1/KCNAB1/PLA2G6/CACNB1/BCL2/ANK2/SGK1/SHANK3/SHANK2/DMD/TWIST1/PLN/PPARG/HECW2/REM1/SCN4B/ANXA3/DLG2/P2RY6/RGN/FXYD5/DAPK1/FGF12/AHNAK/SCN2B/PPARGC1A/MEF2C/CRHBP/PTK2B/RASGRF1/PDE4D/TESC/AKAP9/PINK1/GSTM2/ATP1B2/SHISA6/ANK3/TRPC6	45
BP	GO:0071560	cellular response to transforming growth factor beta stimulus	41/1545	249/18670	1.64862e-05	0.000447112	0.000333018	CLDN1/CAV1/RASL11B/ACVRL1/CX3CR1/GDF15/TGFBR1/EPB41L5/ZEB1/CD109/FAM89B/ADAM17/PDE2A/ZFP36L2/GDF10/SMAD7/FBN1/DUSP15/FGFR2/PRDM16/SMAD9/FMOD/PPARGC1A/EMILIN1/SMAD3/CAV2/MEF2C/PDGFD/CITED2/ACVR1/HSPA5/CDKN2B/ITGA3/JUN/BAMBI/LRRC32/CITED1/CLEC3B/LTBP2/WNT4/SFRP1	41
BP	GO:0035150	regulation of tube size	28/1545	144/18670	1.68315e-05	0.000454374	0.000338427	EDN2/UCN/CD38/ICAM1/BDKRB2/CAV1/AGTR1/ITGA1/APOE/TBXA2R/NPR1/PLA2G6/PIK3C2A/HMGCR/EGFR/FOXC1/HRH1/GUCY1A1/DOCK5/ACTA2/PRKG1/AVPR1A/P2RY2/ACE/GCLC/UTS2R/ADORA1/NOS3	28
BP	GO:0002683	negative regulation of immune system process	62/1545	435/18670	1.6988e-05	0.000456494	0.000340006	IL4R/ABR/ADTRP/SLA2/IL33/IL7R/GPR171/SDC4/CD47/ZBTB16/VTCN1/RUNX1/TNFSF4/LAG3/PDE5A/PTGER4/CCL21/LGALS3/PDCD1/PLA2G2D/SMAD7/FBN1/PPARG/CD96/TSC22D3/CD55/PTPRC/BTK/RIPOR2/TAPBPL/GBP1/FOXJ1/SLIT2/ENPP3/SERPINB9/TNFAIP3/ZC3H12A/EMILIN1/CXCL12/BMP4/DLL1/SAMSN1/NOTCH1/LTF/ELF1/PTK2B/KITLG/MERTK/H4C8/LILRB4/CD84/LRRC32/TMEM178A/APOA1/PARP14/BCR/LYN/SAMHD1/ANXA1/ADORA1/CD300A/SFRP1	62
BP	GO:0003206	cardiac chamber morphogenesis	26/1545	129/18670	1.72548e-05	0.000461547	0.00034377	SRF/PROX1/COL11A1/SLIT3/HEY1/TGFBR1/CCN1/CCM2L/FOXC1/SMAD7/TEK/FGFR2/HEG1/LRP2/SLIT2/BMP4/NOTCH1/MEF2C/RARB/CITED2/ACVR1/ADAMTS1/TBX2/SMO/CPE/NOS3	26
BP	GO:0050670	regulation of lymphocyte proliferation	36/1545	208/18670	1.76112e-05	0.000468938	0.000349274	EFNB1/CD38/IL6R/GPR183/CCL19/SDC4/PRKCQ/SH3RF1/VTCN1/TNFSF4/MZB1/ZAP70/PDE5A/BCL2/CD320/LGALS3/PLA2G2D/CD55/PTPRC/BTK/FOXJ1/BMP4/MEF2C/RASAL3/IKZF3/CLCF1/IL6/LRRC32/TNFSF13B/NCKAP1L/AGER/PYCARD/LYN/ANXA1/CCDC88B/CD300A	36
BP	GO:0070588	calcium ion transmembrane transport	49/1545	319/18670	1.80966e-05	0.000479683	0.000357277	TRPC5/CD19/CCR7/ATP2C2/ANO6/CCL19/CEMIP/ITPR1/STAC/HRC/JSRP1/FAM155B/PLA2G6/CACNB1/CCL21/ANK2/DMD/PLCH1/CACNA2D2/PDE2A/PLN/CATSPER1/CACNA1I/CXCL11/CXCL9/REM1/P2RY6/PTPRC/RGN/AHNAK/SLC25A25/ITPR3/PTK2B/GJC2/ITPR2/APLNR/GRIN2C/BHLHA15/RYR1/PDE4D/PLCB2/RAMP3/CACHD1/GSTM2/ITGAV/LYN/F2RL3/TRPC6/CACNA1H	49
BP	GO:0060401	cytosolic calcium ion transport	32/1545	176/18670	1.8373e-05	0.000484817	0.000361101	CD19/CCR7/CAV1/CCL19/CEMIP/ITPR1/HRC/JSRP1/FAM155B/CCL21/BCL2/ANK2/DMD/PLCH1/MS4A1/PLN/CXCL11/CXCL9/P2RY6/PTPRC/ITPR3/PTK2B/ITPR2/APLNR/GRIN2C/RYR1/PDE4D/PLCB2/RAMP3/GSTM2/LYN/F2RL3	32
BP	GO:0034599	cellular response to oxidative stress	47/1545	302/18670	1.88996e-05	0.000496476	0.000369785	STK26/ARNTL/LCN2/PDGFRA/CD36/PSAP/CYP1B1/MAP1LC3A/PLA2R1/ZNF580/SETX/BCL2/EPAS1/MCL1/LRRK2/EGFR/MSRB3/BTK/RGN/NR4A2/DAPK1/NR4A3/NCOA7/MET/OXR1/TNFAIP3/PPARGC1A/ZC3H12A/MGAT3/STK24/PDGFD/FOXO1/TMEM161A/JUN/IL6/AKR1C3/TXNRD1/ETS1/NQO1/PINK1/MAPK13/KLF2/TP53INP1/ANXA1/NOS3/AQP1/TRPC6	47
BP	GO:0090257	regulation of muscle system process	42/1545	259/18670	1.90862e-05	0.000499139	0.000371769	IGFBP5/EDN2/UCN/SRF/CAV1/KIT/PI16/PRKCA/HRC/TBXA2R/PDE5A/C12orf57/ANK2/SPX/DMD/DDX39B/PLN/SMAD7/HSPB6/DSG2/NR4A3/PPARGC1A/ZC3H12A/SMAD3/ERRFI1/NOTCH1/FOXO1/GUCY1A1/LMNA/DMPK/FBXO32/PDE4D/DOCK5/CNN1/PRKG1/CALCRL/AKAP9/GSTM2/SCN4A/ADORA1/NOS3/RGS4	42
BP	GO:0046660	female sex differentiation	24/1545	115/18670	1.96095e-05	0.000508379	0.000378651	TIPARP/ICAM1/PDGFRA/COL9A3/KIT/SLIT3/VEGFA/BCL2/INHBB/NRIP1/FOXC1/ARID5B/LRP2/SLIT2/FZD4/HSPA5/KITLG/MERTK/ADAMTS1/BCL2L1/NOS3/ESR1/WNT4/SFRP1	24
BP	GO:0032944	regulation of mononuclear cell proliferation	36/1545	209/18670	1.96131e-05	0.000508379	0.000378651	EFNB1/CD38/IL6R/GPR183/CCL19/SDC4/PRKCQ/SH3RF1/VTCN1/TNFSF4/MZB1/ZAP70/PDE5A/BCL2/CD320/LGALS3/PLA2G2D/CD55/PTPRC/BTK/FOXJ1/BMP4/MEF2C/RASAL3/IKZF3/CLCF1/IL6/LRRC32/TNFSF13B/NCKAP1L/AGER/PYCARD/LYN/ANXA1/CCDC88B/CD300A	36
BP	GO:0003231	cardiac ventricle development	26/1545	130/18670	1.9896e-05	0.000509602	0.000379562	PTK7/PROX1/COL11A1/SLIT3/HEY1/TGFBR1/CCN1/PDE2A/CCM2L/FOXC1/SMAD7/FGFR2/PAX8/HEG1/KCNK2/LRP2/SLIT2/BMP4/GREB1L/NOTCH1/MEF2C/CITED2/ACVR1/CPE/SALL1/NOS3	26
BP	GO:0051017	actin filament bundle assembly	29/1545	153/18670	1.98971e-05	0.000509602	0.000379562	SRF/NEDD9/SDC4/CD47/SPIRE2/TGFBR1/PTGER4/SHANK3/LIMCH1/S100A10/ADD3/RAPGEF3/HSP90B1/MET/RND2/TACSTD2/SPIRE1/SMAD3/ARHGAP6/PLS3/PTK2B/RDX/ARHGEF15/APOA1/CORO2B/RGCC/WAS/WNT4/SFRP1	29
BP	GO:0022898	regulation of transmembrane transporter activity	43/1545	268/18670	1.99213e-05	0.000509602	0.000379562	FHL1/ARC/CAV1/STAC/HRC/TREM2/JSRP1/KCNAB1/PLA2G6/CACNB1/BCL2/ANK2/SHANK3/SHANK2/DMD/TWIST1/PLN/HECW2/REM1/SCN4B/ANXA3/DLG2/P2RY6/RGN/FXYD5/DAPK1/FGF12/AHNAK/SCN2B/PPARGC1A/MEF2C/CRHBP/PTK2B/RASGRF1/PDE4D/TESC/AKAP9/PINK1/GSTM2/ATP1B2/SHISA6/ANK3/TRPC6	43
BP	GO:0060350	endochondral bone morphogenesis	18/1545	73/18670	2.01532e-05	0.000513292	0.000382311	VWA1/TMEM119/COL27A1/AXIN2/MATN3/COL12A1/FOXC1/TEK/NAB2/MATN2/GNAS/BMP4/MEF2C/RARB/SCARA3/RUNX2/COL7A1/MMP16	18
BP	GO:0045216	cell-cell junction organization	33/1545	185/18670	2.06006e-05	0.000522416	0.000389106	CLDN1/SRF/CAV1/CADM1/SDK1/PRKCA/RUNX1/VEGFA/TGFBR1/AFDN/ANK2/NECTIN4/CDH3/SMAD7/LIMS2/RAMP2/GJC1/DSG2/FBF1/HEG1/NECTIN3/INAVA/HIPK1/SMAD3/MAPRE2/RDX/CDH13/UGT8/MARVELD2/FZD5/CLDN3/CDH1/ACE	33
BP	GO:0046545	development of primary female sexual characteristics	22/1545	101/18670	2.13182e-05	0.000533418	0.0003973	TIPARP/ICAM1/PDGFRA/COL9A3/KIT/SLIT3/VEGFA/BCL2/INHBB/NRIP1/FOXC1/ARID5B/SLIT2/FZD4/HSPA5/KITLG/ADAMTS1/BCL2L1/NOS3/ESR1/WNT4/SFRP1	22
BP	GO:0030199	collagen fibril organization	15/1545	54/18670	2.13893e-05	0.000533418	0.0003973	CHADL/DPT/ADAMTS14/COL11A1/MMP11/LOXL4/CYP1B1/TGFBR1/COL5A2/COL12A1/COL5A1/FOXC1/FMOD/EMILIN1/TNXB	15
BP	GO:0061005	cell differentiation involved in kidney development	15/1545	54/18670	2.13893e-05	0.000533418	0.0003973	YAP1/PODXL/KLF15/PAX8/FOXJ1/BMP4/NOTCH1/MEF2C/PDGFB/ACTA2/CITED1/LIF/SMO/SALL1/WNT4	15
BP	GO:0071621	granulocyte chemotaxis	25/1545	123/18670	2.13986e-05	0.000533418	0.0003973	EDN2/IL1RN/CXCL17/CCR7/CMKLR1/CCL19/DAPK2/ITGA1/C3AR1/CCL21/LGALS3/CXCL11/CXCL9/RIPOR2/SLIT2/HRH1/RARRES2/S100A14/PREX1/CCL20/PDE4D/PIK3CD/NCKAP1L/ANXA1/CCL4	25
BP	GO:1903727	positive regulation of phospholipid metabolic process	14/1545	48/18670	2.18483e-05	0.000542319	0.00040393	CD19/CCR7/PDGFRA/KIT/CCL19/CCL21/IRS1/FLT1/TEK/FGR/PTK2B/RAB38/PDGFB/LYN	14
BP	GO:1901861	regulation of muscle tissue development	29/1545	155/18670	2.5648e-05	0.000630809	0.00046984	IGFBP5/ARNTL/PI16/LEF1/CDON/TGFBR1/BCL2/HMGCR/DDX17/TWIST1/YAP1/DDX39B/LUC7L/BMP2/FGFR2/KCNK2/PPARGC1A/BMP4/DLL1/SMAD3/NOTCH1/MEF2C/KAT2A/ERBB3/TBX2/YBX3/HDAC9/RGS4/EPHB1	29
BP	GO:0061326	renal tubule development	21/1545	95/18670	2.57593e-05	0.000630809	0.00046984	PGF/VEGFA/BCL2/YAP1/GPC3/BMP2/PBX1/PAX8/BMP4/DLL1/TACSTD2/GREB1L/NOTCH1/MEF2C/LZTS2/COL4A1/CITED1/LIF/SMO/SALL1/WNT4	21
BP	GO:0110020	regulation of actomyosin structure organization	21/1545	95/18670	2.57593e-05	0.000630809	0.00046984	SDC4/CD47/PROX1/TGFBR1/PTGER4/LIMCH1/S100A10/RAPGEF3/MET/AKAP13/TACSTD2/SMAD3/ARHGAP6/MEF2C/ARHGEF15/APOA1/CORO2B/RGCC/WAS/WNT4/SFRP1	21
BP	GO:0031214	biomineral tissue development	30/1545	163/18670	2.60249e-05	0.000630809	0.00046984	PKDCC/ANKH/TMEM119/KL/ANO6/SRGN/AXIN2/WDR72/HEY1/CCN1/TWIST1/GPC3/BMP2/FGR/FGFR2/BMP4/SMAD3/NOTCH1/MEF2C/LTF/FOXO1/ACVR1/RFLNB/PTK2B/ECM1/OMD/CLEC3B/KLF10/NOS3/WNT4	30
BP	GO:0110148	biomineralization	30/1545	163/18670	2.60249e-05	0.000630809	0.00046984	PKDCC/ANKH/TMEM119/KL/ANO6/SRGN/AXIN2/WDR72/HEY1/CCN1/TWIST1/GPC3/BMP2/FGR/FGFR2/BMP4/SMAD3/NOTCH1/MEF2C/LTF/FOXO1/ACVR1/RFLNB/PTK2B/ECM1/OMD/CLEC3B/KLF10/NOS3/WNT4	30
BP	GO:0048762	mesenchymal cell differentiation	37/1545	220/18670	2.60594e-05	0.000630809	0.00046984	CORO1C/EFNB1/FN1/EPHA3/SEMA3D/HAS2/SEMA3F/AXIN2/LEF1/HEY1/TGFBR1/EPB41L5/BCL2/DDX17/TWIST1/BMP2/FOXC1/SMAD7/FGFR2/FRZB/FOXF2/BMP4/SMAD3/NOTCH1/MEF2C/ACVR1/RFLNB/KITLG/FOXA2/SEMA6D/IL6/BAMBI/SMO/RGCC/SEMA4G/WNT4/SFRP1	37
BP	GO:0061298	retina vasculature development in camera-type eye	8/1545	17/18670	2.65987e-05	0.000641215	0.00047759	PDGFRA/ACVRL1/LRP5L/CYP1B1/RHOJ/FZD4/COL4A1/ARHGEF15	8
BP	GO:1903531	negative regulation of secretion by cell	36/1545	212/18670	2.69327e-05	0.000646605	0.000481605	ABR/ADTRP/FN1/UCN/IL33/STXBP5L/SRGN/APOE/PTGER4/HMGCR/INHBB/IRS1/SYT11/RHBDF1/BMP8A/SRCIN1/GBP1/TNFAIP3/ZC3H12A/SERGEF/NOTCH1/CRHBP/STXBP6/VAMP8/MIDN/CD84/LRRC32/APOA1/LIF/RGCC/BCR/HDAC9/ANXA1/ADORA1/CD300A/SFRP1	36
BP	GO:1902105	regulation of leukocyte differentiation	43/1545	272/18670	2.87252e-05	0.000686825	0.000511561	IL4R/CCL19/IL7R/ZBTB16/PRKCA/SH3RF1/RUNX1/TNFSF4/TREM2/LAG3/LEF1/ZAP70/ZMIZ1/ZEB1/ZFP36L2/SMAD7/FBN1/PTPRC/BTK/FOXJ1/RASSF2/EGR3/ZC3H12A/GNAS/BMP4/TOX/LTF/KITLG/IKZF3/KAT2A/JUN/HCLS1/LILRB4/TMEM178A/TESC/LIF/TMEM64/NCKAP1L/KLF10/AGER/LYN/ANXA1/SFRP1	43
BP	GO:0071559	response to transforming growth factor beta	41/1545	255/18670	2.9262e-05	0.00069258	0.000515847	CLDN1/CAV1/RASL11B/ACVRL1/CX3CR1/GDF15/TGFBR1/EPB41L5/ZEB1/CD109/FAM89B/ADAM17/PDE2A/ZFP36L2/GDF10/SMAD7/FBN1/DUSP15/FGFR2/PRDM16/SMAD9/FMOD/PPARGC1A/EMILIN1/SMAD3/CAV2/MEF2C/PDGFD/CITED2/ACVR1/HSPA5/CDKN2B/ITGA3/JUN/BAMBI/LRRC32/CITED1/CLEC3B/LTBP2/WNT4/SFRP1	41
BP	GO:0051048	negative regulation of secretion	39/1545	238/18670	2.93377e-05	0.00069258	0.000515847	ABR/ADTRP/FN1/UCN/IL33/STXBP5L/SRGN/APOE/PTGER4/PLA2R1/HMGCR/INHBB/SPX/IRS1/SYT11/RHBDF1/BMP8A/SRCIN1/GBP1/TNFAIP3/ZC3H12A/SERGEF/NOTCH1/CRHBP/STXBP6/VAMP8/MIDN/ERBB3/CD84/LRRC32/APOA1/LIF/RGCC/BCR/HDAC9/ANXA1/ADORA1/CD300A/SFRP1	39
BP	GO:0030324	lung development	31/1545	172/18670	2.94351e-05	0.00069258	0.000515847	PKDCC/IGFBP5/EDN2/SRF/PDGFRA/PTK7/SPRY2/PROX1/FLT4/VEGFA/TNS3/EPAS1/HSPB11/RCN3/YAP1/EGFR/GPC3/FGFR2/HEG1/FOXJ1/BMP4/EIF4EBP1/ERRFI1/NOTCH1/FGF7/ITGA3/LIF/DHCR7/KLF2/CYP1A2/NOS3	31
BP	GO:0018958	phenol-containing compound metabolic process	22/1545	103/18670	2.94388e-05	0.00069258	0.000515847	DIO1/DUOXA2/OCA2/NPR1/RTL4/RAPGEF2/BCL2/EPAS1/TG/CPQ/CDH3/TPO/DUOXA1/DIO2/NR4A2/PAX8/SULT1A2/DUOX2/PNMT/FOXE1/CITED1/DUOX1	22
BP	GO:0002237	response to molecule of bacterial origin	51/1545	343/18670	3.02006e-05	0.00070766	0.000527079	ABR/LCN2/IL1RN/CCR7/ICAM1/CLDN1/IL24/IRF8/NUGGC/PRKCA/TNFSF4/CD36/CX3CR1/TREM2/TBXA2R/PTGER4/GGT2/SASH1/CD180/THBD/ADAM17/SLPI/GJB6/CXCL11/CD96/CXCL9/CD55/FGFR2/TNFAIP3/PPARGC1A/ZC3H12A/INAVA/DCN/NOTCH1/MEF2C/LTF/S100A14/JUN/PABPN1/PDE4D/SELE/IL6/CITED1/FZD5/IRAK1/PYCARD/BCR/LYN/IRF5/CYP1A2/NOS3	51
BP	GO:0097237	cellular response to toxic substance	40/1545	247/18670	3.07916e-05	0.000718635	0.000535254	STK26/LCN2/GSTM3/CD36/APOE/PSAP/CYP1B1/MAP1LC3A/ZNF580/SETX/LRRK2/TPO/KDR/IPCEF1/RGN/NR4A3/MET/TNFAIP3/PPARGC1A/ZC3H12A/PDGFD/FOXO1/ITPR2/DUOX2/IL6/PDGFB/TXNRD1/ETS1/NQO1/GPX4/PINK1/DUOX1/GSTM2/MAPK13/KLF2/TP53INP1/ANXA1/NOS3/AQP1/TRPC6	40
BP	GO:0097530	granulocyte migration	27/1545	141/18670	3.14236e-05	0.000730475	0.000544072	EDN2/IL1RN/CXCL17/CCR7/CMKLR1/CCL19/DAPK2/ITGA1/C3AR1/PTGER4/CCL21/LGALS3/CXCL11/CXCL9/RIPOR2/SLIT2/HRH1/RARRES2/S100A14/PREX1/CCL20/PDE4D/PIK3CD/NCKAP1L/ANXA1/CCL4/CD300A	27
BP	GO:0070304	positive regulation of stress-activated protein kinase signaling cascade	31/1545	173/18670	3.30691e-05	0.000765686	0.000570298	NOD1/IL1RN/CCR7/SLAMF1/CCL19/SH3RF1/FLT4/VEGFA/CCL21/SASH1/HMGCR/FZD8/BMP2/FGD2/DUSP15/PJA2/SH3RF2/RASSF2/ZC3H12A/INAVA/FZD4/PTK2B/UNC5CL/HRAS/TPD52L1/FZD5/MAPK8IP3/AGER/MAP4K1/PYCARD/LYN	31
BP	GO:0071383	cellular response to steroid hormone stimulus	40/1545	248/18670	3.38396e-05	0.000780442	0.000581289	ADTRP/ARNTL/ICAM1/SERPINF1/RUNX1/LEF1/NPC1/NR2C2/FHL2/KLF9/NRIP1/DDX17/CRY2/YAP1/EGFR/CYP7B1/ZFP36L2/PPARG/NR3C2/CNOT1/NR4A2/NR4A1/NR4A3/AKAP13/AR/PPARGC1A/BMP4/EIF4EBP1/ERRFI1/RARB/GPAM/FOXO1/FBXO32/AKR1C3/NR2F2/ANXA1/AQP1/ESR1/SFRP1/LBH	40
BP	GO:0050766	positive regulation of phagocytosis	17/1545	69/18670	3.43784e-05	0.000789759	0.000588228	ABR/RAB27A/ANO6/CD47/CD36/TREM2/SIRPG/PPARG/TUB/DOCK2/PTPRC/CLEC7A/MERTK/APOA1/NCKAP1L/PYCARD/BCR	17
BP	GO:0033673	negative regulation of kinase activity	41/1545	257/18670	3.52176e-05	0.000805878	0.000600234	CORO1C/RHOH/GMFG/CAV1/SPRY2/CDKN2C/PKIB/FABP4/APOE/DEPTOR/TRIB2/LATS2/HMGCR/PKIA/RASIP1/IGF1R/ITPRIP/DUSP14/PTPRC/SRCIN1/RGN/HEG1/TNFAIP3/BMP4/ERRFI1/CDKN2A/CDKN2B/MIDN/FOXA2/INKA1/SOCS3/UCHL1/TESC/MBIP/NR2F2/PYCARD/LYN/CD300A/RGS4/SFRP1/AJUBA	41
BP	GO:0001952	regulation of cell-matrix adhesion	24/1545	119/18670	3.54506e-05	0.000808053	0.000601854	CORO1C/CCR7/EPHA3/SDC4/CD36/ACVRL1/VEGFA/CCL21/EPB41L5/BCL2/LIMCH1/KDR/TEK/S100A10/MACF1/SMAD3/ARHGAP6/PTK2B/CDKN2A/PLAU/CDH13/CEACAM6/WNT4/SFRP1	24
BP	GO:0003015	heart process	45/1545	292/18670	3.60495e-05	0.000818519	0.000609649	EDN2/UCN/HBEGF/CAV1/NPR2/ITPR1/HRC/NPR1/KCNK1/PDE5A/CACNB1/ANK2/EPAS1/SPX/DMD/CACNA2D2/YAP1/PLN/SNTA1/SMAD7/GJC1/SCN4B/FGF12/DSG2/AKAP13/SCN2B/ZC3H12A/ITPR3/MYL4/ITPR2/DMPK/RYR1/PDE4D/RAMP3/TBX2/AVPR1A/AKAP9/KCNJ8/GSTM2/ATP1B2/ACE/ADORA1/NOS3/RGS4/CACNA1H	45
BP	GO:0008217	regulation of blood pressure	32/1545	182/18670	3.66821e-05	0.000828427	0.000617029	AOPEP/EDN2/UCN/NPR2/AGTR1/ACVRL1/TBXA2R/NPR1/SGK1/NAV2/SPX/HSD11B2/PPARG/RAMP2/SUCNR1/AR/DLL1/SMAD3/GUCY1A1/PDE4D/PDGFB/ACTA2/AVPR1A/CORO2B/NAMPT/NR2F2/KLK1/ACE/UTS2R/ADORA1/NOS3/RENBP	32
BP	GO:0038084	vascular endothelial growth factor signaling pathway	13/1545	44/18670	3.67687e-05	0.000828427	0.000617029	PGF/PDGFRA/SPRY2/FLT4/VEGFA/FOXC1/KDR/FLT1/DCN/DLL1/SMOC2/JCAD/ADGRA2	13
BP	GO:0042113	B cell activation	47/1545	310/18670	3.72272e-05	0.000835544	0.00062233	RAG2/IFNE/CMTM7/CD19/CR2/POU2F2/CD38/SLA2/CD79B/MFNG/KIT/GPR183/IL7R/TNFSF4/LYL1/MZB1/CD79A/IGLL5/LEF1/ZAP70/CD180/BCL2/ADAM17/CD320/MS4A1/ZFP36L2/PTPRC/BTK/ITGA4/KLF6/FOXJ1/TNFAIP3/DLL1/SAMSN1/ITM2A/MEF2C/PTK2B/IKZF3/CLCF1/IL6/PIK3CD/TNFSF13B/NCKAP1L/LYN/HDAC9/CD300A/SFRP1	47
BP	GO:0035270	endocrine system development	25/1545	127/18670	3.77026e-05	0.000842984	0.000627872	ARNTL/SRF/PDGFRA/IL6R/TGFBR1/TG/BMP2/PBX1/ARID5B/PAX8/BMP4/DLL1/SMAD3/CITED2/FOXO1/FOXA2/IL6/APOA1/FOXE1/ETS1/SMO/SALL1/CDH1/ANXA1/WNT4	25
BP	GO:0043406	positive regulation of MAP kinase activity	41/1545	258/18670	3.85933e-05	0.000859618	0.000640261	NOD1/CXCL17/KIT/MAP3K14/CCL19/ITGA1/CSPG4/VEGFA/GDF15/TGFBR1/PDE5A/PAK3/SASH1/TENM1/LRRK2/EGFR/FZD8/BMP2/FGD2/FLT1/PTPRC/AKAP13/MAP3K1/INAVA/BMP4/FZD4/PDGFD/PTK2B/KITLG/HRAS/PDGFB/PIK3R5/TPD52L1/FZD5/MAPK8IP3/AGER/IRAK1/MAP4K1/ADORA1/TGFA/AJUBA	41
BP	GO:0019216	regulation of lipid metabolic process	58/1545	410/18670	3.90625e-05	0.000866772	0.00064559	ACACB/CD19/CCR7/SLA2/SEC14L2/PDGFRA/CAV1/KIT/CCL19/PROX1/CD36/AGTR1/APOE/APOC1/PSAP/PLA2G6/CCL21/HMGCR/FHL2/CCN1/SOCS2/IRS1/TWIST1/BMP2/ADIPOR2/PPARG/FLT1/TEK/ANGPTL4/FGR/PEX11A/RGN/TM7SF2/NR4A3/DGAT2/PPARGC1A/GLIPR1/RARRES2/RBL2/GPAM/PTK2B/RAB38/SOCS3/PDGFB/AKR1C3/TXNRD1/PIK3R5/APOA1/AVPR1A/FMC1/NPC2/DHCR7/ORMDL3/LYN/ME1/ANXA1/ADORA1/WNT4	58
BP	GO:0042445	hormone metabolic process	38/1545	233/18670	4.10613e-05	0.000907686	0.000676063	DIO1/TIPARP/AOPEP/RDH5/SLC44A4/DUOXA2/ADH1B/PDGFRA/CYP1B1/TG/CPQ/HSD11B2/ERO1B/BMP2/TPO/DUOXA1/DIO2/CYP17A1/PNPLA4/CYP2S1/PAX8/SCG5/DGAT2/PPARGC1A/KLK6/DUOX2/AKR1C3/AKR1C1/APOA1/FOXE1/DHCR7/CPE/DUOX1/ACE/CYP1A2/ESR1/WNT4/CACNA1H	38
BP	GO:0050764	regulation of phagocytosis	21/1545	98/18670	4.21236e-05	0.000927233	0.000690622	ABR/RAB27A/ANO6/CD47/CD36/TREM2/SIRPG/PPARG/SYT11/FGR/TUB/DOCK2/PTPRC/CLEC7A/MERTK/APOA1/NCKAP1L/ITGAV/PYCARD/BCR/CD300A	21
BP	GO:0003007	heart morphogenesis	41/1545	259/18670	4.22621e-05	0.000927233	0.000690622	SRF/HAS2/AXIN2/PROX1/COL11A1/ACVRL1/SLIT3/HEY1/VEGFA/TGFBR1/ZMIZ1/CCN1/COL5A1/TWIST1/CCM2L/YAP1/BMP2/FOXC1/SMAD7/TEK/FGFR2/HEG1/LRP2/SLIT2/BMP4/DLL1/SMAD3/NOTCH1/MEF2C/RARB/CITED2/ACVR1/JUN/RYR1/ADAMTS1/TBX2/SMO/CPE/KDM6A/NOS3/TEAD2	41
BP	GO:1902107	positive regulation of leukocyte differentiation	27/1545	144/18670	4.62088e-05	0.00100689	0.000749953	IL4R/CCL19/IL7R/ZBTB16/PRKCA/RUNX1/TNFSF4/TREM2/LEF1/ZAP70/ZMIZ1/PTPRC/BTK/EGR3/GNAS/TOX/KITLG/JUN/HCLS1/LILRB4/TESC/LIF/TMEM64/NCKAP1L/KLF10/AGER/ANXA1	27
BP	GO:0032412	regulation of ion transmembrane transporter activity	41/1545	260/18670	4.62465e-05	0.00100689	0.000749953	FHL1/ARC/CAV1/STAC/HRC/TREM2/JSRP1/KCNAB1/PLA2G6/CACNB1/ANK2/SHANK3/SHANK2/DMD/PLN/HECW2/REM1/SCN4B/ANXA3/DLG2/P2RY6/RGN/FXYD5/DAPK1/FGF12/AHNAK/SCN2B/PPARGC1A/MEF2C/CRHBP/PTK2B/RASGRF1/PDE4D/TESC/AKAP9/PINK1/GSTM2/ATP1B2/SHISA6/ANK3/TRPC6	41
BP	GO:0030323	respiratory tube development	31/1545	176/18670	4.6546e-05	0.00100689	0.000749953	PKDCC/IGFBP5/EDN2/SRF/PDGFRA/PTK7/SPRY2/PROX1/FLT4/VEGFA/TNS3/EPAS1/HSPB11/RCN3/YAP1/EGFR/GPC3/FGFR2/HEG1/FOXJ1/BMP4/EIF4EBP1/ERRFI1/NOTCH1/FGF7/ITGA3/LIF/DHCR7/KLF2/CYP1A2/NOS3	31
BP	GO:0051216	cartilage development	35/1545	209/18670	4.66083e-05	0.00100689	0.000749953	CHADL/VWA1/PKDCC/SRF/COL27A1/AXIN2/ZBTB16/COL11A1/MATN3/ACVRL1/TGFBR1/MAF/EFEMP1/CREB3L2/CCN1/ZEB1/COL12A1/BMP2/FRZB/BMP8A/MATN2/GNAS/BMP4/SMAD3/ITGB8/MEF2C/RARB/SCARA3/RFLNB/RUNX2/ECM1/COL7A1/EVC/CYTL1/TIMP1	35
BP	GO:0030501	positive regulation of bone mineralization	12/1545	39/18670	4.67522e-05	0.00100689	0.000749953	PKDCC/TMEM119/KL/ANO6/CCN1/BMP2/BMP4/SMAD3/MEF2C/LTF/ACVR1/WNT4	12
BP	GO:0034614	cellular response to reactive oxygen species	30/1545	168/18670	4.70374e-05	0.00100932	0.000751764	STK26/LCN2/PDGFRA/CD36/PSAP/CYP1B1/MAP1LC3A/ZNF580/SETX/LRRK2/EGFR/BTK/RGN/NR4A3/MET/TNFAIP3/PDGFD/FOXO1/JUN/IL6/AKR1C3/ETS1/NQO1/PINK1/MAPK13/KLF2/ANXA1/NOS3/AQP1/TRPC6	30
BP	GO:0043491	protein kinase B signaling	42/1545	269/18670	4.75872e-05	0.00101739	0.000757776	ADTRP/IGFBP5/CD19/CCR7/PDGFRA/HBEGF/KIT/KL/SPRY2/CCL19/CX3CR1/GDF15/TGFBR1/SESN3/F3/CCL21/SETX/IRS1/RCN3/IGF1R/EGFR/KDR/PEAR1/TEK/FGFR2/PHLDA3/MET/RASD2/TSPYL5/FGF7/KITLG/MERTK/ERBB3/PDGFB/AKR1C3/PIK3R5/HCLS1/RAMP3/PIK3CD/PINK1/TGFA/ESR1	42
BP	GO:0046777	protein autophosphorylation	38/1545	235/18670	4.96932e-05	0.00104379	0.000777439	STK26/PDGFRA/CAV1/KIT/DAPK2/SLA/PIM2/ZAP70/FLT4/VEGFA/LRRK2/IGF1R/EGFR/EPHB3/KDR/FLT1/TEK/FGR/FGFR2/PTPRC/BTK/DAPK1/RASSF2/ERRFI1/STK24/PDGFD/PTK2B/JUN/GRK5/PDGFB/PASK/PINK1/IRAK1/MAP4K1/BCR/ACE/LYN/EPHB1	38
BP	GO:0001768	establishment of T cell polarity	6/1545	10/18670	4.98912e-05	0.00104379	0.000777439	CCR7/CCL19/DOCK8/CCL21/DOCK2/RIPOR2	6
BP	GO:0061299	retina vasculature morphogenesis in camera-type eye	6/1545	10/18670	4.98912e-05	0.00104379	0.000777439	LRP5L/CYP1B1/RHOJ/FZD4/COL4A1/ARHGEF15	6
BP	GO:0090557	establishment of endothelial intestinal barrier	6/1545	10/18670	4.98912e-05	0.00104379	0.000777439	TJP2/ICAM1/CLDN1/AFDN/RAPGEF2/PTPRS	6
BP	GO:0097048	dendritic cell apoptotic process	6/1545	10/18670	4.98912e-05	0.00104379	0.000777439	CCR7/CCL19/CCL21/RAPGEF2/CXCL12/LYN	6
BP	GO:2000668	regulation of dendritic cell apoptotic process	6/1545	10/18670	4.98912e-05	0.00104379	0.000777439	CCR7/CCL19/CCL21/RAPGEF2/CXCL12/LYN	6
BP	GO:0060349	bone morphogenesis	23/1545	114/18670	5.08503e-05	0.00106007	0.000789565	VWA1/TMEM119/HAS2/COL27A1/AXIN2/MATN3/LRP5L/COL12A1/TWIST1/FOXC1/TEK/NAB2/FGFR2/MATN2/GNAS/BMP4/MEF2C/RARB/SCARA3/LTF/RUNX2/COL7A1/MMP16	23
BP	GO:0035690	cellular response to drug	60/1545	433/18670	5.31818e-05	0.00109964	0.000819034	GNA14/STK26/NOD1/LCN2/ICAM1/SERPINF1/PSAP/CYP1B1/MAP1LC3A/ZNF580/SETX/KLF9/LRRK2/PDE2A/EGFR/KDR/RGS8/HSP90B1/NR4A3/MET/SLIT2/TNFAIP3/PPARGC1A/ZC3H12A/HRH1/GNAS/EIF4EBP1/CAV2/ERRFI1/CASTOR3/MEF2C/PDGFD/FOXO1/HSPA5/CRHBP/ITPR2/FBXO32/RYR1/IL6/PDGFB/KLF16/PPP1R14A/ETS1/NQO1/PINK1/CIB2/PDE4A/GSTM2/MAPK13/P2RY2/MAP4K1/CDH1/KLF2/GCLC/TP53INP1/ANXA1/AQP1/RGS4/TRPC6/SFRP1	60
BP	GO:0001771	immunological synapse formation	7/1545	14/18670	5.34511e-05	0.00109964	0.000819034	CCR7/CCL19/DOCK8/CCL21/LGALS3/DOCK2/EPHB1	7
BP	GO:0009214	cyclic nucleotide catabolic process	7/1545	14/18670	5.34511e-05	0.00109964	0.000819034	PDE5A/PDE2A/PDE4C/PDE7A/PDE4D/PDE7B/PDE4A	7
BP	GO:0050870	positive regulation of T cell activation	34/1545	202/18670	5.3499e-05	0.00109964	0.000819034	IL4R/EFNB1/CCR7/CAV1/IL6R/CCL19/IL7R/CD47/ZBTB16/DOCK8/PRKCQ/VTCN1/RUNX1/TNFSF4/ZAP70/SIRPG/PAK3/CCL21/ZMIZ1/PDCD1/CD55/PTPRC/EGR3/HSPH1/RASAL3/IL6/LILRB4/TNFSF13B/NCKAP1L/AGER/PYCARD/LYN/ANXA1/CCDC88B	34
BP	GO:0055001	muscle cell development	32/1545	186/18670	5.68235e-05	0.00116389	0.000866887	SORBS2/SRF/PDGFRA/PI16/CSRP2/LMOD1/PROX1/VEGFA/MYOF/BCL2/ANK2/DMD/CACNA2D2/DDX39B/MYH11/MYOZ1/RAMP2/KRT19/RIPOR2/AKAP13/BMP4/CAV2/NOTCH1/MEF2C/LMNA/RYR1/MYH10/MYH3/UCHL1/SMO/HDAC9/RGS4	32
BP	GO:0003382	epithelial cell morphogenesis	11/1545	34/18670	5.75911e-05	0.0011755	0.000875537	RILPL1/RILPL2/EPB41L5/COL23A1/MET/HEG1/AR/FAT1/CLDN3/NOTCH4/ST14	11
BP	GO:0002548	monocyte chemotaxis	16/1545	65/18670	5.87166e-05	0.00119431	0.000889548	CXCL17/ANO6/IL6R/CCL19/CCL21/LGALS3/FLT1/SLIT2/CXCL12/S100A14/CCL20/IL6/PDGFB/LYN/ANXA1/CCL4	16
BP	GO:0042542	response to hydrogen peroxide	27/1545	146/18670	5.92833e-05	0.00120167	0.000895025	STK26/LCN2/FOSL1/PSAP/CYP1B1/MAP1LC3A/ZNF580/SETX/BCL2/LRRK2/NR4A3/MET/TNFAIP3/STK24/PDGFD/FOXO1/PTK2B/JUN/IL6/ETS1/NQO1/PINK1/MAPK13/KLF2/ANXA1/AQP1/TRPC6	27
BP	GO:0072080	nephron tubule development	20/1545	93/18670	6.02942e-05	0.00121554	0.000905361	PGF/VEGFA/BCL2/YAP1/GPC3/BMP2/PBX1/PAX8/BMP4/DLL1/TACSTD2/GREB1L/NOTCH1/MEF2C/LZTS2/CITED1/LIF/SMO/SALL1/WNT4	20
BP	GO:0051346	negative regulation of hydrolase activity	63/1545	463/18670	6.03829e-05	0.00121554	0.000905361	PAPLN/PROS1/NGFR/RHOH/SPINT1/SH2D4A/PI16/SERPINF1/SPRY2/SH3RF1/PLAUR/APOC1/LEF1/DGKI/VEGFA/PLA2R1/SPINK2/CSTB/CD109/CRY2/LRRK2/SLPI/LGALS3/GPC3/PLN/SERPINA1/MYOZ1/APLP2/ANGPTL4/DLG2/RGN/BEX3/DDX3X/TIMP3/RFFL/TNFAIP8/SH3RF2/SLIT2/SERPINB9/CPAMD8/WFDC2/CAST/PPP1R15A/LTF/NEIL1/RDX/PPP1R35/HRAS/ECM1/PPP1R14A/APOA1/COL7A1/NCKAP1L/MYO1D/TIMP1/HDAC9/ANXA1/MICAL1/NOS3/AQP1/TMEM132D/LEPR/RENBP	63
BP	GO:0071902	positive regulation of protein serine/threonine kinase activity	49/1545	334/18670	6.06293e-05	0.00121632	0.000905942	NOD1/CXCL17/KIT/MAP3K14/SPRY2/CCL19/CEMIP/PROX1/ITGA1/CSPG4/VEGFA/GDF15/TGFBR1/PDE5A/PAK3/SASH1/RAPGEF2/ADAM17/TENM1/LRRK2/EGFR/FZD8/BMP2/FGD2/FLT1/PTPRC/DDX3X/AKAP13/MAP3K1/INAVA/BMP4/FZD4/LTF/PDGFD/PTK2B/KITLG/HRAS/PDGFB/PIK3R5/TPD52L1/RGCC/FZD5/MAPK8IP3/AGER/IRAK1/MAP4K1/ADORA1/TGFA/AJUBA	49
BP	GO:0048771	tissue remodeling	31/1545	179/18670	6.48145e-05	0.00129585	0.000965174	ABR/IGFBP5/CD38/CAV1/TMEM119/PRKCA/ELF3/ACVRL1/CSPG4/FLT4/LRP5L/EPAS1/TNFRSF11B/EGFR/FOXC1/RASSF2/TNFAIP3/MEF2C/PTK2B/MERTK/IL6/LIF/TMEM64/AGER/BCR/ACE/TIMP1/ANXA1/NOS3/LEPR/SFRP1	31
BP	GO:0048661	positive regulation of smooth muscle cell proliferation	21/1545	101/18670	6.72114e-05	0.00133516	0.000994456	IGFBP5/HBEGF/IL6R/HMGCR/EGFR/DDX39B/FGFR2/P2RY6/NR4A3/PPARGC1A/BMP4/PDGFD/NOTCH3/JUN/IL6/ADAMTS1/CDH13/PDGFB/CALCRL/NAMPT/IRAK1	21
BP	GO:2001236	regulation of extrinsic apoptotic signaling pathway	28/1545	155/18670	6.72367e-05	0.00133516	0.000994456	ICAM1/CAV1/SRPX/SH3RF1/DEPTOR/TGFBR1/BCL2/MCL1/LGALS3/YAP1/ITPRIP/PDIA3/PTPRC/TIMP3/RFFL/AR/TRAF1/TNFAIP3/BMP4/ACVR1/TMC8/LMNA/ITGAV/PYCARD/BCL2L1/GCLC/NOS3/SFRP1	28
BP	GO:0007611	learning or memory	40/1545	256/18670	7.00898e-05	0.00138712	0.00103315	UCN/C1QL1/SRF/FOSL1/ARC/KIT/SERPINF1/BCHE/CX3CR1/APOE/DGKI/KCNAB1/PLA2G6/HMGCR/SGK1/SHANK3/NRGN/SHANK2/EGFR/EGR2/TAFA2/GATM/PJA2/CRTC1/TANC1/KCNK2/HRH1/ITPR3/MEF2C/CRHBP/MAP1A/SHC3/KAT2A/ITGA3/RASGRF1/BTG2/JUN/AGER/SNAP25/BRINP1	40
BP	GO:0007596	blood coagulation	49/1545	336/18670	7.06047e-05	0.0013926	0.00103724	GNA14/ADTRP/PROS1/ENTPD2/SRF/PDGFRA/CAV1/SCUBE1/RAB27A/ANO6/DGKA/ITPR1/PRKCA/DOCK8/PRKCQ/PLAUR/FAP/CD36/APOE/DGKI/TBXA2R/F3/THBD/SERPINA1/PEAR1/PRKACB/DOCK9/PAPSS2/GNAS/ITPR3/ITPR2/MERTK/MAFF/PLAU/FOXA2/IL6/PDGFB/PIK3R5/H3C10/PRKG1/PLAT/WAS/VWF/LYN/F2RL3/MICAL1/DGKD/NOS3/TRPC6	49
BP	GO:0070302	regulation of stress-activated protein kinase signaling cascade	38/1545	239/18670	7.2084e-05	0.00141001	0.00105021	NOD1/IL1RN/CCR7/SLAMF1/CCL19/SH3RF1/FLT4/VEGFA/CCL21/SASH1/HMGCR/IGF1R/EGFR/FZD8/BMP2/FGD2/DUSP15/PJA2/SH3RF2/RASSF2/ZC3H12A/INAVA/FZD4/FOXO1/PTK2B/UNC5CL/HRAS/TPD52L1/FZD5/PINK1/MAPK8IP3/AGER/MAP4K1/PYCARD/LYN/SFRP1/GRIK2/EPHB1	38
BP	GO:0043534	blood vessel endothelial cell migration	31/1545	180/18670	7.22095e-05	0.00141001	0.00105021	ADTRP/SRF/FGFBP1/PRKCA/SRPX2/ACVRL1/APOE/TBXA2R/VEGFA/STARD13/PIK3C2A/ADAM17/MEOX2/RHOJ/PPARG/KDR/NR4A1/SLIT2/EGR3/NOTCH1/MEF2C/JCAD/PTK2B/PDGFB/MMRN2/APOA1/ETS1/RGCC/HDAC9/ANXA1/NOS3	31
BP	GO:2001257	regulation of cation channel activity	31/1545	180/18670	7.22095e-05	0.00141001	0.00105021	ARC/CAV1/STAC/HRC/TREM2/JSRP1/KCNAB1/PLA2G6/CACNB1/ANK2/SHANK3/SHANK2/DMD/PLN/REM1/ANXA3/DLG2/P2RY6/DAPK1/FGF12/AHNAK/PPARGC1A/MEF2C/CRHBP/PTK2B/RASGRF1/PDE4D/PINK1/GSTM2/SHISA6/ANK3	31
BP	GO:0001701	in utero embryonic development	53/1545	373/18670	7.35618e-05	0.00143163	0.00106631	SPINT1/SRF/PDGFRA/MFNG/FOSL1/ETNK2/ELF3/ACVRL1/LEF1/HEY1/VEGFA/RRP7A/TGFBR1/ZMIZ1/EPB41L5/CCN1/EPAS1/ADCY9/TWIST1/EGFR/BMP2/FOXC1/FGFR2/KRT19/TENT5C/HEG1/AR/SLC34A2/SMAD3/MDFI/NOTCH1/ACVR1/KAT2A/NDUFA2/MAFF/CCDC24/MYH10/SOCS3/PCDH12/PDGFB/YBX3/CITED1/LIF/SMO/FZD5/KDM6A/PLCD3/ST14/NR2F2/BCL2L1/KLF2/NOS3/DSC3	53
BP	GO:0032874	positive regulation of stress-activated MAPK cascade	30/1545	172/18670	7.38056e-05	0.00143163	0.00106631	NOD1/IL1RN/CCR7/SLAMF1/CCL19/SH3RF1/FLT4/VEGFA/CCL21/SASH1/HMGCR/FZD8/BMP2/FGD2/DUSP15/PJA2/SH3RF2/RASSF2/ZC3H12A/INAVA/FZD4/PTK2B/UNC5CL/HRAS/TPD52L1/FZD5/MAPK8IP3/AGER/MAP4K1/PYCARD	30
BP	GO:0043627	response to estrogen	17/1545	73/18670	7.41901e-05	0.00143434	0.00106833	IL4R/CAV1/GSTM3/ARID5A/ARPC1B/TNFRSF11B/PPARG/TEK/KRT19/SERPINB9/SLC34A2/CITED2/CRHBP/APOA1/CITED1/ESR1/SFRP1	17
BP	GO:0002792	negative regulation of peptide secretion	27/1545	148/18670	7.55939e-05	0.00145667	0.00108496	ADTRP/FN1/UCN/IL33/STXBP5L/SRGN/APOE/PTGER4/HMGCR/INHBB/IRS1/SYT11/RHBDF1/BMP8A/SRCIN1/GBP1/TNFAIP3/ZC3H12A/SERGEF/CRHBP/MIDN/LRRC32/APOA1/RGCC/HDAC9/ANXA1/SFRP1	27
BP	GO:0010769	regulation of cell morphogenesis involved in differentiation	45/1545	301/18670	7.5873e-05	0.00145726	0.0010854	CORO1C/FN1/LRP8/TRPC5/NGFR/SRF/NEDD9/MYADM/ARC/SEMA3D/HAS2/SEMA3F/APOE/VEGFA/PAK3/RAPGEF2/SHANK3/LRRK2/PTPRS/EPHB3/LIMS2/HECW2/S100A10/NGEF/SRCIN1/GBP1/MACF1/SLIT2/RND2/CXCL12/LRP4/TACSTD2/SDC2/PTPRD/UST/PREX1/UNC13D/SEMA6D/DOCK5/APOA1/METRN/RAC3/SEMA4G/PLXNC1/TRPC6	45
BP	GO:1990778	protein localization to cell periphery	47/1545	319/18670	7.64196e-05	0.00146062	0.0010879	PKDCC/RILPL1/DPP6/EPHA3/MYADM/CAV1/ATP2C2/TSPAN33/STAC/LRRC15/TREM2/RILPL2/AFDN/RAPGEF2/ANK2/EPB41L2/LGALS3/NKD2/TMEM88/EGFR/RAMP1/GRASP/RAMP2/S100A10/DLG2/TUB/FYB1/DENND4C/GBP1/MACF1/NECTIN3/AR/SPTBN1/VAMP8/GRIN2C/LIN7A/ITGA3/RDX/HRAS/RAMP3/TESC/TSPAN15/SHISA6/BCL2L1/CDH1/ANK3/SNAP25	47
BP	GO:0007254	JNK cascade	35/1545	214/18670	7.65464e-05	0.00146062	0.0010879	NOD1/IL1RN/CCR7/SLAMF1/CCL19/SH3RF1/FLT4/PTGER4/CCL21/SASH1/IGF1R/EGFR/FZD8/FGD2/SH2D3C/DUSP15/PJA2/SH3RF2/ARHGEF6/RASSF2/FZD4/PTK2B/UNC5CL/HRAS/TPD52L1/FZD5/PINK1/MAPK8IP3/AGER/IRAK1/MAP4K1/PYCARD/SFRP1/GRIK2/EPHB1	35
BP	GO:0098868	bone growth	13/1545	47/18670	7.88139e-05	0.001499	0.00111649	VWA1/COL27A1/MATN3/COL12A1/FGFR2/MATN2/RARB/SCARA3/BNC2/ECM1/COL7A1/EVC/LEPR	13
BP	GO:0043270	positive regulation of ion transport	42/1545	275/18670	7.9663e-05	0.00151025	0.00112486	FHL1/UCN/CD19/ARC/CAV1/ATP2C2/ANO6/CEMIP/SNX4/STAC/TREM2/APOE/PLA2G6/PLA2R1/ANK2/SHANK3/LGALS3/DMD/CXCL11/CXCL9/SCN4B/P2RY6/RGN/FGF12/CXCL12/GJC2/VAMP8/APLNR/PDGFB/RAMP3/APOA1/TESC/AVPR1A/AKAP9/PINK1/GSTM2/ATP1B2/F2RL3/ANK3/ADORA1/CCL4/TRPC6	42
BP	GO:0045926	negative regulation of growth	39/1545	249/18670	8.13943e-05	0.00153342	0.00114212	FHL1/IGFBP5/PI16/SEMA3D/CDKN2C/SEMA3F/TMPRSS4/ACVRL1/SCGB3A1/SLIT3/NPR1/JADE1/GDF15/BCL2/SOCS2/WWC2/MT1F/PTPRS/GPC3/SMARCA2/ADIPOR2/PPARG/MYOZ1/FRZB/DDX3X/KCNK2/SLIT2/BMP4/SMAD3/NOTCH1/TSPYL2/CDKN2A/SEMA6D/EAF2/SEMA4G/OSGIN1/MT1A/RGS4/SFRP1	39
BP	GO:0051893	regulation of focal adhesion assembly	15/1545	60/18670	8.19322e-05	0.00153342	0.00114212	CORO1C/EPHA3/SDC4/ACVRL1/VEGFA/EPB41L5/LIMCH1/KDR/TEK/S100A10/MACF1/SMAD3/ARHGAP6/WNT4/SFRP1	15
BP	GO:0090109	regulation of cell-substrate junction assembly	15/1545	60/18670	8.19322e-05	0.00153342	0.00114212	CORO1C/EPHA3/SDC4/ACVRL1/VEGFA/EPB41L5/LIMCH1/KDR/TEK/S100A10/MACF1/SMAD3/ARHGAP6/WNT4/SFRP1	15
BP	GO:0150116	regulation of cell-substrate junction organization	15/1545	60/18670	8.19322e-05	0.00153342	0.00114212	CORO1C/EPHA3/SDC4/ACVRL1/VEGFA/EPB41L5/LIMCH1/KDR/TEK/S100A10/MACF1/SMAD3/ARHGAP6/WNT4/SFRP1	15
BP	GO:0060541	respiratory system development	33/1545	198/18670	8.33655e-05	0.00155527	0.0011584	PKDCC/IGFBP5/EDN2/SRF/PDGFRA/PTK7/SPRY2/PROX1/LEF1/FLT4/KCNAB1/VEGFA/TNS3/EPAS1/HSPB11/RCN3/YAP1/EGFR/GPC3/FGFR2/HEG1/FOXJ1/BMP4/EIF4EBP1/ERRFI1/NOTCH1/FGF7/ITGA3/LIF/DHCR7/KLF2/CYP1A2/NOS3	33
BP	GO:0014074	response to purine-containing compound	27/1545	149/18670	8.51715e-05	0.00158392	0.00117974	IGFBP5/FOSL1/RAPGEF2/THBD/PDE2A/FOSB/PPARG/TEK/P2RY6/RAPGEF3/HSP90B1/PPARGC1A/HSPA5/CRHBP/PTK2B/ITPR2/DUOX2/JUN/RYR1/AKAP9/CITED1/AQP9/CIB2/DUOX1/GSTM2/P2RY2/AQP1	27
BP	GO:1903725	regulation of phospholipid metabolic process	19/1545	88/18670	8.63347e-05	0.00160047	0.00119206	CD19/CCR7/SLA2/PDGFRA/KIT/CCL19/APOC1/CCL21/SOCS2/IRS1/FLT1/TEK/FGR/PTK2B/RAB38/SOCS3/PDGFB/PIK3R5/LYN	19
BP	GO:0051348	negative regulation of transferase activity	43/1545	285/18670	8.76844e-05	0.0016198	0.00120646	CORO1C/RHOH/GMFG/CAV1/SPRY2/CDKN2C/PKIB/FABP4/APOE/DEPTOR/TRIB2/LATS2/HMGCR/PKIA/RASIP1/IGF1R/ITPRIP/DUSP14/SMAD7/PPARG/PTPRC/SRCIN1/RGN/HEG1/TNFAIP3/BMP4/ERRFI1/CDKN2A/CDKN2B/MIDN/FOXA2/INKA1/SOCS3/UCHL1/TESC/MBIP/NR2F2/PYCARD/LYN/CD300A/RGS4/SFRP1/AJUBA	43
BP	GO:0010959	regulation of metal ion transport	55/1545	394/18670	8.79302e-05	0.0016198	0.00120646	FHL1/UCN/CD19/IL16/DPP6/ICAM1/CAV1/ATP2C2/ANO6/CEMIP/STAC/HRC/TREM2/JSRP1/KCNAB1/PLA2G6/CACNB1/BCL2/ANK2/LGALS3/DMD/PLN/SNTA1/GRAMD2A/HECW2/CXCL11/CXCL9/REM1/SCN4B/P2RY6/RGN/FXYD5/FGF12/AHNAK/SCN2B/CXCL12/PTK2B/GJC2/APLNR/PDE4D/PDGFB/RAMP3/CD84/TESC/AKAP9/GSTM2/ATP1B2/LYN/F2RL3/ANK3/ADORA1/CCL4/NOS3/RGS4/TRPC6	55
BP	GO:0071496	cellular response to external stimulus	49/1545	339/18670	8.83958e-05	0.00162327	0.00120904	STK26/RRAGD/LCN2/ICAM1/SRF/FOSL1/MAP3K14/TMEM150C/MAP1LC3A/PTGER4/SESN3/BCL2/NUAK2/INHBB/LRRK2/KIAA1324/ASGR1/PDE2A/EGFR/PPARG/UPP1/PTPRC/NR4A2/ITGA4/RIPOR2/HSP90B1/MAP3K1/ZC3H12A/CASTOR3/STK24/FOXO1/HSPA5/CDKN2B/BHLHA15/JUN/FOXA2/AKR1C3/MAP1LC3C/AVPR1A/KLF10/CIB2/BAG3/NAMPT/P2RY2/LYN/GCLC/AQP1/WNT4/SFRP1	49
BP	GO:0032496	response to lipopolysaccharide	48/1545	330/18670	8.88684e-05	0.00162685	0.00121171	ABR/LCN2/IL1RN/CCR7/ICAM1/CLDN1/IL24/IRF8/NUGGC/PRKCA/TNFSF4/CD36/CX3CR1/TREM2/TBXA2R/PTGER4/GGT2/SASH1/CD180/THBD/ADAM17/SLPI/GJB6/CXCL11/CD96/CXCL9/CD55/FGFR2/TNFAIP3/PPARGC1A/ZC3H12A/DCN/NOTCH1/MEF2C/LTF/S100A14/JUN/PABPN1/PDE4D/SELE/IL6/CITED1/IRAK1/PYCARD/BCR/LYN/CYP1A2/NOS3	48
BP	GO:0048738	cardiac muscle tissue development	37/1545	233/18670	9.15389e-05	0.00166532	0.00124037	SORBS2/SRF/PDGFRA/PI16/PROX1/COL11A1/VEGFA/TGFBR1/TENM4/ADAMTS9/CCM2L/YAP1/DDX39B/BMP2/PLN/MYH11/FOXC1/SMAD7/GJC1/FGFR2/DSG2/HEG1/AKAP13/KCNK2/LRP2/BMP4/DLL1/NOTCH1/MEF2C/RARB/ACVR1/KAT2A/LMNA/ERBB3/MYH10/TBX2/RGS4	37
BP	GO:0097305	response to alcohol	37/1545	233/18670	9.15389e-05	0.00166532	0.00124037	LRP8/CCR7/ICAM1/CLDN1/FOSL1/CCL19/TNFSF4/SLIT3/TBXA2R/OXCT1/TGFBR1/PTGER4/CCL21/HMGCR/KLF9/ABCA2/FOSB/PPARG/FGFR2/P2RY6/SLIT2/EIF4EBP1/CRHBP/PTK2B/ITPR2/AKR1C3/AVPR1A/NQO1/SMO/CLDN3/MAP4K1/BCL2L1/CDH1/KLF2/TP53INP1/RGS4/SFRP1	37
BP	GO:0002467	germinal center formation	7/1545	15/18670	9.30566e-05	0.0016877	0.00125703	ADAM17/KLHL6/FOXJ1/TNFAIP3/MEF2C/UNC13D/TNFSF13B	7
BP	GO:0008016	regulation of heart contraction	39/1545	251/18670	9.7031e-05	0.00175434	0.00130667	EDN2/UCN/HBEGF/CAV1/NPR2/ITPR1/HRC/NPR1/KCNK1/PDE5A/CACNB1/ANK2/EPAS1/SPX/DMD/CACNA2D2/PLN/SNTA1/SMAD7/GJC1/SCN4B/DSG2/SCN2B/ZC3H12A/ITPR3/MYL4/ITPR2/DMPK/RYR1/PDE4D/TBX2/AVPR1A/AKAP9/GSTM2/ATP1B2/ADORA1/NOS3/RGS4/CACNA1H	39
BP	GO:0002279	mast cell activation involved in immune response	13/1545	48/18670	9.99726e-05	0.00180197	0.00134214	IL4R/KIT/SNX4/FGR/BTK/NR4A3/ENPP3/VAMP8/UNC13D/CD84/PIK3CD/LYN/CD300A	13
BP	GO:0001767	establishment of lymphocyte polarity	6/1545	11/18670	0.000102052	0.0018338	0.00136585	CCR7/CCL19/DOCK8/CCL21/DOCK2/RIPOR2	6
BP	GO:0007599	hemostasis	49/1545	341/18670	0.00010243	0.00183497	0.00136673	GNA14/ADTRP/PROS1/ENTPD2/SRF/PDGFRA/CAV1/SCUBE1/RAB27A/ANO6/DGKA/ITPR1/PRKCA/DOCK8/PRKCQ/PLAUR/FAP/CD36/APOE/DGKI/TBXA2R/F3/THBD/SERPINA1/PEAR1/PRKACB/DOCK9/PAPSS2/GNAS/ITPR3/ITPR2/MERTK/MAFF/PLAU/FOXA2/IL6/PDGFB/PIK3R5/H3C10/PRKG1/PLAT/WAS/VWF/LYN/F2RL3/MICAL1/DGKD/NOS3/TRPC6	49
BP	GO:0048732	gland development	59/1545	434/18670	0.000104822	0.00186501	0.0013891	IGFBP5/IGF2R/CLDN1/SRF/PDGFRA/CAV1/SERPINF1/ATP2C2/TFCP2L1/PROX1/ELF3/LEF1/PSAP/MST1/LRP5L/VEGFA/TGFBR1/ASH1L/BCL2/SOCS2/TG/EGFR/DDX39B/SRSF5/CYP7B1/BMP2/FOXC1/EPHB3/LIMS2/FGFR2/FRZB/RGN/PBX1/ARID5B/MET/PAX8/AR/TNFAIP3/BMP4/SMAD3/NOTCH1/RARB/FGF7/CITED2/JUN/TBX2/APOA1/FOXE1/ETS1/EAF2/SMO/NOTCH4/SALL1/CDH1/ANXA1/ESR1/WNT4/SFRP1/LBH	59
BP	GO:0030279	negative regulation of ossification	18/1545	82/18670	0.00010485	0.00186501	0.0013891	IGFBP5/SRGN/AXIN2/BCL2/TWIST1/GDF10/TOB1/LRP4/SMAD3/NOTCH1/MEF2C/RFLNB/PTK2B/ECM1/ID3/CITED1/TMEM64/SFRP1	18
BP	GO:0033627	cell adhesion mediated by integrin	16/1545	68/18670	0.000105062	0.00186501	0.0013891	ICAM1/CYP1B1/CCL21/ADAM17/MUC1/FBN1/PODXL/ITGA4/ITGB8/PLAU/TESC/ITGB4/NCKAP1L/RAC3/ITGAV/LYN	16
BP	GO:1901136	carbohydrate derivative catabolic process	32/1545	192/18670	0.00010603	0.00186626	0.00139003	SDC3/EDEM1/PRELP/CEMIP/SDC4/CSPG4/PSAP/PDE5A/ADAMTS9/VCAN/PDE2A/GPC3/UPP1/PDE4C/FMOD/DCN/PDE7A/SDC2/NEIL1/HSPG2/PDE4D/PDE7B/NPL/CHIT1/OMD/OGN/NEU1/PDE4A/AOAH/SAMHD1/RENBP/CEMIP2	32
BP	GO:0051495	positive regulation of cytoskeleton organization	36/1545	226/18670	0.000106095	0.00186626	0.00139003	CDK5RAP2/CCR7/ICAM1/GMFG/SDC4/CD47/LMOD1/PROX1/SPIRE2/TGFBR1/CCL21/LIMCH1/ARPC1B/TENM1/CENPJ/TEK/S100A10/RAPGEF3/MET/SPIRE1/SMAD3/PTK2B/FCHSD1/HRAS/HCLS1/ARHGEF15/APOA1/AKAP9/RGCC/NCKAP1L/WAS/RAC3/SPAG5/PYCARD/WNT4/SFRP1	36
BP	GO:0050927	positive regulation of positive chemotaxis	9/1545	25/18670	0.000107044	0.00186626	0.00139003	IL16/PGF/VEGFA/F3/KDR/CXCL12/SMAD3/CDH13/AGER	9
BP	GO:0051894	positive regulation of focal adhesion assembly	9/1545	25/18670	0.000107044	0.00186626	0.00139003	SDC4/VEGFA/EPB41L5/KDR/TEK/S100A10/SMAD3/WNT4/SFRP1	9
BP	GO:0072012	glomerulus vasculature development	9/1545	25/18670	0.000107044	0.00186626	0.00139003	PDGFRA/IL6R/TEK/BMP4/NOTCH1/PDGFD/NOTCH3/PDGFB/ACTA2	9
BP	GO:0072202	cell differentiation involved in metanephros development	9/1545	25/18670	0.000107044	0.00186626	0.00139003	YAP1/PAX8/BMP4/PDGFB/CITED1/LIF/SMO/SALL1/WNT4	9
BP	GO:0006469	negative regulation of protein kinase activity	37/1545	235/18670	0.00010969	0.00190397	0.00141811	CORO1C/GMFG/CAV1/SPRY2/CDKN2C/PKIB/FABP4/APOE/DEPTOR/TRIB2/LATS2/HMGCR/PKIA/RASIP1/IGF1R/ITPRIP/DUSP14/PTPRC/SRCIN1/RGN/HEG1/TNFAIP3/BMP4/ERRFI1/CDKN2A/CDKN2B/INKA1/SOCS3/UCHL1/TESC/MBIP/NR2F2/PYCARD/LYN/CD300A/RGS4/SFRP1	37
BP	GO:0002577	regulation of antigen processing and presentation	8/1545	20/18670	0.00010998	0.00190397	0.00141811	NOD1/CCR7/CCL19/TREM2/CCL21/TAPBPL/WAS/PYCARD	8
BP	GO:0050817	coagulation	49/1545	342/18670	0.000110182	0.00190397	0.00141811	GNA14/ADTRP/PROS1/ENTPD2/SRF/PDGFRA/CAV1/SCUBE1/RAB27A/ANO6/DGKA/ITPR1/PRKCA/DOCK8/PRKCQ/PLAUR/FAP/CD36/APOE/DGKI/TBXA2R/F3/THBD/SERPINA1/PEAR1/PRKACB/DOCK9/PAPSS2/GNAS/ITPR3/ITPR2/MERTK/MAFF/PLAU/FOXA2/IL6/PDGFB/PIK3R5/H3C10/PRKG1/PLAT/WAS/VWF/LYN/F2RL3/MICAL1/DGKD/NOS3/TRPC6	49
BP	GO:0048562	embryonic organ morphogenesis	43/1545	288/18670	0.000111737	0.00192516	0.0014339	ABR/SLC44A4/SRF/PDGFRA/PTK7/SPRY2/PROX1/COL11A1/TGFBR1/EFEMP1/ZEB1/TWIST1/YAP1/GJB6/FBN1/FGFR2/FRZB/FOXF2/RIPOR2/NR4A3/PAX8/GNAS/BMP4/HIPK1/DLL1/SMAD3/MDFI/NOTCH1/MEF2C/RARB/SOBP/ACVR1/RUNX2/TBX2/FOXE1/SMO/FZD5/KDM6A/SALL1/MMP16/BCR/TCF7/TEAD2	43
BP	GO:0032231	regulation of actin filament bundle assembly	20/1545	97/18670	0.000112198	0.00192744	0.0014356	SDC4/CD47/TGFBR1/PTGER4/SHANK3/LIMCH1/S100A10/RAPGEF3/MET/TACSTD2/SMAD3/ARHGAP6/RDX/ARHGEF15/APOA1/CORO2B/RGCC/WAS/WNT4/SFRP1	20
BP	GO:0032535	regulation of cellular component size	52/1545	370/18670	0.000113806	0.00194934	0.00145191	FN1/UCN/TRPC5/CCR7/ICAM1/SRF/GMFG/MYADM/SEMA3D/ANO6/SEMA3F/IL7R/LMOD1/APOE/SPIRE2/DEPTOR/VEGFA/LAMTOR4/PEX11G/PAK3/CCL21/SHANK3/ARPC1B/TENM1/PTPRS/KCNN4/PEX11A/ADD3/MACF1/TMEM123/SLIT2/RND2/CXCL12/SPIRE1/SPTBN1/PPP1R15A/ARHGAP18/PTK2B/PREX1/RDX/FCHSD1/SEMA6D/HCLS1/TMSB10/SPTBN2/NCKAP1L/WAS/RAC3/SEMA4G/PYCARD/PLEKHG2/AQP1	52
BP	GO:0045778	positive regulation of ossification	19/1545	90/18670	0.000118672	0.00202676	0.00150957	PKDCC/TMEM119/KL/ANO6/IL6R/ZBTB16/CCN1/BMP2/GNAS/BMP4/SMAD3/MEF2C/LTF/ACVR1/RUNX2/IL6/PDLIM7/IFITM1/WNT4	19
BP	GO:0001890	placenta development	27/1545	152/18670	0.000120769	0.00205062	0.00152734	SPINT1/FOSL1/ETNK2/LEF1/HEY1/ASH1L/CCN1/EPAS1/EGFR/PPARG/FGFR2/KRT19/EPOR/DCN/MDFI/ITGB8/SOCS3/PCDH12/PDGFB/CITED1/LIF/FZD5/PLCD3/ST14/NR2F2/DLX3/CTSB	27
BP	GO:0016202	regulation of striated muscle tissue development	27/1545	152/18670	0.000120769	0.00205062	0.00152734	ARNTL/PI16/LEF1/CDON/TGFBR1/BCL2/HMGCR/DDX17/TWIST1/YAP1/DDX39B/LUC7L/BMP2/FGFR2/KCNK2/BMP4/DLL1/SMAD3/NOTCH1/MEF2C/KAT2A/ERBB3/TBX2/YBX3/HDAC9/RGS4/EPHB1	27
BP	GO:0046328	regulation of JNK cascade	31/1545	185/18670	0.000121878	0.00205903	0.00153361	NOD1/IL1RN/CCR7/SLAMF1/CCL19/SH3RF1/FLT4/CCL21/SASH1/IGF1R/EGFR/FZD8/FGD2/DUSP15/PJA2/SH3RF2/RASSF2/FZD4/PTK2B/UNC5CL/HRAS/TPD52L1/FZD5/PINK1/MAPK8IP3/AGER/MAP4K1/PYCARD/SFRP1/GRIK2/EPHB1	31
BP	GO:0048880	sensory system development	52/1545	371/18670	0.000121967	0.00205903	0.00153361	AQP5/SLC44A4/CRYGN/SRF/CHRDL1/PDGFRA/SERPINF1/SDK1/PROX1/BFSP1/ACVRL1/LRP5L/VEGFA/CDON/CYP1B1/TGFBR1/MAF/EFEMP1/C12orf57/BCL2/ZEB1/COL5A2/COL5A1/TWIST1/EGFR/FOXC1/RHOJ/FBN1/TUB/MAB21L2/FOXF2/SALL2/NECTIN3/SLC25A25/CPAMD8/BMP4/HIPK1/DLL1/SMAD3/FZD4/RARB/FAT1/MERTK/COL8A2/JUN/MYH10/COL4A1/TBX2/ARHGEF15/FZD5/HSF4/EPHB1	52
BP	GO:0032835	glomerulus development	15/1545	62/18670	0.000122459	0.00206139	0.00153536	PDGFRA/IL6R/BCL2/FOXC1/PODXL/TEK/KLF15/FOXJ1/BMP4/NOTCH1/MEF2C/PDGFD/NOTCH3/PDGFB/ACTA2	15
BP	GO:0001654	eye development	51/1545	362/18670	0.000123937	0.00208029	0.00154944	AQP5/CRYGN/SRF/CHRDL1/PDGFRA/SERPINF1/SDK1/PROX1/BFSP1/ACVRL1/LRP5L/VEGFA/CDON/CYP1B1/TGFBR1/MAF/EFEMP1/C12orf57/BCL2/ZEB1/COL5A2/COL5A1/TWIST1/EGFR/FOXC1/RHOJ/FBN1/TUB/MAB21L2/FOXF2/SALL2/NECTIN3/SLC25A25/CPAMD8/BMP4/HIPK1/DLL1/SMAD3/FZD4/RARB/FAT1/MERTK/COL8A2/JUN/MYH10/COL4A1/TBX2/ARHGEF15/FZD5/HSF4/EPHB1	51
BP	GO:0051924	regulation of calcium ion transport	39/1545	254/18670	0.000125616	0.00210059	0.00156456	UCN/CD19/IL16/ICAM1/CAV1/ATP2C2/CEMIP/STAC/HRC/JSRP1/PLA2G6/CACNB1/BCL2/ANK2/LGALS3/DMD/PLN/GRAMD2A/CXCL11/CXCL9/REM1/P2RY6/RGN/AHNAK/CXCL12/PTK2B/GJC2/APLNR/PDE4D/PDGFB/RAMP3/CD84/GSTM2/LYN/F2RL3/CCL4/NOS3/RGS4/TRPC6	39
BP	GO:0002448	mast cell mediated immunity	13/1545	49/18670	0.000125863	0.00210059	0.00156456	IL4R/KIT/SNX4/FGR/BTK/NR4A3/SERPINB9/VAMP8/UNC13D/CD84/PIK3CD/LYN/CD300A	13
BP	GO:0060411	cardiac septum morphogenesis	17/1545	76/18670	0.000126514	0.00210546	0.00156819	PROX1/SLIT3/HEY1/TGFBR1/CCN1/SMAD7/FGFR2/LRP2/SLIT2/BMP4/NOTCH1/RARB/CITED2/ACVR1/TBX2/SMO/NOS3	17
BP	GO:0048660	regulation of smooth muscle cell proliferation	29/1545	169/18670	0.000129915	0.0021419	0.00159533	IGFBP5/HBEGF/IL6R/NPR1/HMGCR/EGFR/DDX39B/PPARG/FGFR2/P2RY6/NR4A3/TNFAIP3/PPARGC1A/BMP4/MEF2C/PDGFD/NDRG2/NOTCH3/JUN/IL6/ADAMTS1/CNN1/CDH13/PDGFB/PRKG1/CALCRL/OGN/NAMPT/IRAK1	29
BP	GO:0030038	contractile actin filament bundle assembly	20/1545	98/18670	0.000130166	0.0021419	0.00159533	SRF/SDC4/CD47/TGFBR1/PTGER4/LIMCH1/S100A10/RAPGEF3/MET/TACSTD2/SMAD3/ARHGAP6/PTK2B/ARHGEF15/APOA1/CORO2B/RGCC/WAS/WNT4/SFRP1	20
BP	GO:0043149	stress fiber assembly	20/1545	98/18670	0.000130166	0.0021419	0.00159533	SRF/SDC4/CD47/TGFBR1/PTGER4/LIMCH1/S100A10/RAPGEF3/MET/TACSTD2/SMAD3/ARHGAP6/PTK2B/ARHGEF15/APOA1/CORO2B/RGCC/WAS/WNT4/SFRP1	20
BP	GO:0060191	regulation of lipase activity	20/1545	98/18670	0.000130166	0.0021419	0.00159533	PDGFRA/KIT/AGTR1/APOC1/PLA2R1/CCN1/EGFR/FLT1/ANGPTL4/FGFR2/P2RY6/ARHGAP6/HRAS/SELE/PLCB2/APOA1/AVPR1A/HDAC9/ANXA1/ESR1	20
BP	GO:0032872	regulation of stress-activated MAPK cascade	37/1545	237/18670	0.000131031	0.00215008	0.00160142	NOD1/IL1RN/CCR7/SLAMF1/CCL19/SH3RF1/FLT4/VEGFA/CCL21/SASH1/HMGCR/IGF1R/EGFR/FZD8/BMP2/FGD2/DUSP15/PJA2/SH3RF2/RASSF2/ZC3H12A/INAVA/FZD4/FOXO1/PTK2B/UNC5CL/HRAS/TPD52L1/FZD5/PINK1/MAPK8IP3/AGER/MAP4K1/PYCARD/SFRP1/GRIK2/EPHB1	37
BP	GO:0038083	peptidyl-tyrosine autophosphorylation	11/1545	37/18670	0.000136535	0.00223414	0.00166403	CAV1/SLA/VEGFA/IGF1R/EGFR/KDR/FGR/BTK/PTK2B/ACE/LYN	11
BP	GO:0000768	syncytium formation by plasma membrane fusion	14/1545	56/18670	0.000140363	0.00228402	0.00170118	IL4R/ADAM12/TREM2/SCGB3A1/GDF15/CDON/MYOF/CD109/CXCL9/RIPOR2/RAPGEF3/TANC1/PLEKHO1/CACNA1H	14
BP	GO:0140253	cell-cell fusion	14/1545	56/18670	0.000140363	0.00228402	0.00170118	IL4R/ADAM12/TREM2/SCGB3A1/GDF15/CDON/MYOF/CD109/CXCL9/RIPOR2/RAPGEF3/TANC1/PLEKHO1/CACNA1H	14
BP	GO:0060047	heart contraction	42/1545	282/18670	0.000141122	0.00229002	0.00170565	EDN2/UCN/HBEGF/CAV1/NPR2/ITPR1/HRC/NPR1/KCNK1/PDE5A/CACNB1/ANK2/EPAS1/SPX/DMD/CACNA2D2/PLN/SNTA1/SMAD7/GJC1/SCN4B/FGF12/DSG2/SCN2B/ZC3H12A/ITPR3/MYL4/ITPR2/DMPK/RYR1/PDE4D/TBX2/AVPR1A/AKAP9/KCNJ8/GSTM2/ATP1B2/ACE/ADORA1/NOS3/RGS4/CACNA1H	42
BP	GO:0019935	cyclic-nucleotide-mediated signaling	34/1545	212/18670	0.00014236	0.00230371	0.00171585	UCN/ADGRG2/NPR2/PRKCA/KSR1/CD36/APOE/TBXA2R/NPR1/ADGRL2/PTGER4/RAPGEF2/ADCY9/TSHR/PDE2A/RAMP1/PLN/RAMP2/RAPGEF4/CXCL11/CXCL9/RAPGEF3/AKAP13/RASD2/GNAS/PTK2B/APLNR/PDE4D/RAMP3/PRKG1/ADGRL4/CALCRL/PDE4A/AQP1	34
BP	GO:0051492	regulation of stress fiber assembly	18/1545	84/18670	0.000145395	0.00234635	0.00174761	SDC4/CD47/TGFBR1/PTGER4/LIMCH1/S100A10/RAPGEF3/MET/TACSTD2/SMAD3/ARHGAP6/ARHGEF15/APOA1/CORO2B/RGCC/WAS/WNT4/SFRP1	18
BP	GO:0007409	axonogenesis	62/1545	468/18670	0.000148213	0.00238526	0.00177659	EFNB1/FN1/TRPC5/NGFR/SRF/EPHA3/SEMA3D/SEMA3F/PRKCA/PRKCQ/APOE/SLIT3/SLIT1/VEGFA/AUTS2/PAK3/C12orf57/BCL2/SHANK3/S100A6/KIF5C/EPHB6/PTPRS/EGR2/EPHB3/FGFR2/MATN2/NR4A2/ITGA4/NR4A3/MACF1/SLIT2/RND2/CXCL12/GAP43/LRP4/BOC/SPTBN1/CNTN6/NOTCH1/GRB10/LGR6/UST/MAP1A/SHC3/MYH10/SEMA6D/PDLIM7/UCHL1/PIK3CD/METRN/SMO/SPTBN2/KIF5A/B4GALT5/SEMA4G/GRB7/PLXNC1/NEXN/ROBO4/ANK3/EPHB1	62
BP	GO:0048167	regulation of synaptic plasticity	31/1545	187/18670	0.000149131	0.00239344	0.00178269	CD38/SRF/ARC/KIT/SYT12/CX3CR1/APOE/DGKI/RAPGEF2/SHANK3/NRGN/SHANK2/SYNGR1/EGR2/CRTC1/HRH1/ITPR3/MEF2C/PTK2B/MAP1A/KAT2A/GRIN2C/RASGRF1/TSHZ3/HRAS/SHISA6/AGER/MPP2/ADORA1/SNAP25/GRIK2	31
BP	GO:0002573	myeloid leukocyte differentiation	33/1545	204/18670	0.000149937	0.00239982	0.00178743	CCR7/KIT/GPR183/L3MBTL3/CCL19/PRKCA/RUNX1/TREM2/LEF1/VEGFA/CD109/UBD/GPC3/FBN1/PPARG/BATF2/RASSF2/GNAS/BMP4/MEF2C/LTF/KITLG/JUN/HCLS1/LILRB4/TMEM178A/TESC/PIK3CD/LIF/TMEM64/KLF10/LYN/SFRP1	33
BP	GO:0010517	regulation of phospholipase activity	16/1545	70/18670	0.000151425	0.00240256	0.00178947	PDGFRA/KIT/AGTR1/PLA2R1/CCN1/EGFR/FLT1/FGFR2/P2RY6/ARHGAP6/HRAS/SELE/PLCB2/AVPR1A/ANXA1/ESR1	16
BP	GO:0060395	SMAD protein signal transduction	16/1545	70/18670	0.000151425	0.00240256	0.00178947	GDF15/TGFBR1/ATOH8/BTBD11/INHBB/FAM89B/BMP2/GDF10/SMAD9/BMP8A/TOB1/BMP4/SMAD3/SPTBN1/JUN/CITED1	16
BP	GO:0050926	regulation of positive chemotaxis	9/1545	26/18670	0.000151749	0.00240256	0.00178947	IL16/PGF/VEGFA/F3/KDR/CXCL12/SMAD3/CDH13/AGER	9
BP	GO:0150117	positive regulation of cell-substrate junction organization	9/1545	26/18670	0.000151749	0.00240256	0.00178947	SDC4/VEGFA/EPB41L5/KDR/TEK/S100A10/SMAD3/WNT4/SFRP1	9
BP	GO:0097067	cellular response to thyroid hormone stimulus	7/1545	16/18670	0.000153624	0.00241916	0.00180184	LMO2/KIT/KLF9/PPARGC1A/RDX/GCLC/CTSB	7
BP	GO:1905153	regulation of membrane invagination	7/1545	16/18670	0.000153624	0.00241916	0.00180184	ANO6/CD36/TREM2/PPARG/SYT11/NCKAP1L/CD300A	7
BP	GO:0033002	muscle cell proliferation	37/1545	239/18670	0.000156044	0.00245068	0.00182532	IGFBP5/HBEGF/IL6R/NPR1/TGFBR1/TENM4/HMGCR/YAP1/EGFR/DDX39B/FOXC1/PPARG/FGFR2/P2RY6/NR4A3/KCNK2/TNFAIP3/PPARGC1A/BMP4/NOTCH1/MEF2C/PDGFD/NDRG2/NOTCH3/JUN/IL6/ADAMTS1/CNN1/CDH13/PDGFB/TBX2/PRKG1/CALCRL/OGN/NAMPT/IRAK1/EPHB1	37
BP	GO:0010718	positive regulation of epithelial to mesenchymal transition	13/1545	50/18670	0.00015733	0.00246427	0.00183544	AXIN2/LEF1/TGFBR1/TWIST1/BMP2/FOXC1/BMP4/SMAD3/NOTCH1/ACVR1/IL6/BAMBI/RGCC	13
BP	GO:0048659	smooth muscle cell proliferation	29/1545	171/18670	0.000160502	0.00250726	0.00186746	IGFBP5/HBEGF/IL6R/NPR1/HMGCR/EGFR/DDX39B/PPARG/FGFR2/P2RY6/NR4A3/TNFAIP3/PPARGC1A/BMP4/MEF2C/PDGFD/NDRG2/NOTCH3/JUN/IL6/ADAMTS1/CNN1/CDH13/PDGFB/PRKG1/CALCRL/OGN/NAMPT/IRAK1	29
BP	GO:0035710	CD4-positive, alpha-beta T cell activation	19/1545	92/18670	0.000161232	0.00251197	0.00187096	IL4R/SLAMF6/GPR183/CCL19/PRKCQ/SH3RF1/RUNX1/TNFSF4/LEF1/PTGER4/PLA2G2D/SMAD7/CD55/ZC3H12A/IL6/NCKAP1L/AGER/TMEM98/ANXA1	19
BP	GO:0150063	visual system development	51/1545	366/18670	0.000163339	0.00253804	0.00189039	AQP5/CRYGN/SRF/CHRDL1/PDGFRA/SERPINF1/SDK1/PROX1/BFSP1/ACVRL1/LRP5L/VEGFA/CDON/CYP1B1/TGFBR1/MAF/EFEMP1/C12orf57/BCL2/ZEB1/COL5A2/COL5A1/TWIST1/EGFR/FOXC1/RHOJ/FBN1/TUB/MAB21L2/FOXF2/SALL2/NECTIN3/SLC25A25/CPAMD8/BMP4/HIPK1/DLL1/SMAD3/FZD4/RARB/FAT1/MERTK/COL8A2/JUN/MYH10/COL4A1/TBX2/ARHGEF15/FZD5/HSF4/EPHB1	51
BP	GO:0003197	endocardial cushion development	12/1545	44/18670	0.000171014	0.00262939	0.00195843	ACVRL1/HEY1/TGFBR1/TWIST1/BMP2/BMP4/NOTCH1/ACVR1/ERBB3/TBX2/CRELD1/NOS3	12
BP	GO:0003416	endochondral bone growth	12/1545	44/18670	0.000171014	0.00262939	0.00195843	VWA1/COL27A1/MATN3/COL12A1/FGFR2/MATN2/RARB/SCARA3/BNC2/ECM1/COL7A1/EVC	12
BP	GO:0060412	ventricular septum morphogenesis	12/1545	44/18670	0.000171014	0.00262939	0.00195843	PROX1/SLIT3/HEY1/TGFBR1/SMAD7/FGFR2/SLIT2/BMP4/NOTCH1/CITED2/ACVR1/NOS3	12
BP	GO:0071622	regulation of granulocyte chemotaxis	12/1545	44/18670	0.000171014	0.00262939	0.00195843	CXCL17/CCR7/CMKLR1/CCL19/DAPK2/C3AR1/CCL21/RIPOR2/SLIT2/RARRES2/S100A14/NCKAP1L	12
BP	GO:0070665	positive regulation of leukocyte proliferation	25/1545	139/18670	0.000173266	0.00265705	0.00197903	EFNB1/CD38/IL6R/GPR183/CCL19/PRKCQ/VTCN1/TNFSF4/ZAP70/BCL2/CD320/CD55/PTPRC/MEF2C/RASAL3/KITLG/CLCF1/IL6/TNFSF13B/NCKAP1L/AGER/PYCARD/LYN/ANXA1/CCDC88B	25
BP	GO:0061333	renal tubule morphogenesis	17/1545	78/18670	0.000177231	0.00271076	0.00201903	PGF/VEGFA/BCL2/GPC3/BMP2/PBX1/PAX8/BMP4/TACSTD2/GREB1L/MEF2C/LZTS2/COL4A1/CITED1/SMO/SALL1/WNT4	17
BP	GO:0002791	regulation of peptide secretion	65/1545	500/18670	0.000179164	0.00273319	0.00203574	IL4R/ADTRP/ARNTL/FN1/UCN/CCR7/CD38/IL33/STXBP5L/CADM1/SRGN/CCL19/BAIAP3/ITPR1/PRKCA/VTCN1/TNFSF4/TREM2/APOE/OXCT1/LRP5L/PLA2G6/PTGER4/HMGCR/INHBB/LRRK2/CACNA2D2/IRS1/TWIST1/EGFR/KCNN4/RAPGEF4/SYT11/RHBDF1/FGR/BMP8A/SRCIN1/RAPGEF3/GBP1/PAX8/TNFAIP3/ZC3H12A/SERGEF/ITPR3/SPTBN1/CRHBP/ITPR2/MIDN/MYH10/FOXA2/IL6/PASK/LRRC32/APOA1/RGCC/FZD5/AGER/PYCARD/LYN/HDAC9/CLEC4E/ANXA1/ADORA1/SNAP25/SFRP1	65
BP	GO:0046634	regulation of alpha-beta T cell activation	19/1545	93/18670	0.000187149	0.00284758	0.00212094	IL4R/IL6R/CCL19/ZBTB16/PRKCQ/SH3RF1/RUNX1/TNFSF4/ZAP70/SMAD7/CD55/PTPRC/ZC3H12A/HSPH1/RASAL3/NCKAP1L/AGER/ANXA1/CD300A	19
BP	GO:0048634	regulation of muscle organ development	27/1545	156/18670	0.000188681	0.00286346	0.00213276	ARNTL/PI16/LEF1/CDON/TGFBR1/BCL2/HMGCR/DDX17/TWIST1/YAP1/DDX39B/LUC7L/BMP2/FGFR2/KCNK2/BMP4/DLL1/SMAD3/NOTCH1/MEF2C/KAT2A/ERBB3/TBX2/YBX3/HDAC9/RGS4/EPHB1	27
BP	GO:0051147	regulation of muscle cell differentiation	30/1545	181/18670	0.000189782	0.00286546	0.00213426	IL4R/SRF/KIT/TMEM119/PI16/PROX1/SCGB3A1/GDF15/CDON/BCL2/ZEB1/DDX39B/BMP2/CXCL9/FGFR2/RIPOR2/AKAP13/OLFM2/BMP4/DLL1/BOC/NOTCH1/MEF2C/KAT2A/BHLHA15/DMPK/PDGFB/BHLHE41/HDAC9/RGS4	30
BP	GO:0003337	mesenchymal to epithelial transition involved in metanephros morphogenesis	6/1545	12/18670	0.000189792	0.00286546	0.00213426	PAX8/BMP4/CITED1/LIF/SMO/SALL1	6
BP	GO:0051403	stress-activated MAPK cascade	42/1545	286/18670	0.000193031	0.00290688	0.00216511	NOD1/IL1RN/CCR7/SLAMF1/CCL19/SH3RF1/FLT4/VEGFA/PTGER4/CCL21/SASH1/HMGCR/IGF1R/EGFR/FZD8/BMP2/FGD2/SH2D3C/DUSP15/PJA2/SH3RF2/ARHGEF6/RASSF2/ZC3H12A/INAVA/FZD4/FOXO1/PTK2B/UNC5CL/HRAS/TPD52L1/FZD5/PINK1/MAPK8IP3/MAPK13/AGER/IRAK1/MAP4K1/PYCARD/SFRP1/GRIK2/EPHB1	42
BP	GO:0046330	positive regulation of JNK cascade	25/1545	140/18670	0.000194655	0.00292381	0.00217771	NOD1/IL1RN/CCR7/SLAMF1/CCL19/SH3RF1/FLT4/CCL21/SASH1/FZD8/FGD2/DUSP15/PJA2/SH3RF2/RASSF2/FZD4/PTK2B/UNC5CL/HRAS/TPD52L1/FZD5/MAPK8IP3/AGER/MAP4K1/PYCARD	25
BP	GO:0055002	striated muscle cell development	29/1545	173/18670	0.000197364	0.00295692	0.00220237	SORBS2/SRF/PDGFRA/PI16/CSRP2/LMOD1/PROX1/VEGFA/MYOF/BCL2/DMD/CACNA2D2/DDX39B/MYH11/MYOZ1/KRT19/RIPOR2/AKAP13/BMP4/CAV2/MEF2C/LMNA/RYR1/MYH10/MYH3/UCHL1/SMO/HDAC9/RGS4	29
BP	GO:0046632	alpha-beta T cell differentiation	20/1545	101/18670	0.000200199	0.00299174	0.00222831	IL4R/SLAMF6/GPR183/CCL19/ZBTB16/SH3RF1/RUNX1/TNFSF4/LEF1/ZAP70/PTGER4/BCL2/PLA2G2D/SMAD7/ZC3H12A/IL6/NCKAP1L/TMEM98/TCF7/ANXA1	20
BP	GO:0001818	negative regulation of cytokine production	43/1545	296/18670	0.000207784	0.0030972	0.00230686	FN1/SLAMF1/IL33/CMKLR1/SRGN/RNF128/TNFSF4/CX3CR1/TREM2/LAG3/LEF1/TRIB2/TIA1/PTGER4/INHBB/TWIST1/PTPRS/CDH3/SMAD7/CD96/SYT11/PTPRC/BTK/GBP1/FOXJ1/TNFAIP3/ZC3H12A/DLL1/ERRFI1/LTF/NDRG2/MERTK/IL6/CD84/LRRC32/APOA1/RGCC/NCKAP1L/AGER/PYCARD/KLF2/HDAC9/ANXA1	43
BP	GO:0030041	actin filament polymerization	30/1545	182/18670	0.000209609	0.00311035	0.00231665	CCR7/ICAM1/GMFG/MYADM/LMOD1/SPIRE2/PSTPIP1/PAK3/CCL21/ARPC1B/TENM1/WASF3/ADD3/SLIT2/SPIRE1/SPTBN1/ARHGAP6/ARHGAP18/PTK2B/PREX1/RDX/FCHSD1/HCLS1/TMSB10/SPTBN2/NCKAP1L/WAS/RAC3/PYCARD/PLEKHG2	30
BP	GO:0006949	syncytium formation	14/1545	58/18670	0.000209728	0.00311035	0.00231665	IL4R/ADAM12/TREM2/SCGB3A1/GDF15/CDON/MYOF/CD109/CXCL9/RIPOR2/RAPGEF3/TANC1/PLEKHO1/CACNA1H	14
BP	GO:0061437	renal system vasculature development	9/1545	27/18670	0.000211003	0.00311349	0.00231899	PDGFRA/IL6R/TEK/BMP4/NOTCH1/PDGFD/NOTCH3/PDGFB/ACTA2	9
BP	GO:0061440	kidney vasculature development	9/1545	27/18670	0.000211003	0.00311349	0.00231899	PDGFRA/IL6R/TEK/BMP4/NOTCH1/PDGFD/NOTCH3/PDGFB/ACTA2	9
BP	GO:0061035	regulation of cartilage development	16/1545	72/18670	0.000214671	0.00315373	0.00234896	CHADL/PKDCC/AXIN2/ZBTB16/ACVRL1/TGFBR1/MAF/EFEMP1/CCN1/BMP2/FRZB/BMP4/SMAD3/RARB/RFLNB/RUNX2	16
BP	GO:0006026	aminoglycan catabolic process	15/1545	65/18670	0.000215596	0.00315373	0.00234896	SDC3/PRELP/CEMIP/SDC4/CSPG4/VCAN/GPC3/FMOD/DCN/SDC2/HSPG2/CHIT1/OMD/OGN/CEMIP2	15
BP	GO:0060675	ureteric bud morphogenesis	15/1545	65/18670	0.000215596	0.00315373	0.00234896	PGF/VEGFA/BCL2/GPC3/BMP2/PBX1/PAX8/BMP4/TACSTD2/GREB1L/LZTS2/CITED1/SMO/SALL1/WNT4	15
BP	GO:0051153	regulation of striated muscle cell differentiation	22/1545	117/18670	0.000215884	0.00315373	0.00234896	IL4R/TMEM119/PI16/PROX1/SCGB3A1/GDF15/BCL2/DDX39B/BMP2/CXCL9/RIPOR2/AKAP13/BMP4/DLL1/NOTCH1/MEF2C/KAT2A/BHLHA15/DMPK/BHLHE41/HDAC9/RGS4	22
BP	GO:0001837	epithelial to mesenchymal transition	25/1545	141/18670	0.000218351	0.00317394	0.00236401	EPHA3/HAS2/AXIN2/LEF1/HEY1/TGFBR1/EPB41L5/DDX17/TWIST1/BMP2/FOXC1/SMAD7/FGFR2/FOXF2/BMP4/SMAD3/NOTCH1/ACVR1/RFLNB/FOXA2/IL6/BAMBI/RGCC/WNT4/SFRP1	25
BP	GO:0050709	negative regulation of protein secretion	25/1545	141/18670	0.000218351	0.00317394	0.00236401	ADTRP/FN1/IL33/STXBP5L/SRGN/APOE/PTGER4/HMGCR/INHBB/IRS1/SYT11/RHBDF1/BMP8A/SRCIN1/GBP1/TNFAIP3/ZC3H12A/SERGEF/MIDN/LRRC32/APOA1/RGCC/HDAC9/ANXA1/SFRP1	25
BP	GO:0045927	positive regulation of growth	40/1545	270/18670	0.000225009	0.00326263	0.00243007	RAG2/ACACB/FN1/SLC44A4/UCN/TRPC5/CD38/PRSS2/SRF/HBEGF/TFCP2L1/PROX1/LEF1/VEGFA/TGFBR1/BCL2/ADAM17/CACNA2D2/YAP1/EGFR/DDX39B/SYT1/FGFR2/DDX3X/MACF1/RND2/PPIB/CXCL12/RNF157/DLL1/NOTCH1/MEF2C/CPNE5/PTK2B/DNPH1/TBX2/AVPR1A/YBX3/SMO/SFRP1	40
BP	GO:0001892	embryonic placenta development	18/1545	87/18670	0.000231885	0.00335402	0.00249815	SPINT1/LEF1/HEY1/CCN1/EPAS1/EGFR/FGFR2/KRT19/MDFI/SOCS3/PCDH12/PDGFB/CITED1/LIF/FZD5/PLCD3/ST14/NR2F2	18
BP	GO:0051896	regulation of protein kinase B signaling	37/1545	244/18670	0.000238374	0.00343394	0.00255767	IGFBP5/CD19/CCR7/PDGFRA/HBEGF/KIT/KL/SPRY2/CCL19/CX3CR1/GDF15/TGFBR1/SESN3/F3/CCL21/IRS1/RCN3/IGF1R/EGFR/TEK/FGFR2/PHLDA3/MET/RASD2/TSPYL5/FGF7/KITLG/ERBB3/PDGFB/AKR1C3/PIK3R5/HCLS1/RAMP3/PIK3CD/PINK1/TGFA/ESR1	37
BP	GO:0050777	negative regulation of immune response	26/1545	150/18670	0.000240038	0.00343394	0.00255767	IL4R/ABR/IL33/IL7R/TNFSF4/LGALS3/PDCD1/SMAD7/PPARG/CD96/CD55/PTPRC/FOXJ1/ENPP3/SERPINB9/TNFAIP3/ZC3H12A/SAMSN1/CD84/APOA1/PARP14/BCR/LYN/SAMHD1/ANXA1/CD300A	26
BP	GO:0003179	heart valve morphogenesis	13/1545	52/18670	0.000240927	0.00343394	0.00255767	SLIT3/HEY1/CCN1/ADAMTS9/TWIST1/BMP2/SLIT2/EMILIN1/BMP4/NOTCH1/MEF2C/ACVR1/NOS3	13
BP	GO:0032330	regulation of chondrocyte differentiation	13/1545	52/18670	0.000240927	0.00343394	0.00255767	CHADL/PKDCC/AXIN2/ZBTB16/ACVRL1/TGFBR1/MAF/EFEMP1/BMP4/SMAD3/RARB/RFLNB/RUNX2	13
BP	GO:0072132	mesenchyme morphogenesis	13/1545	52/18670	0.000240927	0.00343394	0.00255767	ACVRL1/LEF1/HEY1/TGFBR1/TWIST1/BMP2/FOXC1/SMAD3/NOTCH1/ACVR1/ACTA2/TBX2/NOS3	13
BP	GO:1900024	regulation of substrate adhesion-dependent cell spreading	13/1545	52/18670	0.000240927	0.00343394	0.00255767	CORO1C/NEDD9/MYADM/HAS2/LIMS2/S100A10/GBP1/TACSTD2/PREX1/UNC13D/DOCK5/APOA1/RAC3	13
BP	GO:0002695	negative regulation of leukocyte activation	29/1545	175/18670	0.000241585	0.00343496	0.00255843	IL4R/ABR/SLA2/SDC4/VTCN1/RUNX1/TNFSF4/LAG3/PDE5A/LGALS3/PLA2G2D/SMAD7/PTPRC/BTK/RIPOR2/FOXJ1/ENPP3/TNFAIP3/ZC3H12A/BMP4/SAMSN1/MERTK/CD84/LRRC32/BCR/LYN/ANXA1/CD300A/SFRP1	29
BP	GO:0007565	female pregnancy	31/1545	192/18670	0.000242572	0.00344064	0.00256266	TLE6/IGFBP5/UCN/PGF/CD38/FOSL1/TFCP2L1/PLA2G6/ASH1L/BCL2/THBD/TRO/HSD11B2/FOSB/ADIPOR2/RAMP2/EPOR/DSG2/AR/CLIC5/VMP1/CRHBP/ITGA3/ETS1/LIF/NAMPT/NR2F2/TIMP1/ESR1/WNT4/CTSB	31
BP	GO:0046683	response to organophosphorus	24/1545	134/18670	0.000247174	0.00349745	0.00260497	IGFBP5/FOSL1/RAPGEF2/THBD/PDE2A/FOSB/TEK/P2RY6/RAPGEF3/HSP90B1/HSPA5/CRHBP/PTK2B/ITPR2/DUOX2/JUN/AKR1C1/AKAP9/CITED1/AQP9/CIB2/DUOX1/P2RY2/AQP1	24
BP	GO:0001658	branching involved in ureteric bud morphogenesis	14/1545	59/18670	0.000254294	0.0035809	0.00266713	PGF/VEGFA/BCL2/GPC3/BMP2/PBX1/PAX8/BMP4/TACSTD2/GREB1L/CITED1/SMO/SALL1/WNT4	14
BP	GO:0010518	positive regulation of phospholipase activity	14/1545	59/18670	0.000254294	0.0035809	0.00266713	PDGFRA/KIT/AGTR1/CCN1/EGFR/FLT1/FGFR2/P2RY6/ARHGAP6/HRAS/SELE/PLCB2/AVPR1A/ESR1	14
BP	GO:0072171	mesonephric tubule morphogenesis	15/1545	66/18670	0.000257943	0.00362357	0.00269891	PGF/VEGFA/BCL2/GPC3/BMP2/PBX1/PAX8/BMP4/TACSTD2/GREB1L/LZTS2/CITED1/SMO/SALL1/WNT4	15
BP	GO:0046677	response to antibiotic	46/1545	327/18670	0.000269157	0.00377207	0.00280951	STK26/LCN2/ICAM1/CLDN1/FOSL1/PSAP/TBXA2R/OXCT1/CYP1B1/MAP1LC3A/ZNF580/SETX/BCL2/HMGCR/LRRK2/SLC1A3/FGFR2/NR4A3/MET/TNFAIP3/ZC3H12A/EIF4EBP1/MEF2C/STK24/PDGFD/FOXO1/HSPA5/CRHBP/PTK2B/ITPR2/JUN/IL6/PDGFB/ID3/ETS1/NQO1/PINK1/CLDN3/MAPK13/BCL2L1/KLF2/TP53INP1/ANXA1/AQP1/RGS4/TRPC6	46
BP	GO:0071675	regulation of mononuclear cell migration	12/1545	46/18670	0.000270224	0.00377798	0.00281392	CXCL17/CMKLR1/ANO6/C3AR1/LGALS3/SLIT2/CXCL12/RARRES2/PDGFD/S100A14/AGER/LYN	12
BP	GO:0072676	lymphocyte migration	21/1545	111/18670	0.000272508	0.00380084	0.00283094	ADTRP/CCR7/ICAM1/GPR183/CCL19/DOCK8/ZAP70/CCL21/ADAM17/CYP7B1/CXCL11/ITGA4/RIPOR2/SPNS2/CXCL12/PTK2B/CCL20/ECM1/PIK3CD/PYCARD/CCL4	21
BP	GO:1903708	positive regulation of hemopoiesis	30/1545	185/18670	0.000280627	0.00390478	0.00290836	IL4R/CCL19/IL7R/ZBTB16/PRKCA/RUNX1/TNFSF4/TREM2/LEF1/ZAP70/ZMIZ1/FOXC1/PTPRC/BTK/EGR3/GNAS/TOX/KITLG/JUN/HCLS1/LILRB4/TRIM58/TESC/ETS1/LIF/TMEM64/NCKAP1L/KLF10/AGER/ANXA1	30
BP	GO:0001958	endochondral ossification	9/1545	28/18670	0.000288268	0.00396917	0.00295632	TMEM119/FOXC1/TEK/NAB2/GNAS/BMP4/MEF2C/RUNX2/MMP16	9
BP	GO:0018146	keratan sulfate biosynthetic process	9/1545	28/18670	0.000288268	0.00396917	0.00295632	PRELP/B3GNT3/CHST2/FMOD/ST3GAL6/ST3GAL1/OMD/OGN/B4GALT5	9
BP	GO:0033688	regulation of osteoblast proliferation	9/1545	28/18670	0.000288268	0.00396917	0.00295632	TMEM119/BCL2/CCN1/BMP2/FGFR2/SMAD3/LTF/ITGAV/SFRP1	9
BP	GO:0036075	replacement ossification	9/1545	28/18670	0.000288268	0.00396917	0.00295632	TMEM119/FOXC1/TEK/NAB2/GNAS/BMP4/MEF2C/RUNX2/MMP16	9
BP	GO:0007519	skeletal muscle tissue development	27/1545	160/18670	0.000288642	0.00396917	0.00295632	ARNTL/CAV1/BCL9/KCNAB1/CDON/BCL2/HMGCR/DDX17/TWIST1/EGR2/MEOX2/MYOZ1/HLF/RIPOR2/DCN/DLL1/CAV2/NOTCH1/MEF2C/MAFF/BTG2/RYR1/YBX3/SMO/NR2F2/HDAC9/EPHB1	27
BP	GO:0002446	neutrophil mediated immunity	64/1545	499/18670	0.000291628	0.00400083	0.0029799	ABR/LCN2/IGF2R/PRSS2/GMFG/RAB27A/ANO6/CD47/FRMPD3/S100A11/PLAUR/CD36/C3AR1/PSAP/MLEC/CSTB/ADAM17/SLPI/LGALS3/SYNGR1/DNASE1L3/TMC6/SERPINA1/DOK3/ANXA3/FGR/CD55/QSOX1/DOCK2/PTPRC/RNASET2/DDX3X/LRMP/CYSTM1/MAGT1/GLIPR1/LTF/TBC1D10C/SLCO4C1/VAMP8/CD93/TUBB4B/PLAU/UNC13D/IL6/CHIT1/ITGAX/PTPRB/NEU1/NPC2/ORMDL3/NCKAP1L/METTL7A/ITGAV/PYCARD/CEACAM6/BCR/ACE/LAIR1/ITGAL/SELL/CD300A/SNAP25/CTSB	64
BP	GO:0009187	cyclic nucleotide metabolic process	11/1545	40/18670	0.00029302	0.00401054	0.00298713	NPR2/NPR1/PDE5A/ADCY9/PDE2A/PDE4C/PDE7A/GUCY1A1/PDE4D/PDE7B/PDE4A	11
BP	GO:0006941	striated muscle contraction	29/1545	177/18670	0.000294401	0.00402005	0.00299422	UCN/RCSD1/CAV1/STAC/HRC/JSRP1/PDE5A/C12orf57/ANK2/DMD/PLN/SNTA1/SMAD7/GJC1/SCN4B/FGF12/DSG2/SCN2B/ZC3H12A/SYNM/MYL4/DMPK/PDE4D/MYH3/AKAP9/KCNJ8/GSTM2/SCN4A/ADORA1	29
BP	GO:0043367	CD4-positive, alpha-beta T cell differentiation	16/1545	74/18670	0.000299655	0.00408228	0.00304057	IL4R/SLAMF6/GPR183/CCL19/SH3RF1/RUNX1/TNFSF4/LEF1/PTGER4/PLA2G2D/SMAD7/ZC3H12A/IL6/NCKAP1L/TMEM98/ANXA1	16
BP	GO:0014812	muscle cell migration	20/1545	104/18670	0.000301349	0.00409583	0.00305066	IGFBP5/HAS2/BCL2/P2RY6/NR4A3/SLIT2/PPARGC1A/MEF2C/PDGFD/PLAU/SEMA6D/DOCK5/ADAMTS1/PDGFB/PRKG1/PLAT/SMO/ACE/ANXA1/PLEKHO1	20
BP	GO:0048048	embryonic eye morphogenesis	10/1545	34/18670	0.000302265	0.00409877	0.00305285	PROX1/EFEMP1/ZEB1/TWIST1/FBN1/FOXF2/HIPK1/RARB/TBX2/FZD5	10
BP	GO:0090596	sensory organ morphogenesis	38/1545	256/18670	0.000306444	0.00414044	0.00308389	ABR/AQP5/SLC44A4/PTK7/SPRY2/SDK1/PROX1/COL11A1/VEGFA/CDON/EFEMP1/C12orf57/BCL2/ZEB1/COL5A2/COL5A1/TWIST1/GJB6/FBN1/FGFR2/FRZB/FOXF2/RIPOR2/NR4A3/PAX8/NECTIN3/BMP4/HIPK1/DLL1/RARB/SOBP/FAT1/COL8A2/TBX2/FZD5/SALL1/BCR/EPHB1	38
BP	GO:0045576	mast cell activation	14/1545	60/18670	0.000306752	0.00414044	0.00308389	IL4R/RHOH/KIT/SNX4/FGR/BTK/NR4A3/ENPP3/VAMP8/UNC13D/CD84/PIK3CD/LYN/CD300A	14
BP	GO:0002576	platelet degranulation	23/1545	128/18670	0.000313907	0.00422728	0.00314856	FN1/PROS1/FAM3C/SRGN/CD36/PSAP/VEGFA/CD109/SERPINA1/APLP2/QSOX1/TIMP3/RARRES2/BRPF3/PDGFB/ECM1/TUBA4A/APOA1/CLEC3B/VWF/LYN/TIMP1/LGALS3BP	23
BP	GO:0003084	positive regulation of systemic arterial blood pressure	6/1545	13/18670	0.000327797	0.0043618	0.00324876	SPX/HSD11B2/AVPR1A/NR2F2/ACE/ADORA1	6
BP	GO:0014745	negative regulation of muscle adaptation	6/1545	13/18670	0.000327797	0.0043618	0.00324876	IGFBP5/SMAD3/ERRFI1/FOXO1/LMNA/NOS3	6
BP	GO:0035589	G protein-coupled purinergic nucleotide receptor signaling pathway	6/1545	13/18670	0.000327797	0.0043618	0.00324876	GPR171/GPR34/P2RY6/P2RY10/P2RY2/P2RY8	6
BP	GO:0070986	left/right axis specification	6/1545	13/18670	0.000327797	0.0043618	0.00324876	EPB41L5/HSPB11/DLL1/NOTCH1/CITED2/SMO	6
BP	GO:0051591	response to cAMP	19/1545	97/18670	0.000330887	0.0043618	0.00324876	IGFBP5/FOSL1/RAPGEF2/THBD/PDE2A/FOSB/TEK/RAPGEF3/HSPA5/CRHBP/PTK2B/ITPR2/DUOX2/JUN/AKAP9/CITED1/AQP9/DUOX1/AQP1	19
BP	GO:0120162	positive regulation of cold-induced thermogenesis	19/1545	97/18670	0.000330887	0.0043618	0.00324876	IL4R/LCN2/CAV1/CMKLR1/FABP4/CD36/VEGFA/EPAS1/TSHR/IGF1R/ADIPOR2/GATM/DIO2/PRDM16/PPARGC1A/GNAS/GRB10/OGT/LEPR	19
BP	GO:1990868	response to chemokine	19/1545	97/18670	0.000330887	0.0043618	0.00324876	CCR7/CMKLR1/ACKR1/CCL19/DOCK8/CX3CR1/TREM2/SLIT3/CCL21/FOXC1/CXCL11/CXCL9/RIPOR2/SLIT2/ZC3H12A/CXCL12/PTK2B/CCL20/CCL4	19
BP	GO:1990869	cellular response to chemokine	19/1545	97/18670	0.000330887	0.0043618	0.00324876	CCR7/CMKLR1/ACKR1/CCL19/DOCK8/CX3CR1/TREM2/SLIT3/CCL21/FOXC1/CXCL11/CXCL9/RIPOR2/SLIT2/ZC3H12A/CXCL12/PTK2B/CCL20/CCL4	19
BP	GO:0030168	platelet activation	26/1545	153/18670	0.00033115	0.0043618	0.00324876	GNA14/ENTPD2/SRF/PDGFRA/DGKA/ITPR1/PRKCA/PRKCQ/APOE/DGKI/THBD/PEAR1/GNAS/ITPR3/ITPR2/MERTK/IL6/PDGFB/PIK3R5/PRKG1/VWF/LYN/F2RL3/DGKD/NOS3/TRPC6	26
BP	GO:1902905	positive regulation of supramolecular fiber organization	32/1545	204/18670	0.000331342	0.0043618	0.00324876	CDK5RAP2/CCR7/ICAM1/GMFG/SDC4/CD47/LMOD1/PROX1/APOE/SPIRE2/TGFBR1/CCL21/LIMCH1/ARPC1B/TENM1/S100A10/RAPGEF3/MET/SPIRE1/SMAD3/PTK2B/FCHSD1/ARHGEF15/APOA1/AKAP9/RGCC/NCKAP1L/WAS/RAC3/PYCARD/WNT4/SFRP1	32
BP	GO:0043303	mast cell degranulation	12/1545	47/18670	0.000335851	0.00437203	0.00325638	IL4R/KIT/SNX4/FGR/BTK/NR4A3/VAMP8/UNC13D/CD84/PIK3CD/LYN/CD300A	12
BP	GO:0061614	pri-miRNA transcription by RNA polymerase II	12/1545	47/18670	0.000335851	0.00437203	0.00325638	NGFR/SRF/FOSL1/ATOH8/BMP2/PPARG/BMP4/SMAD3/JUN/PDGFB/LILRB4/ETS1	12
BP	GO:0070169	positive regulation of biomineral tissue development	12/1545	47/18670	0.000335851	0.00437203	0.00325638	PKDCC/TMEM119/KL/ANO6/CCN1/BMP2/BMP4/SMAD3/MEF2C/LTF/ACVR1/WNT4	12
BP	GO:0110151	positive regulation of biomineralization	12/1545	47/18670	0.000335851	0.00437203	0.00325638	PKDCC/TMEM119/KL/ANO6/CCN1/BMP2/BMP4/SMAD3/MEF2C/LTF/ACVR1/WNT4	12
BP	GO:2000107	negative regulation of leukocyte apoptotic process	12/1545	47/18670	0.000335851	0.00437203	0.00325638	CCR7/CCL19/IL7R/DOCK8/PRKCQ/CCL21/TSC22D3/CXCL12/BMP4/KITLG/MERTK/HCLS1	12
BP	GO:0006022	aminoglycan metabolic process	28/1545	170/18670	0.000339797	0.00441359	0.00328733	SDC3/PRELP/HAS2/HS6ST2/CEMIP/SDC4/CSPG4/HAS3/B3GNT3/VCAN/GPC3/CHST2/FOXC1/FMOD/ST3GAL6/DCN/ST3GAL1/SDC2/UST/HSPG2/CHST14/PDGFB/CHIT1/B3GNT9/OMD/OGN/B4GALT5/CEMIP2	28
BP	GO:0034695	response to prostaglandin E	8/1545	23/18670	0.000341847	0.00443039	0.00329985	CCR7/CCL19/TNFSF4/PTGER4/CCL21/PPARG/P2RY6/SFRP1	8
BP	GO:0044706	multi-multicellular organism process	34/1545	222/18670	0.000346698	0.00448334	0.00333929	TLE6/IGFBP5/ARNTL/UCN/PGF/CD38/FOSL1/TFCP2L1/PLA2G6/ASH1L/BCL2/THBD/TRO/HSD11B2/FOSB/ADIPOR2/RAMP2/EPOR/DSG2/AR/CLIC5/VMP1/CRHBP/MAFF/ITGA3/ETS1/AVPR1A/LIF/NAMPT/NR2F2/TIMP1/ESR1/WNT4/CTSB	34
BP	GO:0030833	regulation of actin filament polymerization	27/1545	162/18670	0.000354329	0.00456188	0.00339778	CCR7/ICAM1/GMFG/MYADM/LMOD1/SPIRE2/PAK3/CCL21/ARPC1B/TENM1/ADD3/SLIT2/SPIRE1/SPTBN1/ARHGAP18/PTK2B/PREX1/RDX/FCHSD1/HCLS1/TMSB10/SPTBN2/NCKAP1L/WAS/RAC3/PYCARD/PLEKHG2	27
BP	GO:0031960	response to corticosteroid	27/1545	162/18670	0.000354329	0.00456188	0.00339778	UCN/IL1RN/ICAM1/CLDN1/FOSL1/SERPINF1/BCHE/SLIT3/BCL2/KLF9/HSD11B2/EGFR/FOSB/ZFP36L2/ANXA3/AKAP13/SLIT2/EIF4EBP1/ERRFI1/NOTCH1/FOXO1/FBXO32/IL6/AKR1C3/AVPR1A/ANXA1/AQP1	27
BP	GO:0003170	heart valve development	14/1545	61/18670	0.00036821	0.00469502	0.00349695	SLIT3/HEY1/CCN1/ADAMTS9/TWIST1/PDE2A/BMP2/SLIT2/EMILIN1/BMP4/NOTCH1/MEF2C/ACVR1/NOS3	14
BP	GO:0006027	glycosaminoglycan catabolic process	14/1545	61/18670	0.00036821	0.00469502	0.00349695	SDC3/PRELP/CEMIP/SDC4/CSPG4/VCAN/GPC3/FMOD/DCN/SDC2/HSPG2/OMD/OGN/CEMIP2	14
BP	GO:0030888	regulation of B cell proliferation	14/1545	61/18670	0.00036821	0.00469502	0.00349695	CD38/GPR183/MZB1/BCL2/CD320/PTPRC/BTK/MEF2C/IKZF3/CLCF1/TNFSF13B/NCKAP1L/LYN/CD300A	14
BP	GO:0072077	renal vesicle morphogenesis	7/1545	18/18670	0.000368629	0.00469502	0.00349695	PAX8/BMP4/CITED1/LIF/SMO/SALL1/WNT4	7
BP	GO:0006909	phagocytosis	50/1545	369/18670	0.000368677	0.00469502	0.00349695	CORO1C/ABR/ICAM5/ELMO1/SLAMF1/ARHGAP25/RAB27A/SRPX/ANO6/IRF8/CD47/CD36/TREM2/IGLL5/PLA2G6/CD247/SIRPG/CD302/ICAM3/CD3G/ARPC1B/COLEC12/PPARG/PEAR1/SYT11/ANXA3/FGR/TUB/P2RY6/DOCK2/PTPRC/MET/CLEC7A/MYO10/MERTK/CD93/UNC13D/APOA1/NCKAP1L/WAS/RAC3/ITGAV/PYCARD/BCR/LYN/ITGAL/ANXA1/ADORA1/CD300A/LEPR	50
BP	GO:0007520	myoblast fusion	11/1545	41/18670	0.000370822	0.00470189	0.00350206	IL4R/ADAM12/SCGB3A1/GDF15/CDON/MYOF/CXCL9/RIPOR2/TANC1/PLEKHO1/CACNA1H	11
BP	GO:1903053	regulation of extracellular matrix organization	11/1545	41/18670	0.000370822	0.00470189	0.00350206	CHADL/ADTRP/HAS2/FAP/EMILIN1/SMAD3/NOTCH1/IL6/ETS1/RGCC/ANTXR1	11
BP	GO:0006937	regulation of muscle contraction	28/1545	171/18670	0.000374903	0.00474338	0.00353296	EDN2/UCN/SRF/CAV1/KIT/HRC/TBXA2R/PDE5A/C12orf57/ANK2/SPX/DMD/PLN/SMAD7/HSPB6/DSG2/ZC3H12A/GUCY1A1/DMPK/PDE4D/DOCK5/CNN1/PRKG1/CALCRL/AKAP9/GSTM2/SCN4A/ADORA1	28
BP	GO:0050804	modulation of chemical synaptic transmission	57/1545	436/18670	0.00037817	0.00476885	0.00355193	ABR/UCN/LRP8/CD38/SRF/ARC/KIT/STXBP5L/BCHE/SYT12/BAIAP3/CX3CR1/APOE/DGKI/TMEM108/PLA2G6/RAPGEF2/SHANK3/NRGN/LRRK2/SHANK2/CACNA2D2/SYNGR1/PTPRS/EGFR/EGR2/SYT11/SYT1/SLC1A3/GRIK4/CRTC1/HRH1/SYN1/ITPR3/MEF2C/PTK2B/MAP1A/GUCY1A1/KAT2A/GRIN2C/RASGRF1/TSHZ3/HRAS/NPTXR/PLAT/AKAP9/PINK1/SHISA6/AGER/MPP2/CDH1/BCR/ADORA1/RGS4/SNAP25/GRIK2/EPHB1	57
BP	GO:0002042	cell migration involved in sprouting angiogenesis	19/1545	98/18670	0.000379161	0.00476885	0.00355193	ADTRP/SRF/FGFBP1/SRPX2/TBXA2R/VEGFA/STARD13/PIK3C2A/MEOX2/RHOJ/KDR/NR4A1/SLIT2/EGR3/NOTCH1/JCAD/MMRN2/HDAC9/ANXA1	19
BP	GO:0051384	response to glucocorticoid	25/1545	146/18670	0.000379358	0.00476885	0.00355193	UCN/IL1RN/ICAM1/CLDN1/FOSL1/SERPINF1/BCHE/SLIT3/BCL2/KLF9/HSD11B2/EGFR/FOSB/ZFP36L2/ANXA3/AKAP13/SLIT2/EIF4EBP1/ERRFI1/FOXO1/FBXO32/IL6/AVPR1A/ANXA1/AQP1	25
BP	GO:0060828	regulation of canonical Wnt signaling pathway	41/1545	286/18670	0.000381423	0.00478309	0.00356254	TLE6/ARNTL/CAV1/PTK7/AXIN2/APOE/DAAM2/JADE1/MCC/LATS2/USP34/LRRK2/RNF146/NKD2/TMEM88/YAP1/EGFR/GPC3/TLE1/BMP2/IGFBP4/CDH3/FGFR2/FRZB/DDX3X/LRP4/SMAD3/NOTCH1/FOXO1/LGR6/LZTS2/ADGRA2/PRICKLE1/TLE4/BAMBI/TMEM64/SHISA6/PSME2/PLEKHA4/CSNK1A1/SFRP1	41
BP	GO:0071695	anatomical structure maturation	35/1545	232/18670	0.000382125	0.00478309	0.00356254	POU2F2/MTCH1/C1QL1/ANO6/L3MBTL3/CCL19/GLDN/NPR2/TFCP2L1/BFSP1/ACVRL1/CX3CR1/LYL1/VEGFA/CCL21/BCL2/EPAS1/LRRK2/BMP2/CDH3/PPARG/BTK/NR4A2/CLEC7A/LTF/RFLNB/PTK2B/BHLHA15/RUNX2/RYR1/TRIM58/RAC3/FZD5/B4GALT5/KLF2	35
BP	GO:1904950	negative regulation of establishment of protein localization	31/1545	197/18670	0.000384978	0.00480853	0.00358149	PKDCC/ADTRP/FN1/IL33/STXBP5L/SRGN/CD36/APOE/PTGER4/HMGCR/INHBB/LRRK2/IRS1/PKIA/SYT11/RHBDF1/BMP8A/SRCIN1/GBP1/TNFAIP3/ZC3H12A/SERGEF/MIDN/LRRC32/APOA1/CORO2B/RGCC/BAG3/HDAC9/ANXA1/SFRP1	31
BP	GO:0031668	cellular response to extracellular stimulus	39/1545	268/18670	0.000386522	0.00481754	0.0035882	STK26/RRAGD/LCN2/ICAM1/SRF/FOSL1/MAP1LC3A/SESN3/BCL2/NUAK2/INHBB/LRRK2/KIAA1324/ASGR1/PPARG/UPP1/PTPRC/NR4A2/ITGA4/HSP90B1/ZC3H12A/CASTOR3/STK24/FOXO1/HSPA5/CDKN2B/BHLHA15/JUN/FOXA2/AKR1C3/MAP1LC3C/AVPR1A/KLF10/CIB2/NAMPT/P2RY2/LYN/WNT4/SFRP1	39
BP	GO:0110111	negative regulation of animal organ morphogenesis	10/1545	35/18670	0.000392073	0.00487636	0.00363201	BCL2/TNFRSF11B/FOXC1/LIMS2/PAX8/BMP4/TACSTD2/NOTCH1/TBX2/CITED1	10
BP	GO:0050671	positive regulation of lymphocyte proliferation	23/1545	130/18670	0.000395542	0.00490908	0.00365638	EFNB1/CD38/IL6R/GPR183/CCL19/PRKCQ/VTCN1/TNFSF4/ZAP70/BCL2/CD320/CD55/PTPRC/MEF2C/RASAL3/CLCF1/IL6/TNFSF13B/NCKAP1L/AGER/PYCARD/ANXA1/CCDC88B	23
BP	GO:0099177	regulation of trans-synaptic signaling	57/1545	437/18670	0.000400753	0.00496323	0.00369672	ABR/UCN/LRP8/CD38/SRF/ARC/KIT/STXBP5L/BCHE/SYT12/BAIAP3/CX3CR1/APOE/DGKI/TMEM108/PLA2G6/RAPGEF2/SHANK3/NRGN/LRRK2/SHANK2/CACNA2D2/SYNGR1/PTPRS/EGFR/EGR2/SYT11/SYT1/SLC1A3/GRIK4/CRTC1/HRH1/SYN1/ITPR3/MEF2C/PTK2B/MAP1A/GUCY1A1/KAT2A/GRIN2C/RASGRF1/TSHZ3/HRAS/NPTXR/PLAT/AKAP9/PINK1/SHISA6/AGER/MPP2/CDH1/BCR/ADORA1/RGS4/SNAP25/GRIK2/EPHB1	57
BP	GO:0002696	positive regulation of leukocyte activation	51/1545	380/18670	0.000406776	0.0050272	0.00374436	IL4R/EFNB1/CCR7/CD38/IL33/CAV1/IL6R/GPR183/CCL19/IL7R/CD47/ZBTB16/DOCK8/PRKCQ/SNX4/VTCN1/RUNX1/TNFSF4/TREM2/IGLL5/ZAP70/SIRPG/PAK3/CCL21/ZMIZ1/BCL2/CD320/LRRK2/PDCD1/FGR/CD55/PTPRC/BTK/NR4A3/CLEC7A/EGR3/HSPH1/MEF2C/RASAL3/TOX/VAMP8/CLCF1/IL6/LILRB4/TNFSF13B/NCKAP1L/AGER/PYCARD/LYN/ANXA1/CCDC88B	51
BP	GO:0007492	endoderm development	16/1545	76/18670	0.000412243	0.00506272	0.00377082	FN1/ARC/COL11A1/EPB41L5/COL5A2/COL12A1/COL5A1/ITGA7/ITGA4/BMP4/SMAD3/NOTCH1/LAMB3/COL7A1/ITGAV/LAMB1	16
BP	GO:0048844	artery morphogenesis	16/1545	76/18670	0.000412243	0.00506272	0.00377082	SRF/PROX1/ACVRL1/APOE/HEY1/VEGFA/TGFBR1/ZMIZ1/ADAMTS9/FOXC1/SMAD7/LRP2/BMP4/NOTCH1/NOTCH3/TBX2	16
BP	GO:0072088	nephron epithelium morphogenesis	16/1545	76/18670	0.000412243	0.00506272	0.00377082	PGF/VEGFA/BCL2/GPC3/BMP2/PBX1/PAX8/BMP4/TACSTD2/GREB1L/LZTS2/CITED1/LIF/SMO/SALL1/WNT4	16
BP	GO:0002063	chondrocyte development	12/1545	48/18670	0.000414477	0.00507951	0.00378332	VWA1/COL27A1/AXIN2/COL11A1/MATN3/COL12A1/MATN2/SCARA3/RFLNB/RUNX2/ECM1/COL7A1	12
BP	GO:0072659	protein localization to plasma membrane	38/1545	260/18670	0.00041838	0.00511664	0.00381098	PKDCC/RILPL1/DPP6/EPHA3/MYADM/ATP2C2/TSPAN33/STAC/LRRC15/TREM2/RILPL2/AFDN/RAPGEF2/ANK2/LGALS3/NKD2/TMEM88/EGFR/RAMP1/GRASP/RAMP2/S100A10/FYB1/DENND4C/GBP1/MACF1/NECTIN3/AR/SPTBN1/VAMP8/ITGA3/RDX/RAMP3/TESC/TSPAN15/BCL2L1/CDH1/ANK3	38
BP	GO:0071300	cellular response to retinoic acid	15/1545	69/18670	0.000430638	0.00525558	0.00391446	EPHA3/SERPINF1/PTK7/SETX/YAP1/PPARG/FGFR2/FZD4/RARB/PTK2B/TESC/LYN/AQP1/TEAD2/BRINP1	15
BP	GO:0046635	positive regulation of alpha-beta T cell activation	14/1545	62/18670	0.000439888	0.0053573	0.00399023	IL4R/IL6R/CCL19/ZBTB16/PRKCQ/RUNX1/TNFSF4/ZAP70/CD55/PTPRC/HSPH1/RASAL3/NCKAP1L/ANXA1	14
BP	GO:0032946	positive regulation of mononuclear cell proliferation	23/1545	131/18670	0.000442924	0.00538309	0.00400943	EFNB1/CD38/IL6R/GPR183/CCL19/PRKCQ/VTCN1/TNFSF4/ZAP70/BCL2/CD320/CD55/PTPRC/MEF2C/RASAL3/CLCF1/IL6/TNFSF13B/NCKAP1L/AGER/PYCARD/ANXA1/CCDC88B	23
BP	GO:0032963	collagen metabolic process	21/1545	115/18670	0.000449188	0.00544791	0.00405772	UCN/PRSS2/MFAP4/TRAM2/ADAMTS14/MMP11/FAP/COL5A1/RCN3/PPARG/EMILIN1/BMP4/ERRFI1/KLK6/COL15A1/IL6/RGCC/MMP16/TNXB/WNT4/CTSB	21
BP	GO:0006644	phospholipid metabolic process	56/1545	430/18670	0.000466145	0.00564189	0.0042022	SLC44A4/MTMR12/CD19/CCR7/SLA2/CHKA/LCAT/PDGFRA/KIT/CWH43/THEM5/CCL19/DGKA/ETNK2/CETP/APOC1/PLA2G6/PI4K2A/CHKB/CCL21/STARD10/PIK3C2A/SOCS2/ISYNA1/PLPP3/LIPG/IRS1/PTPN13/SPTLC1/LIPH/PLA2G2D/FLT1/TEK/IP6K3/PIP5KL1/FGR/PLA1A/LPCAT2/DBI/GPAM/PTK2B/RAB38/LPCAT3/PIP4K2A/SOCS3/PDGFB/PLCB2/PIK3R5/APOA1/PIK3CD/GPX4/SERINC2/GPAT3/LYN/PLEKHA4/AJUBA	56
BP	GO:0014065	phosphatidylinositol 3-kinase signaling	25/1545	148/18670	0.000468524	0.005659	0.00421494	PDGFRA/KIT/FLT4/PIK3C2A/IRS1/TWIST1/IGF1R/PTPN13/EGFR/KDR/PEAR1/FLT1/TEK/FGR/PPP1R16B/EPOR/DCN/PDGFD/ERBB3/PIP4K2A/PDGFB/PIK3R5/HCLS1/PIK3CD/LYN	25
BP	GO:0009914	hormone transport	44/1545	317/18670	0.000483556	0.00582855	0.00434122	ARNTL/UCN/IL1RN/CD38/STXBP5L/BAIAP3/ITPR1/PRKCA/SNX4/AGTR1/SLC16A2/OXCT1/LRP5L/PLA2G6/HMGCR/INHBB/CACNA2D2/IRS1/EGFR/RAPGEF4/EXOC3L1/SLCO4A1/BMP8A/BTK/RAPGEF3/PAX8/SCG5/GNAS/ITPR3/FZD4/CRHBP/VAMP8/ITPR2/MIDN/FOXA2/IL6/PASK/LIF/CPE/LYN/ANXA1/ADORA1/SNAP25/SFRP1	44
BP	GO:0060840	artery development	19/1545	100/18670	0.000494326	0.00594612	0.00442879	SRF/PROX1/ACVRL1/APOE/HEY1/VEGFA/TGFBR1/ZMIZ1/ADAMTS9/PDE2A/FOXC1/SMAD7/LRP2/BMP4/NOTCH1/NOTCH3/PRICKLE1/MYH10/TBX2	19
BP	GO:0014066	regulation of phosphatidylinositol 3-kinase signaling	22/1545	124/18670	0.000503241	0.00604096	0.00449943	PDGFRA/KIT/FLT4/TWIST1/IGF1R/PTPN13/EGFR/KDR/FLT1/TEK/FGR/PPP1R16B/EPOR/DCN/PDGFD/ERBB3/PIP4K2A/PDGFB/PIK3R5/HCLS1/PIK3CD/LYN	22
BP	GO:0050727	regulation of inflammatory response	50/1545	374/18670	0.000504579	0.00604463	0.00450217	ABR/DUOXA2/CXCL17/CCR7/GBP5/IL33/SERPINF1/CD47/SNX4/TNFSF4/FABP4/AGTR1/TREM2/APOE/PTGER4/GGT2/ASH1L/LRRK2/DNASE1L3/PDE2A/EGFR/DUOXA1/PPARG/TEK/SUCNR1/PTPRC/BTK/ENPP3/CLEC7A/TNFAIP3/ZC3H12A/SMAD3/VAMP8/C2CD4A/SOCS3/SELE/IL6/SIGLEC10/APOA1/ETS1/CALCRL/GPX4/MAPK13/AGER/PYCARD/BCR/LYN/ANXA1/ADORA1/ESR1	50
BP	GO:0002686	negative regulation of leukocyte migration	12/1545	49/18670	0.000508082	0.00607417	0.00452416	ABR/ADTRP/IL33/PTGER4/CCL21/RIPOR2/SLIT2/EMILIN1/CXCL12/BCR/ADORA1/CD300A	12
BP	GO:0008154	actin polymerization or depolymerization	32/1545	209/18670	0.0005123	0.00611213	0.00455244	CCR7/ICAM1/GMFG/MYADM/LMOD1/SPIRE2/PSTPIP1/PAK3/CCL21/ARPC1B/TENM1/WASF3/ADD3/SLIT2/CXCL12/SPIRE1/SPTBN1/ARHGAP6/ARHGAP18/PTK2B/PREX1/RDX/FCHSD1/HCLS1/TMSB10/SPTBN2/NCKAP1L/WAS/RAC3/PYCARD/PLEKHG2/MICAL1	32
BP	GO:0071216	cellular response to biotic stimulus	35/1545	236/18670	0.000527661	0.0062826	0.00467941	LCN2/IL1RN/ICAM1/IL24/IRF8/NUGGC/PRKCA/TNFSF4/CD36/CX3CR1/TREM2/TBXA2R/SASH1/CD180/IGFBPL1/CXCL11/CXCL9/CD55/BTK/CLEC7A/TNFAIP3/PPARGC1A/ZC3H12A/MEF2C/LTF/HSPA5/PABPN1/PDE4D/IL6/FZD5/IRAK1/PYCARD/BCR/LYN/NOS3	35
BP	GO:1903054	negative regulation of extracellular matrix organization	6/1545	14/18670	0.000533556	0.0063399	0.00472209	CHADL/ADTRP/FAP/EMILIN1/NOTCH1/ANTXR1	6
BP	GO:1901888	regulation of cell junction assembly	30/1545	192/18670	0.00053514	0.00634585	0.00472652	CORO1C/CLDN1/EPHA3/CAV1/SDC4/SRPX2/RUNX1/ACVRL1/SLIT1/VEGFA/EPB41L5/RAPGEF2/LIMCH1/PTPRS/EPHB3/KDR/TEK/S100A10/MACF1/GAP43/AMIGO2/SMAD3/ARHGAP6/MEF2C/PTPRD/FZD5/ACE/WNT4/SFRP1/EPHB1	30
BP	GO:0060231	mesenchymal to epithelial transition	7/1545	19/18670	0.000542165	0.00640323	0.00476926	PAX8/BMP4/CITED1/LIF/SMO/SALL1/WNT4	7
BP	GO:0072087	renal vesicle development	7/1545	19/18670	0.000542165	0.00640323	0.00476926	PAX8/BMP4/CITED1/LIF/SMO/SALL1/WNT4	7
BP	GO:1901655	cellular response to ketone	18/1545	93/18670	0.000545996	0.00643551	0.0047933	ICAM1/SERPINF1/TNFSF4/PTGER4/KLF9/EGFR/PPARG/P2RY6/AR/EIF4EBP1/ERRFI1/FOXO1/FBXO32/AKR1C3/MAP4K1/KLF2/AQP1/SFRP1	18
BP	GO:1901653	cellular response to peptide	51/1545	385/18670	0.000552674	0.00649462	0.00483733	NOD1/NGFR/SLA2/ICAM1/CAV1/KL/TBC1D4/PRKCQ/CD36/AGTR1/TREM2/MZB1/GDF15/SESN3/CACNB1/PIK3C2A/SOCS2/INHBB/ADCY9/TSHR/IRS1/IGF1R/SRSF5/PTPRE/FBN1/PPARG/KLF15/PRKACB/NR4A2/NR4A1/ITGA4/DENND4C/NR4A3/EIF4EBP1/CAV2/ERRFI1/ATP6V0E2/RARRES2/GRB10/FOXO1/CRHBP/OGT/SOCS3/SOGA1/KLF10/NAMPT/AGER/KLF2/LYN/GCLC/HDAC9	51
BP	GO:0043010	camera-type eye development	44/1545	319/18670	0.000553229	0.00649462	0.00483733	AQP5/CRYGN/SRF/PDGFRA/SERPINF1/SDK1/PROX1/BFSP1/ACVRL1/LRP5L/VEGFA/CDON/CYP1B1/TGFBR1/MAF/EFEMP1/C12orf57/ZEB1/TWIST1/EGFR/FOXC1/RHOJ/FBN1/TUB/MAB21L2/FOXF2/NECTIN3/SLC25A25/BMP4/HIPK1/DLL1/SMAD3/FZD4/FAT1/MERTK/COL8A2/JUN/MYH10/COL4A1/TBX2/ARHGEF15/FZD5/HSF4/EPHB1	44
BP	GO:0007163	establishment or maintenance of cell polarity	32/1545	210/18670	0.000557514	0.00651093	0.00484947	CDK5RAP2/RHOH/CCR7/PTK7/SPRY2/CCL19/DOCK8/CCL21/CD3G/FAM89B/FRMD4B/RHOJ/TEK/DLG2/RHOV/DOCK2/RIPOR2/FBF1/WEE1/FOXJ1/RND2/CYTH3/PTK2B/UST/FAT1/LMNA/LIN7A/PARVG/NCKAP1L/CCL4/AQP1/EPHB1	32
BP	GO:0030178	negative regulation of Wnt signaling pathway	32/1545	210/18670	0.000557514	0.00651093	0.00484947	TLE6/CAV1/AXIN2/APOE/CXXC4/JADE1/MCC/LATS2/TAX1BP3/NKD2/TMEM88/GPC3/TLE1/BMP2/IGFBP4/FRZB/LRP4/MDFI/NOTCH1/GRB10/FOXO1/LZTS2/PRICKLE1/TLE4/SHISA2/CITED1/TMEM64/SHISA6/PSME2/CSNK1A1/SFRP1/APCDD1	32
BP	GO:0050708	regulation of protein secretion	60/1545	472/18670	0.000558872	0.00651093	0.00484947	IL4R/ADTRP/ARNTL/FN1/CCR7/CD38/IL33/STXBP5L/CADM1/SRGN/CCL19/BAIAP3/ITPR1/PRKCA/VTCN1/TNFSF4/TREM2/APOE/OXCT1/LRP5L/PLA2G6/PTGER4/HMGCR/INHBB/LRRK2/CACNA2D2/IRS1/TWIST1/EGFR/KCNN4/RAPGEF4/SYT11/RHBDF1/FGR/BMP8A/SRCIN1/RAPGEF3/GBP1/TNFAIP3/ZC3H12A/SERGEF/ITPR3/SPTBN1/ITPR2/MIDN/MYH10/FOXA2/IL6/LRRC32/APOA1/RGCC/FZD5/AGER/PYCARD/LYN/HDAC9/CLEC4E/ANXA1/SNAP25/SFRP1	60
BP	GO:0072028	nephron morphogenesis	16/1545	78/18670	0.000559424	0.00651093	0.00484947	PGF/VEGFA/BCL2/GPC3/BMP2/PBX1/PAX8/BMP4/TACSTD2/GREB1L/LZTS2/CITED1/LIF/SMO/SALL1/WNT4	16
BP	GO:0098742	cell-cell adhesion via plasma-membrane adhesion molecules	39/1545	273/18670	0.000560175	0.00651093	0.00484947	IL1RN/ICAM1/CLDN1/MYADM/CADM1/SDK1/CDH16/TENM4/TENM1/TRO/NECTIN4/PTPRS/BMP2/CDH3/CLDN16/ANXA3/FXYD5/DSG2/NECTIN3/AMIGO2/CNTN6/ACVR1/PTPRD/FAT1/SELE/PCDH12/CDH13/CD84/APOA1/CLDN3/PCDHB15/CEACAM6/CDH1/ITGAL/SELL/NEXN/ROBO4/DSC3/AJUBA	39
BP	GO:0048872	homeostasis of number of cells	36/1545	246/18670	0.000570924	0.00662272	0.00493273	CCR7/TNFRSF17/SRF/KIT/GPR183/L3MBTL3/IL7R/IKZF1/VEGFA/SIT1/BCL2/EPAS1/ADAM17/TSC22D3/SPNS2/RASSF2/TNFAIP3/BMP4/NOTCH1/MEF2C/KITLG/MERTK/IL6/HCLS1/TRIM58/ETS1/PIK3CD/SMO/TNFSF13B/NCKAP1L/RAC3/BCR/KLF2/LYN/ANXA1/NOS3	36
BP	GO:0010863	positive regulation of phospholipase C activity	11/1545	43/18670	0.000578976	0.00670285	0.00499242	PDGFRA/KIT/EGFR/FLT1/P2RY6/ARHGAP6/HRAS/SELE/PLCB2/AVPR1A/ESR1	11
BP	GO:0051224	negative regulation of protein transport	30/1545	193/18670	0.000584572	0.00675428	0.00503073	PKDCC/ADTRP/FN1/IL33/STXBP5L/SRGN/CD36/APOE/PTGER4/HMGCR/INHBB/LRRK2/IRS1/PKIA/SYT11/RHBDF1/BMP8A/SRCIN1/GBP1/TNFAIP3/ZC3H12A/SERGEF/MIDN/LRRC32/APOA1/RGCC/BAG3/HDAC9/ANXA1/SFRP1	30
BP	GO:0051057	positive regulation of small GTPase mediated signal transduction	15/1545	71/18670	0.000594143	0.00685136	0.00510303	DGKI/CDON/AUTS2/P2RY10/EPOR/AKAP13/NOTCH1/MAPRE2/KITLG/RASGRF1/HRAS/APOA1/LYN/F2RL3/P2RY8	15
BP	GO:0001776	leukocyte homeostasis	17/1545	86/18670	0.000598117	0.00687014	0.00511702	TNFRSF17/GPR183/SIT1/BCL2/ADAM17/TSC22D3/SPNS2/TNFAIP3/MEF2C/KITLG/MERTK/IL6/PIK3CD/TNFSF13B/NCKAP1L/LYN/ANXA1	17
BP	GO:0070542	response to fatty acid	17/1545	86/18670	0.000598117	0.00687014	0.00511702	CCR7/CLDN1/CCL19/TNFSF4/CD36/PTGER4/CCL21/IRS1/PPARG/P2RY6/DGAT2/PPARGC1A/ZC3H12A/AKR1C3/ID3/GLDC/SFRP1	17
BP	GO:0045669	positive regulation of osteoblast differentiation	14/1545	64/18670	0.000619363	0.00708639	0.00527808	TMEM119/IL6R/CCN1/BMP2/GNAS/BMP4/MEF2C/LTF/ACVR1/RUNX2/IL6/PDLIM7/IFITM1/WNT4	14
BP	GO:0046579	positive regulation of Ras protein signal transduction	14/1545	64/18670	0.000619363	0.00708639	0.00527808	DGKI/AUTS2/P2RY10/EPOR/AKAP13/NOTCH1/MAPRE2/KITLG/RASGRF1/HRAS/APOA1/LYN/F2RL3/P2RY8	14
BP	GO:0060993	kidney morphogenesis	18/1545	94/18670	0.000624	0.00712552	0.00530724	PGF/VEGFA/BCL2/LRRK2/GPC3/BMP2/PBX1/PAX8/FOXJ1/BMP4/TACSTD2/GREB1L/LZTS2/CITED1/LIF/SMO/SALL1/WNT4	18
BP	GO:0010522	regulation of calcium ion transport into cytosol	19/1545	102/18670	0.000638594	0.00726554	0.00541152	CD19/CAV1/CEMIP/HRC/JSRP1/BCL2/ANK2/DMD/PLN/CXCL11/CXCL9/P2RY6/PTK2B/APLNR/PDE4D/RAMP3/GSTM2/LYN/F2RL3	19
BP	GO:1900026	positive regulation of substrate adhesion-dependent cell spreading	10/1545	37/18670	0.000638742	0.00726554	0.00541152	NEDD9/MYADM/HAS2/LIMS2/S100A10/PREX1/UNC13D/DOCK5/APOA1/RAC3	10
BP	GO:0006939	smooth muscle contraction	20/1545	110/18670	0.000643544	0.00728715	0.00542762	EDN2/CD38/SRF/BDKRB2/CAV1/KIT/TBXA2R/PLA2G6/PIK3C2A/SPX/MYH11/GUCY1A1/PDE4D/DOCK5/CNN1/ACTA2/PRKG1/CALCRL/SMTN/ADORA1	20
BP	GO:0016101	diterpenoid metabolic process	20/1545	110/18670	0.000643544	0.00728715	0.00542762	SDC3/RDH5/LRP8/ADH1B/SDC4/APOE/CYP1B1/EGFR/GPC3/PNPLA4/CYP2S1/LRP2/DGAT2/RARRES2/SDC2/HSPG2/AKR1C3/AKR1C1/APOA1/CYP1A2	20
BP	GO:0001562	response to protozoan	8/1545	25/18670	0.00064935	0.00728715	0.00542762	IL4R/IRF8/VTCN1/GBP4/BATF2/CLEC7A/HRAS/CCDC88B	8
BP	GO:0001945	lymph vessel development	8/1545	25/18670	0.00064935	0.00728715	0.00542762	PROX1/ACVRL1/FLT4/VEGFA/FOXC1/TMEM204/HEG1/NR2F2	8
BP	GO:0002335	mature B cell differentiation	8/1545	25/18670	0.00064935	0.00728715	0.00542762	CMTM7/CD19/POU2F2/MFNG/GPR183/DLL1/ITM2A/PTK2B	8
BP	GO:0030325	adrenal gland development	8/1545	25/18670	0.00064935	0.00728715	0.00542762	PDGFRA/PBX1/ARID5B/SMAD3/CITED2/APOA1/SALL1/WNT4	8
BP	GO:0031069	hair follicle morphogenesis	8/1545	25/18670	0.00064935	0.00728715	0.00542762	IGFBP5/BCL2/KRT27/FGFR2/NOTCH1/FGF7/FOXE1/SMO	8
BP	GO:1903706	regulation of hemopoiesis	60/1545	475/18670	0.000656295	0.00735101	0.00547518	LMO2/IL4R/CCL19/IL7R/GPR171/ZBTB16/PRKCA/PRKCQ/SH3RF1/RUNX1/TNFSF4/TREM2/LAG3/LEF1/ZAP70/ZMIZ1/ZEB1/LGALS3/YAP1/FOXC1/ZFP36L2/SMAD7/FBN1/PTPRC/BTK/NR4A3/FOXJ1/RASSF2/EGR3/ZC3H12A/GNAS/BMP4/DLL1/NOTCH1/MEF2C/TOX/LTF/PTK2B/KITLG/IKZF3/KAT2A/JUN/H4C8/HCLS1/H3C10/LILRB4/TMEM178A/TRIM58/TESC/ETS1/LIF/TMEM64/NCKAP1L/KLF10/AGER/PSME2/ACE/LYN/ANXA1/SFRP1	60
BP	GO:0048863	stem cell differentiation	37/1545	257/18670	0.000660731	0.00737947	0.00549638	LMO2/CORO1C/EFNB1/FN1/SRF/PDGFRA/KIT/SEMA3D/BCHE/SEMA3F/RUNX1/TWIST1/YAP1/FOXC1/ZFP36L2/FGFR2/FRZB/PTPRC/BMP4/TACSTD2/NOTCH1/MEF2C/ACVR1/KITLG/RUNX2/PRICKLE1/SEMA6D/TBX2/LIF/SMO/SEMA4G/PSME2/ACE/TEAD2/ESR1/SFRP1/LBH	37
BP	GO:0106106	cold-induced thermogenesis	24/1545	143/18670	0.000662615	0.00737947	0.00549638	IL4R/ARNTL/LCN2/CAV1/CMKLR1/NOVA1/FABP4/CD36/VEGFA/EPAS1/TSHR/ADAM17/IGF1R/ADIPOR2/GATM/DIO2/PRDM16/PPARGC1A/GNAS/NOTCH1/GRB10/OGT/LEPR/ADAMTS5	24
BP	GO:0120161	regulation of cold-induced thermogenesis	24/1545	143/18670	0.000662615	0.00737947	0.00549638	IL4R/ARNTL/LCN2/CAV1/CMKLR1/NOVA1/FABP4/CD36/VEGFA/EPAS1/TSHR/ADAM17/IGF1R/ADIPOR2/GATM/DIO2/PRDM16/PPARGC1A/GNAS/NOTCH1/GRB10/OGT/LEPR/ADAMTS5	24
BP	GO:0048705	skeletal system morphogenesis	35/1545	239/18670	0.000667062	0.00738581	0.0055011	VWA1/TIPARP/PDGFRA/TMEM119/HAS2/COL27A1/AXIN2/COL11A1/MATN3/LRP5L/TGFBR1/ZEB1/COL12A1/TWIST1/CSRNP1/FOXC1/TEK/NAB2/FGR/FGFR2/MATN2/ARID5B/GNAS/BMP4/SMAD3/MDFI/MEF2C/RARB/SCARA3/LTF/RFLNB/RUNX2/COL7A1/MMP16/SFRP1	35
BP	GO:0010543	regulation of platelet activation	9/1545	31/18670	0.000670685	0.00738581	0.0055011	PDGFRA/PRKCA/PRKCQ/APOE/THBD/PDGFB/PRKG1/LYN/NOS3	9
BP	GO:0033687	osteoblast proliferation	9/1545	31/18670	0.000670685	0.00738581	0.0055011	TMEM119/BCL2/CCN1/BMP2/FGFR2/SMAD3/LTF/ITGAV/SFRP1	9
BP	GO:0034694	response to prostaglandin	9/1545	31/18670	0.000670685	0.00738581	0.0055011	CCR7/CCL19/TNFSF4/PTGER4/CCL21/PPARG/P2RY6/AKR1C3/SFRP1	9
BP	GO:0060292	long-term synaptic depression	9/1545	31/18670	0.000670685	0.00738581	0.0055011	CD38/SRF/ARC/DGKI/SHANK3/SHANK2/PTK2B/AGER/ADORA1	9
BP	GO:0030203	glycosaminoglycan metabolic process	26/1545	160/18670	0.00067075	0.00738581	0.0055011	SDC3/PRELP/HAS2/HS6ST2/CEMIP/SDC4/CSPG4/HAS3/B3GNT3/VCAN/GPC3/CHST2/FOXC1/FMOD/ST3GAL6/DCN/ST3GAL1/SDC2/UST/HSPG2/CHST14/PDGFB/OMD/OGN/B4GALT5/CEMIP2	26
BP	GO:0033690	positive regulation of osteoblast proliferation	5/1545	10/18670	0.000681913	0.00749465	0.00558217	TMEM119/CCN1/BMP2/LTF/ITGAV	5
BP	GO:0014068	positive regulation of phosphatidylinositol 3-kinase signaling	17/1545	87/18670	0.00068706	0.00753707	0.00561376	PDGFRA/KIT/FLT4/IGF1R/KDR/FLT1/TEK/FGR/EPOR/DCN/PDGFD/ERBB3/PDGFB/PIK3R5/HCLS1/PIK3CD/LYN	17
BP	GO:0060538	skeletal muscle organ development	27/1545	169/18670	0.000699692	0.0076613	0.00570629	ARNTL/CAV1/BCL9/KCNAB1/CDON/BCL2/HMGCR/DDX17/TWIST1/EGR2/MEOX2/MYOZ1/HLF/RIPOR2/DCN/DLL1/CAV2/NOTCH1/MEF2C/MAFF/BTG2/RYR1/YBX3/SMO/NR2F2/HDAC9/EPHB1	27
BP	GO:0044091	membrane biogenesis	11/1545	44/18670	0.000714964	0.00779936	0.00580912	CAV1/PSAP/SYT11/S100A10/PEX11A/LRP4/SPTBN1/CAV2/PTPRD/DMKN/ANK3	11
BP	GO:0061756	leukocyte adhesion to vascular endothelial cell	11/1545	44/18670	0.000714964	0.00779936	0.00580912	ICAM1/CX3CR1/CCL21/NFAT5/ITGA4/CXCL12/SELE/ETS1/IRAK1/SELL/PODXL2	11
BP	GO:0034332	adherens junction organization	14/1545	65/18670	0.000730201	0.00793603	0.00591091	CADM1/VEGFA/AFDN/NECTIN4/CDH3/SMAD7/RAMP2/NECTIN3/INAVA/HIPK1/MAPRE2/RDX/CDH13/CDH1	14
BP	GO:0072678	T cell migration	14/1545	65/18670	0.000730201	0.00793603	0.00591091	ICAM1/GPR183/DOCK8/ZAP70/CCL21/ADAM17/CXCL11/ITGA4/RIPOR2/CXCL12/CCL20/ECM1/PIK3CD/PYCARD	14
BP	GO:0051496	positive regulation of stress fiber assembly	12/1545	51/18670	0.000749159	0.00812698	0.00605314	SDC4/CD47/TGFBR1/LIMCH1/S100A10/RAPGEF3/SMAD3/ARHGEF15/APOA1/RGCC/WNT4/SFRP1	12
BP	GO:0032102	negative regulation of response to external stimulus	52/1545	400/18670	0.000760465	0.00823438	0.00613314	ABR/ADTRP/PROS1/UCN/CXCL17/PDGFRA/SERPINF1/SEMA3D/SEMA3F/PLAUR/FAP/APOE/PTGER4/ASH1L/HMGCR/THBD/CD109/SPX/PTPRS/PPARG/MYOZ1/TEK/CD96/PTPRC/SLIT2/ENPP3/SERPINB9/TNFAIP3/ZC3H12A/EPPK1/SMAD3/NOTCH1/LTF/PLAU/SEMA6D/SOCS3/PDGFB/SIGLEC10/APOA1/PRKG1/PLAT/ETS1/CALCRL/PARP14/AGER/SEMA4G/PYCARD/BCR/SAMHD1/ADORA1/NOS3/WNT4	52
BP	GO:0002283	neutrophil activation involved in immune response	61/1545	488/18670	0.000775578	0.00838253	0.00624348	ABR/LCN2/IGF2R/PRSS2/GMFG/RAB27A/ANO6/CD47/FRMPD3/S100A11/PLAUR/CD36/C3AR1/PSAP/MLEC/CSTB/SLPI/LGALS3/SYNGR1/DNASE1L3/TMC6/SERPINA1/DOK3/ANXA3/FGR/CD55/QSOX1/DOCK2/PTPRC/RNASET2/DDX3X/LRMP/CYSTM1/MAGT1/GLIPR1/LTF/TBC1D10C/SLCO4C1/VAMP8/CD93/TUBB4B/PLAU/UNC13D/CHIT1/ITGAX/PTPRB/NEU1/NPC2/ORMDL3/NCKAP1L/METTL7A/ITGAV/PYCARD/CEACAM6/BCR/LAIR1/ITGAL/SELL/CD300A/SNAP25/CTSB	61
BP	GO:0090092	regulation of transmembrane receptor protein serine/threonine kinase signaling pathway	35/1545	241/18670	0.000777162	0.00838419	0.00624471	CHRDL1/CAV1/RASL11B/ACVRL1/GDF15/TGFBR1/CCN1/ZEB1/INHBB/CD109/FAM89B/ADAM17/GPC3/BMP2/GDF10/SMAD7/FBN1/PRDM16/BMP8A/TOB1/LRP2/EMILIN1/BMP4/SMAD3/SPTBN1/CAV2/NOTCH1/CITED2/ACVR1/HSPA5/CDKN2B/ITGA3/BAMBI/CITED1/SFRP1	35
BP	GO:0042119	neutrophil activation	62/1545	498/18670	0.000781622	0.00841681	0.00626901	ABR/LCN2/IGF2R/PRSS2/GMFG/RAB27A/ANO6/CD47/FRMPD3/S100A11/PLAUR/CD36/C3AR1/PSAP/MLEC/CSTB/SLPI/LGALS3/SYNGR1/DNASE1L3/TMC6/SERPINA1/DOK3/ANXA3/FGR/CD55/QSOX1/DOCK2/PTPRC/RNASET2/DDX3X/LRMP/CYSTM1/MAGT1/GLIPR1/LTF/TBC1D10C/SLCO4C1/VAMP8/PREX1/CD93/TUBB4B/PLAU/UNC13D/CHIT1/ITGAX/PTPRB/NEU1/NPC2/ORMDL3/NCKAP1L/METTL7A/ITGAV/PYCARD/CEACAM6/BCR/LAIR1/ITGAL/SELL/CD300A/SNAP25/CTSB	62
BP	GO:0008064	regulation of actin polymerization or depolymerization	28/1545	179/18670	0.000791619	0.00850882	0.00633754	CCR7/ICAM1/GMFG/MYADM/LMOD1/SPIRE2/PAK3/CCL21/ARPC1B/TENM1/ADD3/SLIT2/CXCL12/SPIRE1/SPTBN1/ARHGAP18/PTK2B/PREX1/RDX/FCHSD1/HCLS1/TMSB10/SPTBN2/NCKAP1L/WAS/RAC3/PYCARD/PLEKHG2	28
BP	GO:0003014	renal system process	21/1545	120/18670	0.000804072	0.00862684	0.00642545	HAS2/AGTR1/PSAP/NPR1/BCL2/SGK1/ADCY9/SPX/HSD11B2/PRKACB/SUCNR1/BMP4/ITGA3/MCAM/PDGFB/AKR1C3/AVPR1A/CORO2B/BCR/ADORA1/AQP1	21
BP	GO:0071901	negative regulation of protein serine/threonine kinase activity	24/1545	145/18670	0.000812074	0.00869676	0.00647752	CAV1/SPRY2/CDKN2C/PKIB/APOE/LATS2/HMGCR/PKIA/RASIP1/DUSP14/HEG1/TNFAIP3/BMP4/CDKN2A/CDKN2B/INKA1/UCHL1/MBIP/NR2F2/PYCARD/LYN/CD300A/RGS4/SFRP1	24
BP	GO:0001523	retinoid metabolic process	19/1545	104/18670	0.00081777	0.00872586	0.0064992	SDC3/RDH5/LRP8/ADH1B/SDC4/APOE/CYP1B1/GPC3/PNPLA4/CYP2S1/LRP2/DGAT2/RARRES2/SDC2/HSPG2/AKR1C3/AKR1C1/APOA1/CYP1A2	19
BP	GO:0030593	neutrophil chemotaxis	19/1545	104/18670	0.00081777	0.00872586	0.0064992	EDN2/IL1RN/CCR7/CCL19/DAPK2/ITGA1/C3AR1/CCL21/LGALS3/CXCL11/CXCL9/RIPOR2/SLIT2/PREX1/CCL20/PDE4D/PIK3CD/NCKAP1L/CCL4	19
BP	GO:0046851	negative regulation of bone remodeling	6/1545	15/18670	0.000827222	0.00877874	0.00653859	CD38/TMEM119/TNFRSF11B/TNFAIP3/IL6/SFRP1	6
BP	GO:0060099	regulation of phagocytosis, engulfment	6/1545	15/18670	0.000827222	0.00877874	0.00653859	ANO6/CD36/TREM2/PPARG/NCKAP1L/CD300A	6
BP	GO:0072283	metanephric renal vesicle morphogenesis	6/1545	15/18670	0.000827222	0.00877874	0.00653859	PAX8/BMP4/CITED1/LIF/SMO/SALL1	6
BP	GO:1990845	adaptive thermogenesis	25/1545	154/18670	0.00085518	0.00905903	0.00674735	IL4R/ARNTL/LCN2/CAV1/CMKLR1/NOVA1/FABP4/CD36/VEGFA/EPAS1/TSHR/ADAM17/IGF1R/ADIPOR2/GATM/DIO2/PRDM16/BMP8A/PPARGC1A/GNAS/NOTCH1/GRB10/OGT/LEPR/ADAMTS5	25
BP	GO:0030832	regulation of actin filament length	28/1545	180/18670	0.000865077	0.00911706	0.00679057	CCR7/ICAM1/GMFG/MYADM/LMOD1/SPIRE2/PAK3/CCL21/ARPC1B/TENM1/ADD3/SLIT2/CXCL12/SPIRE1/SPTBN1/ARHGAP18/PTK2B/PREX1/RDX/FCHSD1/HCLS1/TMSB10/SPTBN2/NCKAP1L/WAS/RAC3/PYCARD/PLEKHG2	28
BP	GO:0033006	regulation of mast cell activation involved in immune response	9/1545	32/18670	0.000865327	0.00911706	0.00679057	IL4R/SNX4/FGR/ENPP3/VAMP8/UNC13D/CD84/LYN/CD300A	9
BP	GO:0060674	placenta blood vessel development	9/1545	32/18670	0.000865327	0.00911706	0.00679057	SPINT1/FOSL1/HEY1/CCN1/ITGB8/SOCS3/FZD5/PLCD3/NR2F2	9
BP	GO:0030318	melanocyte differentiation	8/1545	26/18670	0.000870506	0.00913875	0.00680673	KIT/RAB27A/OCA2/BCL2/ADAMTS9/MEF2C/KITLG/CITED1	8
BP	GO:0071624	positive regulation of granulocyte chemotaxis	8/1545	26/18670	0.000870506	0.00913875	0.00680673	CCR7/CCL19/DAPK2/C3AR1/CCL21/RIPOR2/S100A14/NCKAP1L	8
BP	GO:0035987	endodermal cell differentiation	11/1545	45/18670	0.000876454	0.00916833	0.00682876	FN1/COL11A1/COL5A2/COL12A1/COL5A1/ITGA7/ITGA4/LAMB3/COL7A1/ITGAV/LAMB1	11
BP	GO:1900274	regulation of phospholipase C activity	11/1545	45/18670	0.000876454	0.00916833	0.00682876	PDGFRA/KIT/EGFR/FLT1/P2RY6/ARHGAP6/HRAS/SELE/PLCB2/AVPR1A/ESR1	11
BP	GO:0051250	negative regulation of lymphocyte activation	24/1545	146/18670	0.000897198	0.0093686	0.00697792	IL4R/SLA2/SDC4/VTCN1/RUNX1/TNFSF4/LAG3/PDE5A/LGALS3/PLA2G2D/SMAD7/BTK/RIPOR2/FOXJ1/TNFAIP3/ZC3H12A/BMP4/SAMSN1/MERTK/LRRC32/LYN/ANXA1/CD300A/SFRP1	24
BP	GO:0060021	roof of mouth development	17/1545	89/18670	0.000899283	0.00937367	0.0069817	PKDCC/TIPARP/PDGFRA/LEF1/TGFBR1/TWIST1/CSRNP1/MEOX2/EPHB3/PRDM16/FOXF2/ARID5B/MEF2C/BNC2/LRRC32/TBX2/FOXE1	17
BP	GO:0001649	osteoblast differentiation	33/1545	225/18670	0.000911042	0.00947937	0.00706043	IGFBP5/TMEM119/IL6R/AXIN2/LEF1/LRP5L/CCN1/VCAN/TWIST1/BMP2/TP53INP2/GDF10/FGFR2/TOB1/RASSF2/GNAS/BMP4/SMAD3/NOTCH1/MEF2C/LTF/ACVR1/RUNX2/IL6/PDLIM7/ID3/CITED1/TMEM64/SMO/HIRA/IFITM1/WNT4/SFRP1	33
BP	GO:0046879	hormone secretion	42/1545	308/18670	0.000919626	0.00955172	0.00711432	ARNTL/UCN/IL1RN/CD38/STXBP5L/BAIAP3/ITPR1/PRKCA/SNX4/AGTR1/OXCT1/LRP5L/PLA2G6/HMGCR/INHBB/CACNA2D2/IRS1/EGFR/RAPGEF4/EXOC3L1/BMP8A/BTK/RAPGEF3/PAX8/SCG5/GNAS/ITPR3/FZD4/CRHBP/VAMP8/ITPR2/MIDN/FOXA2/IL6/PASK/LIF/CPE/LYN/ANXA1/ADORA1/SNAP25/SFRP1	42
BP	GO:0050867	positive regulation of cell activation	51/1545	394/18670	0.000936528	0.00966316	0.00719732	IL4R/EFNB1/CCR7/CD38/IL33/CAV1/IL6R/GPR183/CCL19/IL7R/CD47/ZBTB16/DOCK8/PRKCQ/SNX4/VTCN1/RUNX1/TNFSF4/TREM2/IGLL5/ZAP70/SIRPG/PAK3/CCL21/ZMIZ1/BCL2/CD320/LRRK2/PDCD1/FGR/CD55/PTPRC/BTK/NR4A3/CLEC7A/EGR3/HSPH1/MEF2C/RASAL3/TOX/VAMP8/CLCF1/IL6/LILRB4/TNFSF13B/NCKAP1L/AGER/PYCARD/LYN/ANXA1/CCDC88B	51
BP	GO:0051145	smooth muscle cell differentiation	15/1545	74/18670	0.000936953	0.00966316	0.00719732	SRF/KIT/HEY1/VEGFA/ZEB1/RAMP2/TMEM204/FGFR2/OLFM2/BMP4/NOTCH1/MEF2C/ACVR1/PDGFB/WNT4	15
BP	GO:0072078	nephron tubule morphogenesis	15/1545	74/18670	0.000936953	0.00966316	0.00719732	PGF/VEGFA/BCL2/GPC3/BMP2/PBX1/PAX8/BMP4/TACSTD2/GREB1L/LZTS2/CITED1/SMO/SALL1/WNT4	15
BP	GO:0099601	regulation of neurotransmitter receptor activity	15/1545	74/18670	0.000936953	0.00966316	0.00719732	ARC/SHANK3/SHANK2/ANXA3/DLG2/DAPK1/PPARGC1A/MEF2C/CRHBP/PTK2B/RASGRF1/NPTXR/AKAP9/PINK1/SHISA6	15
BP	GO:0002285	lymphocyte activation involved in immune response	28/1545	181/18670	0.000944407	0.00970585	0.00722911	IL4R/IFNE/CD19/SLAMF6/ICAM1/MFNG/RAB27A/GPR183/CCL19/TNFSF4/LEF1/PTGER4/CD180/LGALS3/SMAD7/PTPRC/ZC3H12A/DLL1/ITM2A/PTK2B/CLCF1/UNC13D/IL6/APBB1IP/TMEM98/ITGAL/CLEC4E/ANXA1	28
BP	GO:0048015	phosphatidylinositol-mediated signaling	28/1545	181/18670	0.000944407	0.00970585	0.00722911	PDGFRA/KIT/FLT4/PIK3C2A/PLCH1/IRS1/TWIST1/IGF1R/PTPN13/EGFR/KDR/PEAR1/FLT1/TEK/FGR/PPP1R16B/EPOR/DCN/PDGFD/OGT/ERBB3/PIP4K2A/PDGFB/PLCB2/PIK3R5/HCLS1/PIK3CD/LYN	28
BP	GO:0042063	gliogenesis	40/1545	290/18670	0.000963371	0.00988341	0.00736136	SPINT1/IL33/MYRF/GPR183/CDKN2C/CSPG4/CX3CR1/TREM2/LEF1/DAAM2/TENM4/EGFR/EGR2/BMP2/PPARG/NAB2/KLF15/MATN2/WASF3/LRP2/GAP43/DLL1/NOTCH1/PTK2B/GJC2/CLCF1/MXRA8/ERBB3/IL6/LIF/METRN/SMO/B4GALT5/AGER/LYN/TMEM98/ANXA1/LEPR/LAMB1/SYNE2	40
BP	GO:0060560	developmental growth involved in morphogenesis	34/1545	235/18670	0.000979742	0.0100338	0.00747338	FN1/TRPC5/SRF/SEMA3D/PTK7/SPRY2/SEMA3F/APOE/SLIT3/SLIT1/TMEM108/VEGFA/AUTS2/EPB41L5/PTPRS/YAP1/SYT1/FGFR2/ITGA4/MACF1/SLIT2/RND2/CXCL12/BMP4/RNF157/NOTCH1/CPNE5/LZTS2/SEMA6D/TBX2/SEMA4G/SALL1/ESR1/SFRP1	34
BP	GO:0048638	regulation of developmental growth	46/1545	347/18670	0.00099036	0.0101219	0.00753901	RAG2/ACACB/FN1/TRPC5/SRF/PI16/SEMA3D/SEMA3F/PROX1/APOE/VEGFA/GDF15/TGFBR1/LATS2/BCL2/SOCS2/WWC2/CACNA2D2/PTPRS/YAP1/DDX39B/FOXC1/MYOZ1/SYT1/FGFR2/MACF1/GAMT/KCNK2/RND2/AR/PPIB/EPPK1/CXCL12/BMP4/RNF157/DLL1/NOTCH1/MEF2C/CPNE5/SEMA6D/TBX2/YBX3/SMO/SEMA4G/RGS4/SFRP1	46
BP	GO:0051279	regulation of release of sequestered calcium ion into cytosol	16/1545	82/18670	0.000991803	0.0101219	0.00753901	CD19/CEMIP/HRC/JSRP1/ANK2/DMD/PLN/CXCL11/CXCL9/P2RY6/PTK2B/APLNR/PDE4D/GSTM2/LYN/F2RL3	16
BP	GO:0071709	membrane assembly	10/1545	39/18670	0.00100122	0.0101959	0.00759409	CAV1/PSAP/SYT11/S100A10/LRP4/SPTBN1/CAV2/PTPRD/DMKN/ANK3	10
BP	GO:1903409	reactive oxygen species biosynthetic process	21/1545	122/18670	0.00100253	0.0101959	0.00759409	DUOXA2/ICAM1/CAV1/RAB27A/CD47/CD36/CX3CR1/CYP1B1/DUOXA1/RGN/CLEC7A/ZC3H12A/INAVA/SMAD3/PTK2B/DUOX2/NQO1/DUOX1/KLF2/CYP1A2/NOS3	21
BP	GO:0001659	temperature homeostasis	27/1545	173/18670	0.00100721	0.0102257	0.00761629	IL4R/ARNTL/EDN2/LCN2/CAV1/CMKLR1/NOVA1/FABP4/CD36/VEGFA/EPAS1/TSHR/ADAM17/IGF1R/ADIPOR2/GATM/DIO2/PRDM16/PPARGC1A/GNAS/NOTCH1/GRB10/FOXO1/OGT/ADORA1/LEPR/ADAMTS5	27
BP	GO:0010717	regulation of epithelial to mesenchymal transition	17/1545	90/18670	0.00102482	0.0103865	0.00773611	EPHA3/AXIN2/LEF1/TGFBR1/TWIST1/BMP2/FOXC1/SMAD7/BMP4/SMAD3/NOTCH1/ACVR1/FOXA2/IL6/BAMBI/RGCC/SFRP1	17
BP	GO:0042129	regulation of T cell proliferation	25/1545	156/18670	0.0010347	0.0104587	0.00778987	EFNB1/IL6R/CCL19/SDC4/PRKCQ/SH3RF1/VTCN1/TNFSF4/ZAP70/PDE5A/LGALS3/PLA2G2D/CD55/PTPRC/FOXJ1/BMP4/RASAL3/IL6/LRRC32/TNFSF13B/NCKAP1L/AGER/PYCARD/ANXA1/CCDC88B	25
BP	GO:0006720	isoprenoid metabolic process	23/1545	139/18670	0.00103639	0.0104587	0.00778987	SDC3/RDH5/LRP8/ADH1B/SDC4/APOE/CYP1B1/HMGCR/EGFR/GPC3/PNPLA4/CYP2S1/LRP2/DGAT2/RARRES2/SDC2/HSPG2/AKR1C3/AKR1C1/APOA1/PHYH/NPC2/CYP1A2	23
BP	GO:0002286	T cell activation involved in immune response	19/1545	106/18670	0.00103848	0.0104587	0.00778987	IL4R/IFNE/SLAMF6/ICAM1/RAB27A/GPR183/CCL19/TNFSF4/LEF1/PTGER4/LGALS3/SMAD7/ZC3H12A/IL6/APBB1IP/TMEM98/ITGAL/CLEC4E/ANXA1	19
BP	GO:0050769	positive regulation of neurogenesis	59/1545	474/18670	0.00103909	0.0104587	0.00778987	FN1/LRP8/TRPC5/NGFR/CYB5D2/SPINT1/SRF/EPHA3/KIT/SERPINF1/PTK7/PROX1/CX3CR1/TREM2/APOE/VEGFA/CDON/PAK3/TENM4/CREB3L2/RAPGEF2/SETX/BCL2/SHANK3/SOCS2/ZEB1/SHANK2/BMP2/DUOXA1/PPARG/SYT1/CRTC1/MACF1/LRP2/SLIT2/RND2/NAP1L2/CXCL12/BMP4/RNF157/NOTCH1/FZD4/MEF2C/RARB/CPNE5/HSPA5/PTPRD/PTK2B/GJC2/CLCF1/ITGA3/IL6/LIF/METRN/SMO/LYN/PLXNC1/BRINP1/TRPC6	59
BP	GO:0009101	glycoprotein biosynthetic process	46/1545	348/18670	0.00105205	0.010571	0.00787351	DPY19L2/GALNT9/SERP2/GALNT6/MAN1C1/CCR7/MFNG/HBEGF/HS6ST2/CCL19/ST6GALNAC5/CSPG4/NPC1/ST6GALNAC6/SDF2L1/CCL21/BCL2/ST6GAL2/B3GNT3/MUC1/VCAN/ASGR1/CHST10/RAMP1/GALNT17/MUC21/MAGT1/ST3GAL6/MGAT3/DCN/MGAT4C/ITM2A/GALNT18/ST3GAL1/ABO/UST/OGT/CHST14/MGAT4B/LARGE2/B3GNT9/NUDT14/HS6ST3/B4GALT5/GALNT10/CYTL1	46
BP	GO:0032271	regulation of protein polymerization	32/1545	218/18670	0.00106497	0.0106662	0.00794439	CDK5RAP2/CCR7/ICAM1/GMFG/MYADM/LMOD1/SPIRE2/PAK3/CCL21/ARPC1B/TENM1/PRUNE1/ADD3/MET/SLIT2/SPIRE1/SPTBN1/ARHGAP18/PTK2B/PREX1/RDX/FCHSD1/HCLS1/TMSB10/AKAP9/SPTBN2/NCKAP1L/WAS/RAC3/PINK1/PYCARD/PLEKHG2	32
BP	GO:0007157	heterophilic cell-cell adhesion via plasma membrane cell adhesion molecules	11/1545	46/18670	0.00106698	0.0106662	0.00794439	ICAM1/CADM1/TENM4/TENM1/NECTIN4/NECTIN3/AMIGO2/PTPRD/SELE/CEACAM6/ITGAL	11
BP	GO:0060711	labyrinthine layer development	11/1545	46/18670	0.00106698	0.0106662	0.00794439	SPINT1/LEF1/HEY1/CCN1/FGFR2/SOCS3/PCDH12/CITED1/FZD5/PLCD3/ST14	11
BP	GO:0050680	negative regulation of epithelial cell proliferation	26/1545	165/18670	0.00107133	0.0106914	0.0079632	NGFR/CAV1/SERPINF1/ACVRL1/APOE/MCC/TGFBR1/ATOH8/KLF9/CD109/GPC3/PPARG/LIMS2/FLT1/FGFR2/RGN/AR/EPPK1/BMP4/CAV2/MEF2C/CDKN2B/EAF2/RGCC/NR2F2/SFRP1	26
BP	GO:0030195	negative regulation of blood coagulation	12/1545	53/18670	0.00107908	0.0107223	0.00798615	ADTRP/PROS1/PDGFRA/PLAUR/FAP/APOE/THBD/PLAU/PDGFB/PRKG1/PLAT/NOS3	12
BP	GO:0060713	labyrinthine layer morphogenesis	7/1545	21/18670	0.00107991	0.0107223	0.00798615	SPINT1/LEF1/CCN1/FGFR2/SOCS3/FZD5/ST14	7
BP	GO:0060972	left/right pattern formation	7/1545	21/18670	0.00107991	0.0107223	0.00798615	EPB41L5/HSPB11/FOXJ1/DLL1/NOTCH1/CITED2/SMO	7
BP	GO:0043312	neutrophil degranulation	60/1545	485/18670	0.00109998	0.010903	0.00812076	ABR/LCN2/IGF2R/PRSS2/GMFG/RAB27A/ANO6/CD47/FRMPD3/S100A11/PLAUR/CD36/C3AR1/PSAP/MLEC/CSTB/SLPI/LGALS3/SYNGR1/TMC6/SERPINA1/DOK3/ANXA3/FGR/CD55/QSOX1/DOCK2/PTPRC/RNASET2/DDX3X/LRMP/CYSTM1/MAGT1/GLIPR1/LTF/TBC1D10C/SLCO4C1/VAMP8/CD93/TUBB4B/PLAU/UNC13D/CHIT1/ITGAX/PTPRB/NEU1/NPC2/ORMDL3/NCKAP1L/METTL7A/ITGAV/PYCARD/CEACAM6/BCR/LAIR1/ITGAL/SELL/CD300A/SNAP25/CTSB	60
BP	GO:0042339	keratan sulfate metabolic process	9/1545	33/18670	0.00110346	0.010919	0.00813273	PRELP/B3GNT3/CHST2/FMOD/ST3GAL6/ST3GAL1/OMD/OGN/B4GALT5	9
BP	GO:0051928	positive regulation of calcium ion transport	21/1545	123/18670	0.00111663	0.0110168	0.00820556	UCN/CD19/CAV1/ATP2C2/CEMIP/STAC/ANK2/LGALS3/CXCL11/CXCL9/P2RY6/RGN/CXCL12/GJC2/APLNR/PDGFB/RAMP3/GSTM2/F2RL3/CCL4/TRPC6	21
BP	GO:0007178	transmembrane receptor protein serine/threonine kinase signaling pathway	46/1545	349/18670	0.0011171	0.0110168	0.00820556	CHRDL1/CAV1/RASL11B/ACVRL1/LEF1/GDF15/TGFBR1/ATOH8/CCN1/ZEB1/BTBD11/INHBB/CD109/FAM89B/ADAM17/GPC3/BMP2/GDF10/SMAD7/FBN1/DUSP15/PRDM16/SMAD9/BMP8A/TOB1/LRP2/FMOD/EMILIN1/BMP4/SMAD3/SPTBN1/CAV2/NOTCH1/CITED2/ACVR1/HSPA5/CDKN2B/ITGA3/RUNX2/JUN/BAMBI/LRRC32/CITED1/LTBP2/IRAK1/SFRP1	46
BP	GO:0006970	response to osmotic stress	16/1545	83/18670	0.00113601	0.0111845	0.00833042	AQP5/CLDN1/RCSD1/BDKRB2/NFAT5/EGFR/TSC22D3/DDX3X/ERRFI1/PTK2B/YBX3/AQP9/MBIP/SORD/MAPK13/AQP1	16
BP	GO:0001666	response to hypoxia	47/1545	359/18670	0.00114568	0.0112608	0.00838725	PGF/CD38/ICAM1/SRF/CAV1/ITPR1/ACVRL1/COX4I2/VEGFA/BCL2/APOLD1/EPAS1/ADAM17/HSD11B2/TWIST1/BMP2/RAMP2/TEK/ANGPTL4/NR4A2/HSP90B1/KCNK2/PPARGC1A/PDLIM1/CXCL12/EIF4EBP1/SMAD3/NOTCH1/CITED2/PTK2B/ITPR2/LMNA/RYR1/PLAU/PLAT/ETS1/RGCC/PINK1/CLDN3/AGER/IRAK1/PSME2/ADORA1/AQP1/TRPC6/SFRP1/AJUBA	47
BP	GO:0014909	smooth muscle cell migration	17/1545	91/18670	0.00116495	0.0113946	0.0084869	IGFBP5/HAS2/BCL2/P2RY6/NR4A3/SLIT2/PPARGC1A/MEF2C/PDGFD/PLAU/SEMA6D/DOCK5/ADAMTS1/PDGFB/PRKG1/PLAT/ACE	17
BP	GO:0051899	membrane depolarization	17/1545	91/18670	0.00116495	0.0113946	0.0084869	FHL1/CAV1/BCL2/ANK2/LRRK2/CACNA1I/SMAD7/KDR/SCN4B/FGF12/SCN2B/DCN/JUN/GCLC/SCN4A/ANK3/CACNA1H	17
BP	GO:1905383	protein localization to presynapse	5/1545	11/18670	0.00116513	0.0113946	0.0084869	KIF5C/DLG2/MAP1A/KIF5A/MAPK8IP3	5
BP	GO:0050918	positive chemotaxis	14/1545	68/18670	0.0011681	0.0114045	0.00849432	IL16/PGF/VEGFA/F3/LGALS3/KDR/MET/CXCL12/BMP4/SMAD3/FGF7/CDH13/PDGFB/AGER	14
BP	GO:0090288	negative regulation of cellular response to growth factor stimulus	26/1545	166/18670	0.00117255	0.0114289	0.0085125	CHRDL1/CAV1/SPRY2/RASL11B/TGFBR1/CD109/FAM89B/ADAM17/SMAD7/FBN1/PRDM16/TOB1/LRP2/SLIT2/DCN/EMILIN1/SMAD3/CAV2/NOTCH1/HSPA5/ADGRA2/SHISA2/BAMBI/MMRN2/WNT4/SFRP1	26
BP	GO:0042476	odontogenesis	22/1545	132/18670	0.00119599	0.0116381	0.00866827	AQP5/PDGFRA/AXIN2/WDR72/LEF1/TNFRSF11B/TWIST1/BMP2/FOXC1/FGFR2/BMP4/LRP4/FOXO1/RUNX2/ID3/ITGB4/SMO/DLX3/AQP1/KLK5/ADAMTS5/LAMB1	22
BP	GO:0048592	eye morphogenesis	24/1545	149/18670	0.00120054	0.0116465	0.00867456	AQP5/SDK1/PROX1/VEGFA/CDON/EFEMP1/C12orf57/BCL2/ZEB1/COL5A2/COL5A1/TWIST1/FBN1/FOXF2/NECTIN3/BMP4/HIPK1/DLL1/RARB/FAT1/COL8A2/TBX2/FZD5/EPHB1	24
BP	GO:0120032	regulation of plasma membrane bounded cell projection assembly	27/1545	175/18670	0.00120084	0.0116465	0.00867456	CORO1C/CCR7/ICAM1/SRF/CAV1/KIT/CCL19/EPS8L1/CDK10/TGFBR1/AUTS2/CCL21/TENM1/CENPJ/PODXL/PPP1R16B/RIPOR2/SLIT2/GAP43/TACSTD2/DCDC2/MYO10/RDX/HRAS/WAS/CCDC151/SYNE2	27
BP	GO:0021700	developmental maturation	39/1545	284/18670	0.00120334	0.0116515	0.00867825	POU2F2/MTCH1/C1QL1/ANO6/L3MBTL3/CCL19/GLDN/BAIAP3/NPR2/TFCP2L1/BFSP1/ACVRL1/CX3CR1/LYL1/VEGFA/NFIA/CCL21/BCL2/EPAS1/LRRK2/BMP2/CDH3/PPARG/BTK/NR4A2/CLEC7A/LTF/RFLNB/PTK2B/BHLHA15/RAB38/RUNX2/RYR1/ARHGEF15/TRIM58/RAC3/FZD5/B4GALT5/KLF2	39
BP	GO:0042098	T cell proliferation	28/1545	184/18670	0.00122158	0.0117892	0.00878083	EFNB1/IL6R/CCL19/SDC4/DOCK8/PRKCQ/SH3RF1/VTCN1/TNFSF4/ZAP70/PDE5A/LGALS3/PLA2G2D/CD55/DOCK2/PTPRC/FOXJ1/BMP4/RASAL3/IL6/LRRC32/TNFSF13B/NCKAP1L/AGER/PYCARD/ANXA1/CCDC88B/WNT4	28
BP	GO:0048017	inositol lipid-mediated signaling	28/1545	184/18670	0.00122158	0.0117892	0.00878083	PDGFRA/KIT/FLT4/PIK3C2A/PLCH1/IRS1/TWIST1/IGF1R/PTPN13/EGFR/KDR/PEAR1/FLT1/TEK/FGR/PPP1R16B/EPOR/DCN/PDGFD/OGT/ERBB3/PIP4K2A/PDGFB/PLCB2/PIK3R5/HCLS1/PIK3CD/LYN	28
BP	GO:0072109	glomerular mesangium development	6/1545	16/18670	0.00123138	0.0118447	0.00882218	IL6R/BMP4/NOTCH1/PDGFD/PDGFB/ACTA2	6
BP	GO:1901201	regulation of extracellular matrix assembly	6/1545	16/18670	0.00123138	0.0118447	0.00882218	HAS2/EMILIN1/SMAD3/NOTCH1/RGCC/ANTXR1	6
BP	GO:0034113	heterotypic cell-cell adhesion	13/1545	61/18670	0.00123887	0.0118583	0.00883231	IL1RN/MYADM/GLDN/CD47/ITGA7/PTPRC/ITGA4/DSG2/ITGAX/APOA1/AGER/ITGAV/CEACAM6	13
BP	GO:0071384	cellular response to corticosteroid stimulus	13/1545	61/18670	0.00123887	0.0118583	0.00883231	ICAM1/SERPINF1/KLF9/EGFR/ZFP36L2/AKAP13/EIF4EBP1/ERRFI1/FOXO1/FBXO32/AKR1C3/ANXA1/AQP1	13
BP	GO:0090303	positive regulation of wound healing	13/1545	61/18670	0.00123887	0.0118583	0.00883231	HBEGF/ANO6/CD36/TBXA2R/F3/THBD/PLPP3/CLEC7A/SMOC2/DUOX2/HRAS/DUOX1/ANXA1	13
BP	GO:0036293	response to decreased oxygen levels	48/1545	370/18670	0.00124159	0.011865	0.00883726	PGF/CD38/ICAM1/SRF/CAV1/ITPR1/ACVRL1/COX4I2/VEGFA/BCL2/APOLD1/EPAS1/ADAM17/HSD11B2/TWIST1/BMP2/RAMP2/TEK/ANGPTL4/NR4A2/HSP90B1/KCNK2/PPARGC1A/PDLIM1/CXCL12/EIF4EBP1/SMAD3/NOTCH1/CITED2/PTK2B/ITPR2/LMNA/RYR1/PLAU/PLAT/ETS1/RGCC/PINK1/CLDN3/NAMPT/AGER/IRAK1/PSME2/ADORA1/AQP1/TRPC6/SFRP1/AJUBA	48
BP	GO:0002763	positive regulation of myeloid leukocyte differentiation	12/1545	54/18670	0.00128457	0.0122358	0.00911348	PRKCA/RUNX1/TREM2/LEF1/GNAS/KITLG/JUN/HCLS1/TESC/LIF/TMEM64/KLF10	12
BP	GO:1900047	negative regulation of hemostasis	12/1545	54/18670	0.00128457	0.0122358	0.00911348	ADTRP/PROS1/PDGFRA/PLAUR/FAP/APOE/THBD/PLAU/PDGFB/PRKG1/PLAT/NOS3	12
BP	GO:0048066	developmental pigmentation	11/1545	47/18670	0.00129038	0.0122712	0.00913986	KIT/RAB27A/LEF1/OCA2/BCL2/ADAMTS9/SPNS2/MEF2C/KITLG/RAB38/CITED1	11
BP	GO:0014910	regulation of smooth muscle cell migration	16/1545	84/18670	0.00129755	0.0122796	0.00914608	IGFBP5/HAS2/BCL2/P2RY6/NR4A3/SLIT2/PPARGC1A/MEF2C/PDGFD/PLAU/SEMA6D/DOCK5/ADAMTS1/PDGFB/PRKG1/ACE	16
BP	GO:0045445	myoblast differentiation	16/1545	84/18670	0.00129755	0.0122796	0.00914608	SRF/KCNAB1/CDON/HMGCR/EPAS1/DDX17/CXCL9/RIPOR2/BMP4/DLL1/BOC/NOTCH1/MEF2C/PRICKLE1/TBX2/ID3	16
BP	GO:0097756	negative regulation of blood vessel diameter	16/1545	84/18670	0.00129755	0.0122796	0.00914608	EDN2/CD38/ICAM1/BDKRB2/CAV1/AGTR1/TBXA2R/PIK3C2A/HMGCR/EGFR/HRH1/DOCK5/ACTA2/AVPR1A/ACE/ADORA1	16
BP	GO:0007411	axon guidance	38/1545	276/18670	0.00131558	0.0124301	0.00925821	EFNB1/EPHA3/SEMA3D/SEMA3F/PRKCA/PRKCQ/SLIT3/SLIT1/VEGFA/SHANK3/KIF5C/EPHB6/EGR2/EPHB3/MATN2/NR4A3/SLIT2/CXCL12/GAP43/BOC/SPTBN1/CNTN6/GRB10/LGR6/SHC3/MYH10/SEMA6D/PDLIM7/PIK3CD/SMO/SPTBN2/KIF5A/SEMA4G/GRB7/PLXNC1/NEXN/ROBO4/EPHB1	38
BP	GO:1904894	positive regulation of receptor signaling pathway via STAT	17/1545	92/18670	0.00132099	0.0124612	0.00928133	IL24/KIT/IL6R/IL7R/CYP1B1/CRLF1/NOTCH1/PTK2B/CLCF1/SOCS3/IL6/HCLS1/LIF/PARP14/CTF1/LYN/CD300A	17
BP	GO:0071219	cellular response to molecule of bacterial origin	31/1545	212/18670	0.00134559	0.0126728	0.00943894	LCN2/IL1RN/ICAM1/IL24/IRF8/NUGGC/PRKCA/TNFSF4/CD36/CX3CR1/TREM2/TBXA2R/SASH1/CD180/CXCL11/CXCL9/CD55/TNFAIP3/PPARGC1A/ZC3H12A/MEF2C/LTF/PABPN1/PDE4D/IL6/FZD5/IRAK1/PYCARD/BCR/LYN/NOS3	31
BP	GO:0097485	neuron projection guidance	38/1545	277/18670	0.00140619	0.0132223	0.00984821	EFNB1/EPHA3/SEMA3D/SEMA3F/PRKCA/PRKCQ/SLIT3/SLIT1/VEGFA/SHANK3/KIF5C/EPHB6/EGR2/EPHB3/MATN2/NR4A3/SLIT2/CXCL12/GAP43/BOC/SPTBN1/CNTN6/GRB10/LGR6/SHC3/MYH10/SEMA6D/PDLIM7/PIK3CD/SMO/SPTBN2/KIF5A/SEMA4G/GRB7/PLXNC1/NEXN/ROBO4/EPHB1	38
BP	GO:0060491	regulation of cell projection assembly	27/1545	177/18670	0.00142588	0.0133859	0.00997012	CORO1C/CCR7/ICAM1/SRF/CAV1/KIT/CCL19/EPS8L1/CDK10/TGFBR1/AUTS2/CCL21/TENM1/CENPJ/PODXL/PPP1R16B/RIPOR2/SLIT2/GAP43/TACSTD2/DCDC2/MYO10/RDX/HRAS/WAS/CCDC151/SYNE2	27
BP	GO:0051251	positive regulation of lymphocyte activation	44/1545	334/18670	0.00142873	0.0133912	0.00997402	IL4R/EFNB1/CCR7/CD38/CAV1/IL6R/GPR183/CCL19/IL7R/CD47/ZBTB16/DOCK8/PRKCQ/VTCN1/RUNX1/TNFSF4/IGLL5/ZAP70/SIRPG/PAK3/CCL21/ZMIZ1/BCL2/CD320/PDCD1/CD55/PTPRC/BTK/CLEC7A/EGR3/HSPH1/MEF2C/RASAL3/TOX/CLCF1/IL6/LILRB4/TNFSF13B/NCKAP1L/AGER/PYCARD/LYN/ANXA1/CCDC88B	44
BP	GO:0055088	lipid homeostasis	24/1545	151/18670	0.00144864	0.0135562	0.0100969	MED13/LCAT/CAV1/FABP4/CETP/APOE/NPC1/LRP5L/LIPG/MYLIP/RCN3/ABCA2/CYP7B1/PNPLA5/PPARG/ANGPTL4/SLC25A27/DGAT2/AKR1C1/APOA1/NPC2/ORMDL3/HDAC9/ADORA1	24
BP	GO:0034764	positive regulation of transmembrane transport	30/1545	204/18670	0.00145609	0.0136041	0.0101326	CD19/ARC/ANO6/CEMIP/STAC/TREM2/ANK2/SHANK3/DMD/IRS1/GPC3/ADIPOR2/CXCL11/CXCL9/KLF15/P2RY6/RGN/NR4A3/GJC2/APLNR/AZIN2/RAMP3/TESC/AKAP9/PINK1/GSTM2/ATP1B2/F2RL3/ANK3/TRPC6	30
BP	GO:0044342	type B pancreatic cell proliferation	7/1545	22/18670	0.00147174	0.0137284	0.0102252	IGFBP5/IGFBP4/NR4A1/NR4A3/ERRFI1/FMC1/SFRP1	7
BP	GO:0009798	axis specification	16/1545	85/18670	0.00147803	0.0137652	0.0102526	SRF/CXXC4/EPB41L5/HSPB11/GPC3/BMP4/DLL1/MDFI/NOTCH1/CITED2/FOXA2/CITED1/SMO/FZD5/KDM6A/SFRP1	16
BP	GO:0032611	interleukin-1 beta production	18/1545	101/18670	0.00148808	0.0138368	0.0103059	NOD1/CCR7/GBP5/CCL19/CD36/CX3CR1/TREM2/SUCNR1/CLEC7A/TNFAIP3/ZC3H12A/INAVA/SMAD3/ERRFI1/APOA1/FZD5/AGER/PYCARD	18
BP	GO:2000108	positive regulation of leukocyte apoptotic process	8/1545	28/18670	0.00149216	0.0138511	0.0103166	RAPGEF2/PDCD1/NR4A3/MEF2C/CDKN2A/PIK3CD/LYN/ANXA1	8
BP	GO:0003073	regulation of systemic arterial blood pressure	17/1545	93/18670	0.00149435	0.0138511	0.0103166	AOPEP/EDN2/AGTR1/NAV2/SPX/HSD11B2/SUCNR1/AR/PDE4D/PDGFB/AVPR1A/CORO2B/NR2F2/KLK1/ACE/ADORA1/NOS3	17
BP	GO:0003229	ventricular cardiac muscle tissue development	12/1545	55/18670	0.00152138	0.0140572	0.0104701	PROX1/COL11A1/TGFBR1/ADAMTS9/CCM2L/FOXC1/SMAD7/FGFR2/DSG2/HEG1/LRP2/NOTCH1	12
BP	GO:0061098	positive regulation of protein tyrosine kinase activity	12/1545	55/18670	0.00152138	0.0140572	0.0104701	LRP8/NEDD9/DOK7/ADAM17/SRCIN1/AFAP1L2/ERBB3/PDGFB/ACE/DOCK3/ADORA1/TGFA	12
BP	GO:0030307	positive regulation of cell growth	26/1545	169/18670	0.00152733	0.0140678	0.010478	FN1/SLC44A4/UCN/TRPC5/CD38/PRSS2/SRF/HBEGF/LEF1/VEGFA/TGFBR1/BCL2/ADAM17/EGFR/DDX39B/SYT1/DDX3X/MACF1/RND2/CXCL12/RNF157/CPNE5/PTK2B/DNPH1/AVPR1A/SFRP1	26
BP	GO:0045619	regulation of lymphocyte differentiation	26/1545	169/18670	0.00152733	0.0140678	0.010478	IL4R/CCL19/IL7R/ZBTB16/SH3RF1/RUNX1/TNFSF4/LAG3/ZAP70/ZMIZ1/ZEB1/ZFP36L2/SMAD7/PTPRC/BTK/FOXJ1/EGR3/ZC3H12A/BMP4/TOX/IKZF3/KAT2A/LILRB4/NCKAP1L/ANXA1/SFRP1	26
BP	GO:0030850	prostate gland development	11/1545	48/18670	0.00155079	0.0142614	0.0106222	SERPINF1/PSAP/CYP7B1/FGFR2/AR/BMP4/NOTCH1/EAF2/ANXA1/ESR1/SFRP1	11
BP	GO:0002703	regulation of leukocyte mediated immunity	30/1545	205/18670	0.00157396	0.0144518	0.010764	IL4R/ABR/SLAMF6/ICAM1/CADM1/IL7R/SNX4/TNFSF4/LAG3/SH2D1A/DNASE1L3/SMAD7/CD96/FGR/PTPRC/BTK/FOXJ1/SERPINB9/VAMP8/CLCF1/UNC13D/IL6/CD84/WAS/FZD5/AGER/HLA-B/BCR/LYN/CD300A	30
BP	GO:0032675	regulation of interleukin-6 production	24/1545	152/18670	0.00158839	0.0145387	0.0108287	NOD1/UCN/IL1RN/SLAMF1/IL33/IL6R/CD47/TNFSF4/CD36/TREM2/TWIST1/SYT11/FOXJ1/CLEC7A/TNFAIP3/ZC3H12A/INAVA/AFAP1L2/IL6/NCKAP1L/MAPK13/AGER/PYCARD/KLF2	24
BP	GO:1903169	regulation of calcium ion transmembrane transport	24/1545	152/18670	0.00158839	0.0145387	0.0108287	CD19/CEMIP/STAC/HRC/JSRP1/PLA2G6/CACNB1/ANK2/DMD/PLN/CXCL11/CXCL9/REM1/P2RY6/RGN/AHNAK/PTK2B/GJC2/APLNR/PDE4D/RAMP3/GSTM2/LYN/F2RL3	24
BP	GO:0070482	response to oxygen levels	50/1545	394/18670	0.00160477	0.0146657	0.0109233	PGF/CD38/ICAM1/SRF/CAV1/ITPR1/ACVRL1/COX4I2/VEGFA/BCL2/APOLD1/EPAS1/ADAM17/HSD11B2/TWIST1/BMP2/PPARG/RAMP2/TEK/ANGPTL4/NR4A2/HSP90B1/KCNK2/PPARGC1A/PDLIM1/CXCL12/EIF4EBP1/SMAD3/NOTCH1/CITED2/FOXO1/PTK2B/ITPR2/LMNA/RYR1/PLAU/PLAT/ETS1/RGCC/PINK1/CLDN3/NAMPT/AGER/IRAK1/PSME2/ADORA1/AQP1/TRPC6/SFRP1/AJUBA	50
BP	GO:0007498	mesoderm development	22/1545	135/18670	0.00161366	0.014724	0.0109668	SRF/RPS6KA6/LEF1/IKZF1/VEGFA/EPB41L5/YAP1/FOXC1/FGFR2/BTK/NR4A3/BMP4/SMAD3/CITED2/ACVR1/IKZF3/ITGA3/TXNRD1/ITGB4/SMO/KDM6A/TEAD2	22
BP	GO:0032635	interleukin-6 production	25/1545	161/18670	0.00163217	0.0148698	0.0110753	NOD1/UCN/IL1RN/SLAMF1/IL33/IL6R/CD47/TNFSF4/CD36/TREM2/ASH1L/TWIST1/SYT11/FOXJ1/CLEC7A/TNFAIP3/ZC3H12A/INAVA/AFAP1L2/IL6/NCKAP1L/MAPK13/AGER/PYCARD/KLF2	25
BP	GO:0060291	long-term synaptic potentiation	16/1545	86/18670	0.00167915	0.015274	0.0113764	ARC/SYT12/CX3CR1/APOE/SHANK3/NRGN/SHANK2/CRTC1/ITPR3/PTK2B/GRIN2C/TSHZ3/AGER/MPP2/ADORA1/SNAP25	16
BP	GO:1904064	positive regulation of cation transmembrane transport	23/1545	144/18670	0.00168382	0.0152927	0.0113903	CD19/ARC/ANO6/CEMIP/STAC/TREM2/ANK2/SHANK3/DMD/CXCL11/CXCL9/P2RY6/RGN/GJC2/APLNR/RAMP3/TESC/AKAP9/PINK1/GSTM2/ATP1B2/F2RL3/ANK3	23
BP	GO:0071248	cellular response to metal ion	28/1545	188/18670	0.00169897	0.0154065	0.011475	RASGRP2/CLDN1/SERPINF1/SYT12/FABP4/MAP1LC3A/LRRK2/MT1F/EGFR/FOSB/SYT11/SYT1/DLG2/PPARGC1A/MEF2C/CPNE5/HSPA5/CRHBP/JUN/RYR1/AKR1C3/NQO1/CDH1/MT1A/ANK3/CYP1A2/AQP1/CACNA1H	28
BP	GO:0003203	endocardial cushion morphogenesis	9/1545	35/18670	0.00173798	0.0157359	0.0117204	ACVRL1/HEY1/TGFBR1/TWIST1/BMP2/NOTCH1/ACVR1/TBX2/NOS3	9
BP	GO:0007173	epidermal growth factor receptor signaling pathway	20/1545	119/18670	0.00176221	0.0159306	0.0118654	HBEGF/SPRY2/PLAUR/ITGA1/EFEMP1/PIK3C2A/ADAM17/EGFR/RHBDF1/RASSF2/AFAP1L2/ERRFI1/PTK2B/SHC3/CDH13/GRB7/STAM/DGKD/ADORA1/TGFA	20
BP	GO:0002693	positive regulation of cellular extravasation	6/1545	17/18670	0.00177075	0.0159585	0.0118862	ICAM1/ITGA4/RIPOR2/PDGFD/AGER/PLVAP	6
BP	GO:2000811	negative regulation of anoikis	6/1545	17/18670	0.00177075	0.0159585	0.0118862	CAV1/BCL2/MCL1/TLE1/NOTCH1/CEACAM6	6
BP	GO:0050879	multicellular organismal movement	12/1545	56/18670	0.00179301	0.0160603	0.0119621	RCSD1/ITPR1/STAC/JSRP1/C12orf57/DMD/SYNM/MAP1A/DMPK/MYH3/GSTM2/SCN4A	12
BP	GO:0050881	musculoskeletal movement	12/1545	56/18670	0.00179301	0.0160603	0.0119621	RCSD1/ITPR1/STAC/JSRP1/C12orf57/DMD/SYNM/MAP1A/DMPK/MYH3/GSTM2/SCN4A	12
BP	GO:0060688	regulation of morphogenesis of a branching structure	12/1545	56/18670	0.00179301	0.0160603	0.0119621	PGF/VEGFA/LRRK2/FGFR2/PAX8/AR/BMP4/TACSTD2/FGF7/SMO/ESR1/SFRP1	12
BP	GO:0090183	regulation of kidney development	12/1545	56/18670	0.00179301	0.0160603	0.0119621	IL6R/VEGFA/YAP1/PAX8/BMP4/TACSTD2/PDGFD/PDGFB/CITED1/LIF/SMO/WNT4	12
BP	GO:1901292	nucleoside phosphate catabolic process	14/1545	71/18670	0.00180728	0.0161634	0.0120389	ENTPD2/PDE5A/PDE2A/UPP1/PDE4C/ENPP3/NT5C2/PDE7A/NEIL1/DNPH1/PDE4D/PDE7B/PDE4A/SAMHD1	14
BP	GO:0030099	myeloid cell differentiation	52/1545	416/18670	0.00182351	0.0162837	0.0121284	CCR7/SRF/KIT/GPR183/L3MBTL3/CCL19/GPR171/IRF8/ZBTB16/PRKCA/PRKCQ/RUNX1/TREM2/LEF1/IKZF1/VEGFA/EPAS1/CD109/UBD/LGALS3/GPC3/FBN1/PPARG/BATF2/NR4A3/RASSF2/GNAS/BMP4/DLL1/MEF2C/LTF/PTK2B/CDKN2B/KITLG/JUN/PIP4K2A/H4C8/HCLS1/H3C10/LILRB4/TMEM178A/TRIM58/TESC/ETS1/PIK3CD/LIF/TMEM64/NCKAP1L/KLF10/KLF2/LYN/SFRP1	52
BP	GO:0033003	regulation of mast cell activation	10/1545	42/18670	0.0018454	0.0164435	0.0122474	IL4R/SNX4/FGR/NR4A3/ENPP3/VAMP8/UNC13D/CD84/LYN/CD300A	10
BP	GO:0007605	sensory perception of sound	23/1545	145/18670	0.00184816	0.0164435	0.0122474	SLC26A4/UCN/CDC14A/ICAM1/KIT/SPRY2/CEMIP/COL11A1/PSAP/FBXO11/NAV2/GJB6/SLC1A3/TUB/RIPOR2/LRP2/CLIC5/OTOS/DCDC2/FZD4/SOBP/MARVELD2/MYO6	23
BP	GO:0030857	negative regulation of epithelial cell differentiation	11/1545	49/18670	0.00185263	0.0164435	0.0122474	CAV1/ACVRL1/VEGFA/ZEB1/YAP1/FRZB/DLL1/NOTCH1/CITED1/SMO/NOTCH4	11
BP	GO:0048546	digestive tract morphogenesis	11/1545	49/18670	0.00185263	0.0164435	0.0122474	PDGFRA/EPB41L5/BCL2/EGFR/EPHB3/FGFR2/BMP4/SMAD3/NOTCH1/TCF7/SFRP1	11
BP	GO:0030208	dermatan sulfate biosynthetic process	5/1545	12/18670	0.0018618	0.0164501	0.0122524	CSPG4/VCAN/DCN/UST/CHST14	5
BP	GO:0034372	very-low-density lipoprotein particle remodeling	5/1545	12/18670	0.0018618	0.0164501	0.0122524	LCAT/CETP/APOE/LIPG/APOA1	5
BP	GO:0060670	branching involved in labyrinthine layer morphogenesis	5/1545	12/18670	0.0018618	0.0164501	0.0122524	SPINT1/FGFR2/SOCS3/FZD5/ST14	5
BP	GO:0007229	integrin-mediated signaling pathway	18/1545	103/18670	0.00187059	0.0165029	0.0122917	NEDD9/CD47/ITGA1/ITGA7/LIMS2/FGR/FYB1/ITGA4/ITGB8/PTK2B/ITGA3/ADAMTS1/ITGAX/APOA1/ITGB4/ITGAV/ITGAL/TIMP1	18
BP	GO:0042102	positive regulation of T cell proliferation	17/1545	95/18670	0.00189903	0.0167286	0.0124598	EFNB1/IL6R/CCL19/PRKCQ/VTCN1/TNFSF4/ZAP70/CD55/PTPRC/RASAL3/IL6/TNFSF13B/NCKAP1L/AGER/PYCARD/ANXA1/CCDC88B	17
BP	GO:0010770	positive regulation of cell morphogenesis involved in differentiation	24/1545	154/18670	0.00190279	0.0167365	0.0124657	FN1/LRP8/TRPC5/NGFR/SRF/NEDD9/MYADM/HAS2/VEGFA/PAK3/LIMS2/S100A10/MACF1/SLIT2/RND2/CXCL12/PTPRD/PREX1/UNC13D/DOCK5/APOA1/METRN/RAC3/PLXNC1	24
BP	GO:0048730	epidermis morphogenesis	8/1545	29/18670	0.00191297	0.0168009	0.0125137	IGFBP5/BCL2/KRT27/FGFR2/NOTCH1/FGF7/FOXE1/SMO	8
BP	GO:0002698	negative regulation of immune effector process	20/1545	120/18670	0.00195383	0.0171059	0.0127408	IL4R/ABR/IL33/IL7R/CD47/TNFSF4/LGALS3/SMAD7/CD96/CD55/PTPRC/FOXJ1/ENPP3/SERPINB9/ZC3H12A/CD84/APOA1/BCR/ANXA1/CD300A	20
BP	GO:0006721	terpenoid metabolic process	20/1545	120/18670	0.00195383	0.0171059	0.0127408	SDC3/RDH5/LRP8/ADH1B/SDC4/APOE/CYP1B1/EGFR/GPC3/PNPLA4/CYP2S1/LRP2/DGAT2/RARRES2/SDC2/HSPG2/AKR1C3/AKR1C1/APOA1/CYP1A2	20
BP	GO:1903670	regulation of sprouting angiogenesis	22/1545	137/18670	0.00195646	0.0171059	0.0127408	NGFR/FGFBP1/SRPX2/AGTR1/TBXA2R/VEGFA/STARD13/PIK3C2A/ADAMTS9/MEOX2/RHOJ/KDR/PPP1R16B/DLL1/NOTCH1/JCAD/APLNR/MMRN2/KLF2/HDAC9/ANXA1/CEMIP2	22
BP	GO:1900449	regulation of glutamate receptor signaling pathway	13/1545	64/18670	0.00196548	0.0171336	0.0127615	ARC/SHANK3/SHANK2/ANXA3/DLG2/DAPK1/PPARGC1A/MEF2C/CRHBP/PTK2B/RASGRF1/PINK1/SHISA6	13
BP	GO:1903672	positive regulation of sprouting angiogenesis	13/1545	64/18670	0.00196548	0.0171336	0.0127615	FGFBP1/SRPX2/AGTR1/VEGFA/PIK3C2A/RHOJ/KDR/PPP1R16B/DLL1/JCAD/APLNR/HDAC9/ANXA1	13
BP	GO:0007179	transforming growth factor beta receptor signaling pathway	29/1545	199/18670	0.00198947	0.017317	0.012898	CAV1/RASL11B/ACVRL1/GDF15/TGFBR1/ZEB1/CD109/FAM89B/ADAM17/GDF10/SMAD7/FBN1/DUSP15/PRDM16/SMAD9/FMOD/EMILIN1/SMAD3/CAV2/CITED2/ACVR1/HSPA5/CDKN2B/ITGA3/JUN/BAMBI/LRRC32/CITED1/LTBP2	29
BP	GO:1903510	mucopolysaccharide metabolic process	19/1545	112/18670	0.00202926	0.0176371	0.0131365	PRELP/HAS2/CEMIP/CSPG4/HAS3/B3GNT3/VCAN/CHST2/FMOD/ST3GAL6/DCN/ST3GAL1/UST/CHST14/PDGFB/OMD/OGN/B4GALT5/CEMIP2	19
BP	GO:0007043	cell-cell junction assembly	21/1545	129/18670	0.00206227	0.0178974	0.0133304	CLDN1/SRF/CAV1/PRKCA/RUNX1/AFDN/ANK2/CDH3/SMAD7/RAMP2/GJC1/FBF1/HEG1/HIPK1/CDH13/UGT8/MARVELD2/FZD5/CLDN3/CDH1/ACE	21
BP	GO:0051258	protein polymerization	38/1545	283/18670	0.00207287	0.0179369	0.0133598	CDK5RAP2/UBE2C/CCR7/ICAM1/GMFG/MYADM/LMOD1/SPIRE2/PSTPIP1/PAK3/CCL21/ARPC1B/TENM1/CENPJ/PRUNE1/WASF3/ADD3/MET/SLIT2/SPIRE1/SPTBN1/ARHGAP6/ARHGAP18/PTK2B/PREX1/RDX/FCHSD1/HCLS1/TMSB10/AKAP9/GPX4/SPTBN2/NCKAP1L/WAS/RAC3/PINK1/PYCARD/PLEKHG2	38
BP	GO:0050805	negative regulation of synaptic transmission	14/1545	72/18670	0.002076	0.0179369	0.0133598	CD38/SRF/ARC/BCHE/DGKI/PLA2G6/SHANK3/LRRK2/SHANK2/SYT11/PTK2B/AGER/ADORA1/GRIK2	14
BP	GO:0060193	positive regulation of lipase activity	14/1545	72/18670	0.002076	0.0179369	0.0133598	PDGFRA/KIT/AGTR1/CCN1/EGFR/FLT1/FGFR2/P2RY6/ARHGAP6/HRAS/SELE/PLCB2/AVPR1A/ESR1	14
BP	GO:2001237	negative regulation of extrinsic apoptotic signaling pathway	18/1545	104/18670	0.00209095	0.0180125	0.0134161	ICAM1/SH3RF1/TGFBR1/BCL2/MCL1/LGALS3/YAP1/ITPRIP/RFFL/AR/TNFAIP3/BMP4/ACVR1/LMNA/ITGAV/BCL2L1/GCLC/NOS3	18
BP	GO:0001755	neural crest cell migration	12/1545	57/18670	0.0021032	0.0180125	0.0134161	CORO1C/EFNB1/FN1/SEMA3D/SEMA3F/TWIST1/BMP4/ACVR1/KITLG/SEMA6D/SMO/SEMA4G	12
BP	GO:0002886	regulation of myeloid leukocyte mediated immunity	12/1545	57/18670	0.0021032	0.0180125	0.0134161	IL4R/ABR/SNX4/DNASE1L3/FGR/BTK/VAMP8/UNC13D/CD84/BCR/LYN/CD300A	12
BP	GO:0048008	platelet-derived growth factor receptor signaling pathway	12/1545	57/18670	0.0021032	0.0180125	0.0134161	TIPARP/PDGFRA/VEGFA/F3/PIK3C2A/CSRNP1/ARID5B/NR4A3/PDGFD/PDGFB/PLAT/BCR	12
BP	GO:0050819	negative regulation of coagulation	12/1545	57/18670	0.0021032	0.0180125	0.0134161	ADTRP/PROS1/PDGFRA/PLAUR/FAP/APOE/THBD/PLAU/PDGFB/PRKG1/PLAT/NOS3	12
BP	GO:0071398	cellular response to fatty acid	12/1545	57/18670	0.0021032	0.0180125	0.0134161	CLDN1/TNFSF4/PTGER4/IRS1/PPARG/P2RY6/DGAT2/PPARGC1A/ZC3H12A/AKR1C3/ID3/SFRP1	12
BP	GO:0042632	cholesterol homeostasis	17/1545	96/18670	0.00213357	0.0182459	0.0135899	MED13/LCAT/CAV1/FABP4/CETP/APOE/NPC1/LRP5L/LIPG/MYLIP/ABCA2/CYP7B1/DGAT2/AKR1C1/APOA1/NPC2/HDAC9	17
BP	GO:0050931	pigment cell differentiation	9/1545	36/18670	0.00214964	0.0183117	0.0136389	KIT/RAB27A/OCA2/BCL2/ADAMTS9/MEF2C/KITLG/RAB38/CITED1	9
BP	GO:2000310	regulation of NMDA receptor activity	9/1545	36/18670	0.00214964	0.0183117	0.0136389	ANXA3/DLG2/DAPK1/PPARGC1A/MEF2C/CRHBP/PTK2B/RASGRF1/PINK1	9
BP	GO:0070098	chemokine-mediated signaling pathway	16/1545	88/18670	0.00215064	0.0183117	0.0136389	CCR7/CMKLR1/ACKR1/CCL19/CX3CR1/TREM2/SLIT3/CCL21/FOXC1/CXCL11/CXCL9/SLIT2/CXCL12/PTK2B/CCL20/CCL4	16
BP	GO:0001706	endoderm formation	11/1545	50/18670	0.00220062	0.0186559	0.0138953	FN1/COL11A1/COL5A2/COL12A1/COL5A1/ITGA7/ITGA4/LAMB3/COL7A1/ITGAV/LAMB1	11
BP	GO:0010171	body morphogenesis	11/1545	50/18670	0.00220062	0.0186559	0.0138953	TIPARP/PDGFRA/LEF1/CDON/GPC3/CSRNP1/MAB21L2/ARID5B/GNAS/MYH3/CRISPLD1	11
BP	GO:0060976	coronary vasculature development	11/1545	50/18670	0.00220062	0.0186559	0.0138953	SRF/PTK7/VEGFA/TGFBR1/GPC3/LRP2/BMP4/NOTCH1/APLNR/PRICKLE1/MYH10	11
BP	GO:0003009	skeletal muscle contraction	10/1545	43/18670	0.00222916	0.0188434	0.0140349	RCSD1/STAC/JSRP1/C12orf57/DMD/SYNM/DMPK/MYH3/GSTM2/SCN4A	10
BP	GO:0042088	T-helper 1 type immune response	10/1545	43/18670	0.00222916	0.0188434	0.0140349	IL4R/IL33/IL6R/CCL19/TNFSF4/LEF1/IL18BP/HRAS/TMEM98/ANXA1	10
BP	GO:0046620	regulation of organ growth	19/1545	113/18670	0.00225445	0.0190296	0.0141736	RAG2/ACACB/PI16/PROX1/TGFBR1/LATS2/WWC2/CACNA2D2/YAP1/DDX39B/FOXC1/FGFR2/KCNK2/NOTCH1/MEF2C/TBX2/YBX3/SMO/RGS4	19
BP	GO:0030856	regulation of epithelial cell differentiation	24/1545	156/18670	0.00226881	0.0190684	0.0142026	ARNTL/CAV1/RUNX1/ACVRL1/VEGFA/ATOH8/APOLD1/ZEB1/CD109/YAP1/FOXC1/FRZB/PAX8/FOXJ1/MYCL/BMP4/DLL1/ERRFI1/NOTCH1/MAFF/CITED1/LIF/SMO/NOTCH4	24
BP	GO:0034767	positive regulation of ion transmembrane transport	24/1545	156/18670	0.00226881	0.0190684	0.0142026	CD19/ARC/ANO6/CEMIP/STAC/TREM2/ANK2/SHANK3/DMD/CXCL11/CXCL9/P2RY6/RGN/GJC2/APLNR/RAMP3/TESC/AKAP9/PINK1/GSTM2/ATP1B2/F2RL3/ANK3/TRPC6	24
BP	GO:0043535	regulation of blood vessel endothelial cell migration	24/1545	156/18670	0.00226881	0.0190684	0.0142026	FGFBP1/PRKCA/SRPX2/ACVRL1/APOE/TBXA2R/VEGFA/STARD13/PIK3C2A/ADAM17/MEOX2/RHOJ/PPARG/KDR/NOTCH1/MEF2C/JCAD/PDGFB/MMRN2/ETS1/RGCC/HDAC9/ANXA1/NOS3	24
BP	GO:0031331	positive regulation of cellular catabolic process	46/1545	362/18670	0.00234685	0.0196961	0.01467	ECSCR/NOD1/EDEM1/IL33/CAV1/RNF128/TREM2/APOE/PIM2/TRIB2/SESN3/LRRK2/KIAA1324/IRS1/TWIST1/NKD2/SPTLC1/TP53INP2/ZFP36L2/RNF144B/SMAD7/KDR/CNOT1/RGN/TOB1/DAPK1/LRP2/SH3RF2/TNFAIP3/ZC3H12A/DCN/FOXO1/PTK2B/RDX/PRICKLE1/BTG2/PIP4K2A/IL6/HSPB8/RNF144A/PINK1/NANOS1/BAG3/GCLC/TP53INP1/CSNK1A1	46
BP	GO:0033135	regulation of peptidyl-serine phosphorylation	22/1545	139/18670	0.00235924	0.0197717	0.0147264	IFNE/UCN/BDKRB2/CAV1/SPRY2/HRC/VEGFA/BCL2/TENM1/DMD/EGFR/SMAD7/SH2D3C/RAPGEF3/RASSF2/PDE4D/IL6/HCLS1/RAMP3/AKAP9/LIF/PINK1	22
BP	GO:0006942	regulation of striated muscle contraction	17/1545	97/18670	0.00239187	0.0199814	0.0148826	UCN/CAV1/HRC/PDE5A/C12orf57/ANK2/DMD/PLN/SMAD7/DSG2/ZC3H12A/DMPK/PDE4D/AKAP9/GSTM2/SCN4A/ADORA1	17
BP	GO:0055092	sterol homeostasis	17/1545	97/18670	0.00239187	0.0199814	0.0148826	MED13/LCAT/CAV1/FABP4/CETP/APOE/NPC1/LRP5L/LIPG/MYLIP/ABCA2/CYP7B1/DGAT2/AKR1C1/APOA1/NPC2/HDAC9	17
BP	GO:0001894	tissue homeostasis	32/1545	229/18670	0.0023945	0.0199814	0.0148826	CD38/SRF/TMEM119/PRKCA/VEGFA/BCL2/EPAS1/LCA5/TNFRSF11B/RCN3/YAP1/EGFR/TFF3/FOXC1/TP53INP2/CDH3/TUB/TNFAIP3/INAVA/GNAS/NOTCH1/LTF/LDB2/PTK2B/IL6/TMEM64/SMO/RAC3/CIB2/NANOS1/CYTL1/NOS3	32
BP	GO:0003413	chondrocyte differentiation involved in endochondral bone morphogenesis	8/1545	30/18670	0.00242194	0.0200355	0.0149228	VWA1/COL27A1/AXIN2/MATN3/COL12A1/MATN2/SCARA3/COL7A1	8
BP	GO:0032743	positive regulation of interleukin-2 production	8/1545	30/18670	0.00242194	0.0200355	0.0149228	PRKCQ/VTCN1/RUNX1/PTPRC/CLEC7A/SPTBN1/PDE4D/ANXA1	8
BP	GO:0050869	negative regulation of B cell activation	8/1545	30/18670	0.00242194	0.0200355	0.0149228	SLA2/BTK/FOXJ1/TNFAIP3/SAMSN1/LYN/CD300A/SFRP1	8
BP	GO:0071549	cellular response to dexamethasone stimulus	8/1545	30/18670	0.00242194	0.0200355	0.0149228	ICAM1/SERPINF1/EGFR/EIF4EBP1/ERRFI1/FOXO1/FBXO32/AQP1	8
BP	GO:0090022	regulation of neutrophil chemotaxis	8/1545	30/18670	0.00242194	0.0200355	0.0149228	CCR7/CCL19/DAPK2/C3AR1/CCL21/RIPOR2/SLIT2/NCKAP1L	8
BP	GO:0110110	positive regulation of animal organ morphogenesis	15/1545	81/18670	0.00242331	0.0200355	0.0149228	VEGFA/TGFBR1/TWIST1/BMP2/FGFR2/PAX8/AR/TNFAIP3/BMP4/NOTCH1/FGF7/ACVR1/LIF/SMO/WNT4	15
BP	GO:0046427	positive regulation of receptor signaling pathway via JAK-STAT	16/1545	89/18670	0.00242491	0.0200355	0.0149228	IL24/KIT/IL6R/CYP1B1/CRLF1/NOTCH1/PTK2B/CLCF1/SOCS3/IL6/HCLS1/LIF/PARP14/CTF1/LYN/CD300A	16
BP	GO:0019229	regulation of vasoconstriction	12/1545	58/18670	0.00245591	0.0201389	0.0149998	EDN2/CD38/ICAM1/BDKRB2/CAV1/AGTR1/TBXA2R/EGFR/HRH1/DOCK5/AVPR1A/ACE	12
BP	GO:0035306	positive regulation of dephosphorylation	12/1545	58/18670	0.00245591	0.0201389	0.0149998	ITGA1/PPP1R7/BMP2/PTPRC/RGN/PPP1R16B/SMAD3/MEF2C/PPP1R15A/PINK1/ADORA1/CD300A	12
BP	GO:0042093	T-helper cell differentiation	12/1545	58/18670	0.00245591	0.0201389	0.0149998	IL4R/SLAMF6/GPR183/CCL19/TNFSF4/LEF1/PTGER4/SMAD7/ZC3H12A/IL6/TMEM98/ANXA1	12
BP	GO:0071385	cellular response to glucocorticoid stimulus	12/1545	58/18670	0.00245591	0.0201389	0.0149998	ICAM1/SERPINF1/KLF9/EGFR/ZFP36L2/AKAP13/EIF4EBP1/ERRFI1/FOXO1/FBXO32/ANXA1/AQP1	12
BP	GO:0003414	chondrocyte morphogenesis involved in endochondral bone morphogenesis	6/1545	18/18670	0.00247181	0.0201389	0.0149998	VWA1/MATN3/COL12A1/MATN2/SCARA3/COL7A1	6
BP	GO:0003429	growth plate cartilage chondrocyte morphogenesis	6/1545	18/18670	0.00247181	0.0201389	0.0149998	VWA1/MATN3/COL12A1/MATN2/SCARA3/COL7A1	6
BP	GO:0034375	high-density lipoprotein particle remodeling	6/1545	18/18670	0.00247181	0.0201389	0.0149998	LCAT/CETP/APOE/APOC1/LIPG/APOA1	6
BP	GO:0048339	paraxial mesoderm development	6/1545	18/18670	0.00247181	0.0201389	0.0149998	LEF1/EPB41L5/YAP1/FOXC1/SMAD3/TEAD2	6
BP	GO:0060192	negative regulation of lipase activity	6/1545	18/18670	0.00247181	0.0201389	0.0149998	APOC1/PLA2R1/ANGPTL4/APOA1/HDAC9/ANXA1	6
BP	GO:0090171	chondrocyte morphogenesis	6/1545	18/18670	0.00247181	0.0201389	0.0149998	VWA1/MATN3/COL12A1/MATN2/SCARA3/COL7A1	6
BP	GO:0010633	negative regulation of epithelial cell migration	19/1545	114/18670	0.00250027	0.0203425	0.0151515	CORO1C/SERPINF1/ACVRL1/APOE/TBXA2R/MCC/STARD13/ADAMTS9/MEOX2/PPARG/SLIT2/EPPK1/DCN/TACSTD2/NOTCH1/MEF2C/MMRN2/RGCC/NR2F2	19
BP	GO:0019933	cAMP-mediated signaling	27/1545	184/18670	0.002523	0.020499	0.015268	UCN/ADGRG2/PRKCA/KSR1/TBXA2R/ADGRL2/PTGER4/RAPGEF2/ADCY9/TSHR/PDE2A/RAMP1/PLN/RAMP2/RAPGEF4/CXCL11/CXCL9/RAPGEF3/AKAP13/RASD2/GNAS/APLNR/PDE4D/RAMP3/ADGRL4/CALCRL/PDE4A	27
BP	GO:0003181	atrioventricular valve morphogenesis	7/1545	24/18670	0.00257971	0.0207581	0.0154611	SLIT3/HEY1/CCN1/TWIST1/BMP2/NOTCH1/ACVR1	7
BP	GO:0003418	growth plate cartilage chondrocyte differentiation	7/1545	24/18670	0.00257971	0.0207581	0.0154611	VWA1/COL27A1/MATN3/COL12A1/MATN2/SCARA3/COL7A1	7
BP	GO:0003433	chondrocyte development involved in endochondral bone morphogenesis	7/1545	24/18670	0.00257971	0.0207581	0.0154611	VWA1/COL27A1/MATN3/COL12A1/MATN2/SCARA3/COL7A1	7
BP	GO:0031579	membrane raft organization	7/1545	24/18670	0.00257971	0.0207581	0.0154611	MYADM/CAV1/NPC1/S100A10/DOCK2/PTPRC/CAV2	7
BP	GO:0042832	defense response to protozoan	7/1545	24/18670	0.00257971	0.0207581	0.0154611	IL4R/IRF8/GBP4/BATF2/CLEC7A/HRAS/CCDC88B	7
BP	GO:0071677	positive regulation of mononuclear cell migration	7/1545	24/18670	0.00257971	0.0207581	0.0154611	CXCL17/ANO6/LGALS3/CXCL12/PDGFD/S100A14/AGER	7
BP	GO:0090023	positive regulation of neutrophil chemotaxis	7/1545	24/18670	0.00257971	0.0207581	0.0154611	CCR7/CCL19/DAPK2/C3AR1/CCL21/RIPOR2/NCKAP1L	7
BP	GO:1903364	positive regulation of cellular protein catabolic process	22/1545	140/18670	0.0025856	0.020777	0.0154751	ECSCR/EDEM1/IL33/CAV1/RNF128/TREM2/APOE/TRIB2/LRRK2/NKD2/RNF144B/SMAD7/RGN/LRP2/SH3RF2/TNFAIP3/PTK2B/RDX/PRICKLE1/RNF144A/GCLC/CSNK1A1	22
BP	GO:0045668	negative regulation of osteoblast differentiation	11/1545	51/18670	0.00259977	0.0208052	0.0154962	IGFBP5/AXIN2/TWIST1/GDF10/TOB1/SMAD3/NOTCH1/ID3/CITED1/TMEM64/SFRP1	11
BP	GO:0048641	regulation of skeletal muscle tissue development	11/1545	51/18670	0.00259977	0.0208052	0.0154962	ARNTL/CDON/BCL2/HMGCR/DDX17/TWIST1/DLL1/MEF2C/YBX3/HDAC9/EPHB1	11
BP	GO:0072523	purine-containing compound catabolic process	11/1545	51/18670	0.00259977	0.0208052	0.0154962	PDE5A/PDE2A/AOX1/PDE4C/NT5C2/PDE7A/DNPH1/PDE4D/PDE7B/PDE4A/SAMHD1	11
BP	GO:0048846	axon extension involved in axon guidance	9/1545	37/18670	0.00263529	0.0209749	0.0156225	SEMA3D/SEMA3F/SLIT3/SLIT1/VEGFA/SLIT2/CXCL12/SEMA6D/SEMA4G	9
BP	GO:0090050	positive regulation of cell migration involved in sprouting angiogenesis	9/1545	37/18670	0.00263529	0.0209749	0.0156225	FGFBP1/SRPX2/VEGFA/PIK3C2A/RHOJ/KDR/JCAD/HDAC9/ANXA1	9
BP	GO:1902284	neuron projection extension involved in neuron projection guidance	9/1545	37/18670	0.00263529	0.0209749	0.0156225	SEMA3D/SEMA3F/SLIT3/SLIT1/VEGFA/SLIT2/CXCL12/SEMA6D/SEMA4G	9
BP	GO:2000403	positive regulation of lymphocyte migration	9/1545	37/18670	0.00263529	0.0209749	0.0156225	DOCK8/CCL21/ADAM17/ITGA4/CXCL12/PTK2B/CCL20/PYCARD/CCL4	9
BP	GO:0006195	purine nucleotide catabolic process	10/1545	44/18670	0.00267452	0.0212582	0.0158336	PDE5A/PDE2A/PDE4C/NT5C2/PDE7A/DNPH1/PDE4D/PDE7B/PDE4A/SAMHD1	10
BP	GO:0035051	cardiocyte differentiation	25/1545	167/18670	0.00271926	0.0215846	0.0160766	SORBS2/SRF/PDGFRA/PI16/PROX1/VEGFA/TENM4/TWIST1/EGFR/DDX39B/BMP2/MYH11/AKAP13/BMP4/DLL1/NOTCH1/MEF2C/RARB/ACVR1/KAT2A/LMNA/PRICKLE1/MYH10/TBX2/RGS4	25
BP	GO:0001656	metanephros development	16/1545	90/18670	0.00272764	0.0215926	0.0160826	PDGFRA/BCL2/YAP1/GPC3/FBN1/PAX8/FOXJ1/BMP4/GREB1L/PDGFB/ID3/CITED1/LIF/SMO/SALL1/WNT4	16
BP	GO:0014033	neural crest cell differentiation	16/1545	90/18670	0.00272764	0.0215926	0.0160826	CORO1C/EFNB1/FN1/SEMA3D/SEMA3F/TWIST1/FOXC1/FRZB/BMP4/MEF2C/ACVR1/KITLG/SEMA6D/SMO/SEMA4G/SFRP1	16
BP	GO:0042391	regulation of membrane potential	53/1545	434/18670	0.00274046	0.0216648	0.0161364	FHL1/TRPC5/CAV1/GABRE/CD36/TREM2/DGKI/TMEM108/KCNK1/BCL2/ANK2/SHANK3/LRRK2/SHANK2/DMD/KCNK17/PLN/SNTA1/KCNN4/CACNA1I/SMAD7/KDR/PIP5KL1/GJC1/SCN4B/GRIK4/SLC25A27/CRTC1/FGF12/DSG2/KCNH3/KCNK2/SCN2B/DCN/MEF2C/GABBR1/PTK2B/GRIN2C/JUN/GABRD/AKAP9/KCNJ8/PINK1/ATP1B2/BCL2L1/MPP2/GCLC/SCN4A/ANK3/ADORA1/RGS4/CACNA1H/GRIK2	53
BP	GO:0032612	interleukin-1 production	19/1545	115/18670	0.00276818	0.0218544	0.0162776	NOD1/CCR7/GBP5/CCL19/CD36/CX3CR1/TREM2/SUCNR1/CLEC7A/TNFAIP3/ZC3H12A/INAVA/SMAD3/ERRFI1/APOA1/FZD5/AGER/PYCARD/ANXA1	19
BP	GO:0030205	dermatan sulfate metabolic process	5/1545	13/18670	0.00282056	0.0220598	0.0164306	CSPG4/VCAN/DCN/UST/CHST14	5
BP	GO:0045059	positive thymic T cell selection	5/1545	13/18670	0.00282056	0.0220598	0.0164306	SRF/ZAP70/CD3G/DOCK2/PTPRC	5
BP	GO:0045779	negative regulation of bone resorption	5/1545	13/18670	0.00282056	0.0220598	0.0164306	CD38/TMEM119/TNFRSF11B/TNFAIP3/IL6	5
BP	GO:0060100	positive regulation of phagocytosis, engulfment	5/1545	13/18670	0.00282056	0.0220598	0.0164306	ANO6/CD36/TREM2/PPARG/NCKAP1L	5
BP	GO:0061469	regulation of type B pancreatic cell proliferation	5/1545	13/18670	0.00282056	0.0220598	0.0164306	NR4A1/NR4A3/ERRFI1/FMC1/SFRP1	5
BP	GO:0099640	axo-dendritic protein transport	5/1545	13/18670	0.00282056	0.0220598	0.0164306	KIF5C/DLG2/MAP1A/KIF5A/MAPK8IP3	5
BP	GO:1905155	positive regulation of membrane invagination	5/1545	13/18670	0.00282056	0.0220598	0.0164306	ANO6/CD36/TREM2/PPARG/NCKAP1L	5
BP	GO:0008360	regulation of cell shape	23/1545	150/18670	0.00288999	0.0225727	0.0168126	FN1/RHOH/ICAM1/KIT/VEGFA/ITGA7/RHOJ/FGD2/KDR/FGR/RHOV/FGD3/WASF3/RND2/MYO10/ARHGAP18/PTK2B/RDX/MYH10/BAMBI/PLXNC1/ANXA1/PLEKHO1	23
BP	GO:0030308	negative regulation of cell growth	27/1545	186/18670	0.00294514	0.0229729	0.0171107	FHL1/PI16/SEMA3D/CDKN2C/SEMA3F/ACVRL1/SCGB3A1/SLIT3/NPR1/JADE1/BCL2/PTPRS/SMARCA2/ADIPOR2/PPARG/FRZB/DDX3X/SLIT2/SMAD3/TSPYL2/CDKN2A/SEMA6D/EAF2/SEMA4G/OSGIN1/RGS4/SFRP1	27
BP	GO:0048469	cell maturation	26/1545	177/18670	0.00295453	0.0230155	0.0171424	POU2F2/MTCH1/C1QL1/L3MBTL3/CCL19/GLDN/NPR2/TFCP2L1/BFSP1/VEGFA/CCL21/BCL2/EPAS1/LRRK2/PPARG/BTK/NR4A2/CLEC7A/PTK2B/BHLHA15/RUNX2/TRIM58/RAC3/FZD5/B4GALT5/KLF2	26
BP	GO:0045444	fat cell differentiation	31/1545	223/18670	0.00300456	0.0233741	0.0174095	ARNTL/ADIG/CMKLR1/ZBTB16/MMP11/FABP4/TRIB2/INHBB/EGR2/BMP2/ZFP36L2/GDF10/PPARG/PRDM16/FRZB/PEX11A/NR4A2/NR4A1/ARID5B/NR4A3/FNDC5/PPARGC1A/ZC3H12A/SMAD3/RARRES2/FOXO1/LAMB3/GRK5/IL6/TMEM64/SFRP1	31
BP	GO:0048747	muscle fiber development	13/1545	67/18670	0.00301166	0.0233983	0.0174275	VEGFA/MYOF/BCL2/DMD/CACNA2D2/MYH11/RIPOR2/BMP4/CAV2/RYR1/UCHL1/SMO/HDAC9	13
BP	GO:0043304	regulation of mast cell degranulation	8/1545	31/18670	0.00303108	0.0234868	0.0174935	IL4R/SNX4/FGR/VAMP8/UNC13D/CD84/LYN/CD300A	8
BP	GO:0090075	relaxation of muscle	8/1545	31/18670	0.00303108	0.0234868	0.0174935	HRC/PDE5A/PLN/GUCY1A1/PDE4D/PRKG1/GSTM2/ADORA1	8
BP	GO:0038127	ERBB signaling pathway	22/1545	142/18670	0.00309361	0.0239397	0.0178308	HBEGF/SPRY2/PRKCA/PLAUR/ITGA1/EFEMP1/PIK3C2A/ADAM17/EGFR/RHBDF1/RASSF2/AFAP1L2/ERRFI1/PTK2B/SHC3/ERBB3/CDH13/GRB7/STAM/DGKD/ADORA1/TGFA	22
BP	GO:0071222	cellular response to lipopolysaccharide	29/1545	205/18670	0.00310897	0.0240268	0.0178957	LCN2/IL1RN/ICAM1/IL24/IRF8/NUGGC/PRKCA/TNFSF4/CD36/CX3CR1/TBXA2R/SASH1/CD180/CXCL11/CXCL9/CD55/TNFAIP3/PPARGC1A/ZC3H12A/MEF2C/LTF/PABPN1/PDE4D/IL6/IRAK1/PYCARD/BCR/LYN/NOS3	29
BP	GO:0002819	regulation of adaptive immune response	24/1545	160/18670	0.00318251	0.0245424	0.0182797	IL4R/IL33/IL6R/CCL19/IL7R/PRKCQ/TNFSF4/SMAD7/PTPRC/BTK/FOXJ1/TNFAIP3/ZC3H12A/SAMSN1/MEF2C/CLCF1/IL6/TNFSF13B/WAS/FZD5/AGER/HLA-B/PYCARD/ANXA1	24
BP	GO:0001974	blood vessel remodeling	10/1545	45/18670	0.00318825	0.0245424	0.0182797	ABR/ACVRL1/FLT4/EPAS1/FOXC1/MEF2C/LIF/BCR/ACE/NOS3	10
BP	GO:0048701	embryonic cranial skeleton morphogenesis	10/1545	45/18670	0.00318825	0.0245424	0.0182797	PDGFRA/TGFBR1/TWIST1/FGFR2/GNAS/BMP4/SMAD3/MEF2C/RUNX2/MMP16	10
BP	GO:0032526	response to retinoic acid	18/1545	108/18670	0.0032025	0.0246198	0.0183373	CD38/IGF2R/EPHA3/SERPINF1/PTK7/SETX/YAP1/PPARG/FGFR2/FZD4/RARB/PTK2B/TMEM161A/TESC/LYN/AQP1/TEAD2/BRINP1	18
BP	GO:0048565	digestive tract development	21/1545	134/18670	0.00330186	0.0253144	0.0188547	PKDCC/PDGFRA/KIT/EPB41L5/BCL2/EGFR/EPHB3/FGFR2/FOXF2/BMP4/SMAD3/NOTCH1/RARRES2/RARB/TBX2/FOXE1/ITGB4/SMO/SALL1/TCF7/SFRP1	21
BP	GO:0046883	regulation of hormone secretion	35/1545	262/18670	0.00330303	0.0253144	0.0188547	ARNTL/UCN/CD38/STXBP5L/BAIAP3/ITPR1/PRKCA/SNX4/AGTR1/OXCT1/LRP5L/PLA2G6/HMGCR/INHBB/CACNA2D2/IRS1/EGFR/RAPGEF4/BMP8A/RAPGEF3/PAX8/SCG5/GNAS/ITPR3/CRHBP/VAMP8/ITPR2/MIDN/FOXA2/PASK/LIF/ANXA1/ADORA1/SNAP25/SFRP1	35
BP	GO:0002294	CD4-positive, alpha-beta T cell differentiation involved in immune response	12/1545	60/18670	0.00330582	0.0253144	0.0188547	IL4R/SLAMF6/GPR183/CCL19/TNFSF4/LEF1/PTGER4/SMAD7/ZC3H12A/IL6/TMEM98/ANXA1	12
BP	GO:0031664	regulation of lipopolysaccharide-mediated signaling pathway	7/1545	25/18670	0.0033304	0.0253699	0.018896	PRKCA/CD36/SASH1/CD180/CD55/TNFAIP3/LTF	7
BP	GO:0034110	regulation of homotypic cell-cell adhesion	7/1545	25/18670	0.0033304	0.0253699	0.018896	PRKCA/PRKCQ/CCM2L/RDX/PRKG1/LYN/ANK3	7
BP	GO:0050901	leukocyte tethering or rolling	7/1545	25/18670	0.0033304	0.0253699	0.018896	CX3CR1/CCL21/ITGA4/CXCL12/SELE/SELL/PODXL2	7
BP	GO:0072273	metanephric nephron morphogenesis	7/1545	25/18670	0.0033304	0.0253699	0.018896	PAX8/BMP4/CITED1/LIF/SMO/SALL1/WNT4	7
BP	GO:0003422	growth plate cartilage morphogenesis	6/1545	19/18670	0.00336241	0.0255143	0.0190035	VWA1/MATN3/COL12A1/MATN2/SCARA3/COL7A1	6
BP	GO:0010544	negative regulation of platelet activation	6/1545	19/18670	0.00336241	0.0255143	0.0190035	PDGFRA/APOE/THBD/PDGFB/PRKG1/NOS3	6
BP	GO:0045063	T-helper 1 cell differentiation	6/1545	19/18670	0.00336241	0.0255143	0.0190035	IL4R/CCL19/TNFSF4/LEF1/TMEM98/ANXA1	6
BP	GO:0002761	regulation of myeloid leukocyte differentiation	19/1545	117/18670	0.00337634	0.0255537	0.0190329	PRKCA/RUNX1/TREM2/LEF1/FBN1/RASSF2/GNAS/LTF/KITLG/JUN/HCLS1/LILRB4/TMEM178A/TESC/LIF/TMEM64/KLF10/LYN/SFRP1	19
BP	GO:0007613	memory	19/1545	117/18670	0.00337634	0.0255537	0.0190329	SRF/ARC/SERPINF1/CX3CR1/APOE/PLA2G6/SGK1/SHANK3/TAFA2/PJA2/CRTC1/KCNK2/HRH1/ITPR3/MAP1A/KAT2A/ITGA3/RASGRF1/BRINP1	19
BP	GO:0031667	response to nutrient levels	59/1545	499/18670	0.00341107	0.0257833	0.0192039	STK26/RRAGD/ACACB/UCN/LCN2/ICAM1/SRF/SLC27A4/BCHE/PROX1/APOE/TBXA2R/OXCT1/GDF15/MAP1LC3A/SESN3/BCL2/HMGCR/NUAK2/INHBB/LIPG/LRRK2/SPX/TNFRSF11B/KIAA1324/HSD11B2/EGFR/ADIPOR2/PPARG/UPP1/BMP8A/HSP90B1/PPARGC1A/SLC25A25/ZC3H12A/EIF4EBP1/CASTOR3/STK24/FOXO1/HSPA5/CDKN2B/OGT/KAT2A/BHLHA15/JUN/FOXA2/AKR1C3/APOA1/MAP1LC3C/NQO1/KLF10/CIB2/SORD/NAMPT/P2RY2/GCLC/SGIP1/WNT4/SFRP1	59
BP	GO:0006575	cellular modified amino acid metabolic process	27/1545	188/18670	0.00342576	0.025861	0.0192618	DIO1/DUOXA2/GSTM3/GGCT/ALDH4A1/GGT2/TG/CPQ/ERO1B/SLC19A1/TPO/PLA2G2D/DUOXA1/GATM/DIO2/PLA1A/PAX8/GAMT/DUOX2/LPCAT3/GGTLC1/FOXE1/GPX4/SERINC2/DUOX1/GSTM2/GCLC	27
BP	GO:0002292	T cell differentiation involved in immune response	13/1545	68/18670	0.00344741	0.0259831	0.0193528	IL4R/SLAMF6/GPR183/CCL19/TNFSF4/LEF1/PTGER4/SMAD7/ZC3H12A/IL6/TMEM98/CLEC4E/ANXA1	13
BP	GO:0030177	positive regulation of Wnt signaling pathway	26/1545	179/18670	0.00345081	0.0259831	0.0193528	ARNTL/CAV1/PTK7/AXIN2/DAAM2/DEPDC1B/USP34/LRRK2/RNF146/YAP1/EGFR/GPC3/BMP2/CDH3/FGFR2/DDX3X/MACF1/TNFAIP3/SMAD3/LGR6/ADGRA2/BAMBI/PSME2/SALL1/PLEKHA4/SFRP1	26
BP	GO:0042310	vasoconstriction	14/1545	76/18670	0.0035022	0.0263362	0.0196157	EDN2/CD38/ICAM1/BDKRB2/CAV1/AGTR1/TBXA2R/PIK3C2A/EGFR/HRH1/DOCK5/ACTA2/AVPR1A/ACE	14
BP	GO:0090101	negative regulation of transmembrane receptor protein serine/threonine kinase signaling pathway	20/1545	126/18670	0.00351189	0.0263752	0.0196448	CHRDL1/CAV1/RASL11B/TGFBR1/CD109/FAM89B/ADAM17/SMAD7/FBN1/PRDM16/TOB1/LRP2/EMILIN1/SMAD3/CAV2/NOTCH1/ACVR1/HSPA5/BAMBI/SFRP1	20
BP	GO:0032964	collagen biosynthetic process	11/1545	53/18670	0.00357296	0.026731	0.0199098	UCN/TRAM2/COL5A1/RCN3/PPARG/EMILIN1/BMP4/ERRFI1/IL6/RGCC/WNT4	11
BP	GO:0070228	regulation of lymphocyte apoptotic process	11/1545	53/18670	0.00357296	0.026731	0.0199098	IL7R/DOCK8/PRKCQ/CD3G/LGALS3/PDCD1/TSC22D3/BTK/BMP4/GIMAP8/LYN	11
BP	GO:1905517	macrophage migration	11/1545	53/18670	0.00357296	0.026731	0.0199098	EDN2/CXCL17/CMKLR1/CX3CR1/TREM2/C3AR1/MST1/LGALS3/EMILIN1/RARRES2/PTK2B	11
BP	GO:0031099	regeneration	28/1545	198/18670	0.00364284	0.027219	0.0202733	PGF/IGF2R/CLDN1/NNMT/BCL9/BCL2/CPQ/PTPRS/YAP1/EGFR/SRSF5/PPARG/MYOZ1/ANXA3/MATN2/RGN/NR4A3/EPPK1/CXCL12/GAP43/NOTCH1/KLK6/STK24/LGR6/JUN/APOA1/MAPK8IP3/ANXA1	28
BP	GO:0031532	actin cytoskeleton reorganization	17/1545	101/18670	0.00370024	0.0276127	0.0205665	PDGFRA/GMFG/NEDD9/KIT/PTK7/AUTS2/TEK/RAPGEF3/PDLIM4/FGF7/PTK2B/HRAS/PARVG/HCLS1/RAC3/ANTXR1/ANXA1	17
BP	GO:0003002	regionalization	44/1545	351/18670	0.00371368	0.0276778	0.020615	SRF/ARC/SEMA3F/AXIN2/ZBTB16/LEF1/CXXC4/HEY1/LRP5L/CDON/TGFBR1/EPB41L5/HSPB11/GPC3/EGR2/BMP2/MEOX2/FOXC1/PRKACB/FGFR2/PBX1/PAX8/LRP2/FOXJ1/AR/BMP4/HIPK1/LRP4/DLL1/SMAD3/MDFI/NOTCH1/MEF2C/CITED2/ACVR1/KAT2A/BTG2/FOXA2/BHLHE41/SMO/FZD5/KDM6A/NR2F2/SFRP1	44
BP	GO:1990266	neutrophil migration	19/1545	118/18670	0.00371979	0.0276881	0.0206227	EDN2/IL1RN/CCR7/CCL19/DAPK2/ITGA1/C3AR1/CCL21/LGALS3/CXCL11/CXCL9/RIPOR2/SLIT2/PREX1/CCL20/PDE4D/PIK3CD/NCKAP1L/CCL4	19
BP	GO:0003338	metanephros morphogenesis	8/1545	32/18670	0.003753	0.0277997	0.0207058	PAX8/FOXJ1/BMP4/CITED1/LIF/SMO/SALL1/WNT4	8
BP	GO:0035590	purinergic nucleotide receptor signaling pathway	8/1545	32/18670	0.003753	0.0277997	0.0207058	ANO6/GPR171/GPR34/P2RY6/P2RY10/P2RY2/ADORA1/P2RY8	8
BP	GO:0061384	heart trabecula morphogenesis	8/1545	32/18670	0.003753	0.0277997	0.0207058	SRF/HEY1/TGFBR1/CCM2L/TEK/HEG1/NOTCH1/ADAMTS1	8
BP	GO:0017157	regulation of exocytosis	30/1545	217/18670	0.00376834	0.0277997	0.0207058	IL4R/ABR/RAB27A/STXBP5L/SYT12/BAIAP3/SDC4/SNX4/DGKI/PLA2G6/LRRK2/SEPTIN1/CACNA1I/RAPGEF4/SYT11/SYT1/FGR/SYN1/NOTCH1/STXBP6/VAMP8/UNC13D/CD84/BCR/LYN/ANXA1/STAM/MICAL1/CD300A/CACNA1H	30
BP	GO:0045666	positive regulation of neuron differentiation	46/1545	371/18670	0.00377336	0.0277997	0.0207058	FN1/LRP8/TRPC5/NGFR/CYB5D2/SRF/EPHA3/SERPINF1/PTK7/PROX1/APOE/VEGFA/CDON/PAK3/CREB3L2/RAPGEF2/SETX/BCL2/SHANK3/SOCS2/ZEB1/SHANK2/BMP2/DUOXA1/SYT1/CRTC1/MACF1/SLIT2/RND2/NAP1L2/CXCL12/BMP4/RNF157/FZD4/MEF2C/RARB/CPNE5/HSPA5/PTPRD/PTK2B/ITGA3/METRN/LYN/PLXNC1/BRINP1/TRPC6	46
BP	GO:0002067	glandular epithelial cell differentiation	10/1545	46/18670	0.00377749	0.0277997	0.0207058	ARNTL/PROX1/BMP2/FGFR2/BMP4/DLL1/NOTCH1/RARB/SMO/WNT4	10
BP	GO:0043300	regulation of leukocyte degranulation	10/1545	46/18670	0.00377749	0.0277997	0.0207058	IL4R/ABR/SNX4/FGR/VAMP8/UNC13D/CD84/BCR/LYN/CD300A	10
BP	GO:0050919	negative chemotaxis	10/1545	46/18670	0.00377749	0.0277997	0.0207058	SEMA3D/SEMA3F/SLIT3/SLIT1/SLIT2/LGR6/SEMA6D/APOA1/SEMA4G/ITGAV	10
BP	GO:0060443	mammary gland morphogenesis	10/1545	46/18670	0.00377749	0.0277997	0.0207058	IGFBP5/CAV1/ELF3/LRP5L/FGFR2/AR/BMP4/TBX2/ESR1/WNT4	10
BP	GO:0030900	forebrain development	47/1545	381/18670	0.00379474	0.0278786	0.0207646	LRP8/SRF/PROX1/LEF1/SLIT1/TMEM108/CDON/C12orf57/RAPGEF2/SHANK3/NRGN/TACC1/LRRK2/PTPRS/EGFR/BMP2/EPHB3/ANXA3/FGFR2/NR4A2/NR4A3/LRP2/SLIT2/PPARGC1A/CXCL12/BMP4/NOTCH1/RARB/TACC3/KAT2A/NOTCH3/BTG2/MYH10/H2AX/PRKG1/ETS1/AVPR1A/SMO/RAC3/NR2F2/MYO1D/SALL1/CDH1/AQP1/LAMB1/WNT4/SYNE2	47
BP	GO:0002287	alpha-beta T cell activation involved in immune response	12/1545	61/18670	0.00381201	0.0278786	0.0207646	IL4R/SLAMF6/GPR183/CCL19/TNFSF4/LEF1/PTGER4/SMAD7/ZC3H12A/IL6/TMEM98/ANXA1	12
BP	GO:0002293	alpha-beta T cell differentiation involved in immune response	12/1545	61/18670	0.00381201	0.0278786	0.0207646	IL4R/SLAMF6/GPR183/CCL19/TNFSF4/LEF1/PTGER4/SMAD7/ZC3H12A/IL6/TMEM98/ANXA1	12
BP	GO:0032233	positive regulation of actin filament bundle assembly	12/1545	61/18670	0.00381201	0.0278786	0.0207646	SDC4/CD47/TGFBR1/LIMCH1/S100A10/RAPGEF3/SMAD3/ARHGEF15/APOA1/RGCC/WNT4/SFRP1	12
BP	GO:2000514	regulation of CD4-positive, alpha-beta T cell activation	12/1545	61/18670	0.00381201	0.0278786	0.0207646	IL4R/CCL19/PRKCQ/SH3RF1/RUNX1/TNFSF4/SMAD7/CD55/ZC3H12A/NCKAP1L/AGER/ANXA1	12
BP	GO:0055090	acylglycerol homeostasis	9/1545	39/18670	0.00386461	0.0281228	0.0209464	MED13/CETP/APOE/LIPG/ANGPTL4/SLC25A27/DGAT2/APOA1/ADORA1	9
BP	GO:0070328	triglyceride homeostasis	9/1545	39/18670	0.00386461	0.0281228	0.0209464	MED13/CETP/APOE/LIPG/ANGPTL4/SLC25A27/DGAT2/APOA1/ADORA1	9
BP	GO:1905521	regulation of macrophage migration	9/1545	39/18670	0.00386461	0.0281228	0.0209464	CXCL17/CMKLR1/CX3CR1/TREM2/C3AR1/MST1/EMILIN1/RARRES2/PTK2B	9
BP	GO:2000826	regulation of heart morphogenesis	9/1545	39/18670	0.00386461	0.0281228	0.0209464	TGFBR1/TWIST1/BMP2/FOXC1/BMP4/NOTCH1/ACVR1/TBX2/SMO	9
BP	GO:0014031	mesenchymal cell development	15/1545	85/18670	0.00392108	0.0284984	0.0212262	CORO1C/EFNB1/FN1/SEMA3D/SEMA3F/BCL2/TWIST1/FOXC1/BMP4/NOTCH1/ACVR1/KITLG/SEMA6D/SMO/SEMA4G	15
BP	GO:0015909	long-chain fatty acid transport	13/1545	69/18670	0.00393296	0.028514	0.0212378	ACACB/BDKRB2/SLC27A4/FABP4/CD36/APOE/PLA2G6/PLA2R1/SPX/PLA2G2D/PPARG/ACE/ANXA1	13
BP	GO:0042698	ovulation cycle	13/1545	69/18670	0.00393296	0.028514	0.0212378	PDGFRA/SERPINF1/HAS2/SLIT3/NRIP1/EGFR/SLIT2/FZD4/HSPA5/ADAMTS1/ETS1/NOS3/ESR1	13
BP	GO:0010038	response to metal ion	45/1545	362/18670	0.00394512	0.0285668	0.0212771	SLC30A3/RASGRP2/ICAM1/CLDN1/CAV1/KIT/SERPINF1/SYT12/FABP4/SLC30A2/NPC1/MAP1LC3A/BCL2/LRRK2/MT1F/TNFRSF11B/EGFR/FOSB/PLN/SYT11/SYT1/DLG2/SUCNR1/PPARGC1A/ITPR3/ACO1/MEF2C/CPNE5/HSPA5/CRHBP/PTK2B/JUN/RYR1/AKR1C3/NQO1/AQP9/SORD/D2HGDH/CDH1/GCLC/MT1A/ANK3/CYP1A2/AQP1/CACNA1H	45
BP	GO:0006809	nitric oxide biosynthetic process	14/1545	77/18670	0.00396186	0.0286526	0.021341	ICAM1/CAV1/CD47/CD36/CX3CR1/CYP1B1/RGN/CLEC7A/ZC3H12A/SMAD3/PTK2B/NQO1/KLF2/NOS3	14
BP	GO:0002822	regulation of adaptive immune response based on somatic recombination of immune receptors built from immunoglobulin superfamily domains	22/1545	145/18670	0.00401111	0.0289537	0.0215653	IL4R/IL33/IL6R/CCL19/IL7R/PRKCQ/TNFSF4/SMAD7/PTPRC/BTK/FOXJ1/TNFAIP3/ZC3H12A/MEF2C/CLCF1/IL6/TNFSF13B/WAS/FZD5/AGER/HLA-B/ANXA1	22
BP	GO:0051090	regulation of DNA-binding transcription factor activity	52/1545	432/18670	0.00401339	0.0289537	0.0215653	NOD1/MED13/ZNF431/LRP8/ICAM1/SRF/FOSL1/CAV1/KIT/CMKLR1/PROX1/PRKCQ/TNFSF4/CD36/CX3CR1/VEGFA/CYP1B1/SGK1/PLPP3/TWIST1/CREBZF/SMAD7/PPARG/LPAR5/ANXA3/BTK/CRTC1/ARID5B/FOXJ1/AR/TRAF1/TNFAIP3/PPARGC1A/ZC3H12A/SMAD3/MDFI/FZD4/LTF/CDKN2A/JUN/FOXA2/IL6/HCLS1/ID3/SMO/RGCC/PINK1/AGER/IRAK1/PYCARD/CYTL1/ESR1	52
BP	GO:0099173	postsynapse organization	24/1545	163/18670	0.00405601	0.0292252	0.0217676	LRP8/ARC/SEMA3F/APOE/TMEM108/PAK3/SHANK3/LRRK2/SHANK2/PTPRS/IGF1R/EPHB3/NGEF/DLG2/SRCIN1/TANC1/GAP43/LRP4/PTPRD/ITGA3/MYH10/SPTBN2/SHISA6/EPHB1	24
BP	GO:0014819	regulation of skeletal muscle contraction	5/1545	14/18670	0.00409111	0.029247	0.0217838	C12orf57/DMD/DMPK/GSTM2/SCN4A	5
BP	GO:0034370	triglyceride-rich lipoprotein particle remodeling	5/1545	14/18670	0.00409111	0.029247	0.0217838	LCAT/CETP/APOE/LIPG/APOA1	5
BP	GO:0050930	induction of positive chemotaxis	5/1545	14/18670	0.00409111	0.029247	0.0217838	IL16/PGF/VEGFA/CXCL12/AGER	5
BP	GO:0051547	regulation of keratinocyte migration	5/1545	14/18670	0.00409111	0.029247	0.0217838	HBEGF/HAS2/EPPK1/MAPRE2/FGF7	5
BP	GO:0071391	cellular response to estrogen stimulus	5/1545	14/18670	0.00409111	0.029247	0.0217838	ARID5A/SERPINB9/CRHBP/ESR1/SFRP1	5
BP	GO:1900452	regulation of long-term synaptic depression	5/1545	14/18670	0.00409111	0.029247	0.0217838	ARC/DGKI/SHANK3/AGER/ADORA1	5
BP	GO:0031669	cellular response to nutrient levels	32/1545	237/18670	0.00409398	0.029247	0.0217838	STK26/RRAGD/LCN2/ICAM1/SRF/MAP1LC3A/SESN3/BCL2/NUAK2/INHBB/LRRK2/KIAA1324/PPARG/UPP1/HSP90B1/ZC3H12A/CASTOR3/STK24/FOXO1/HSPA5/CDKN2B/BHLHA15/JUN/FOXA2/AKR1C3/MAP1LC3C/KLF10/CIB2/NAMPT/P2RY2/WNT4/SFRP1	32
BP	GO:0032655	regulation of interleukin-12 production	11/1545	54/18670	0.00415836	0.0296347	0.0220725	CCR7/SLAMF1/CMKLR1/CCL19/IRF8/CD47/TNFSF4/CD36/CLEC7A/AGER/IRF5	11
BP	GO:0032663	regulation of interleukin-2 production	11/1545	54/18670	0.00415836	0.0296347	0.0220725	PRKCQ/VTCN1/RUNX1/LAG3/PTPRC/GBP1/CLEC7A/TNFAIP3/SPTBN1/PDE4D/ANXA1	11
BP	GO:0003171	atrioventricular valve development	7/1545	26/18670	0.00423668	0.029974	0.0223252	SLIT3/HEY1/CCN1/TWIST1/BMP2/NOTCH1/ACVR1	7
BP	GO:0048596	embryonic camera-type eye morphogenesis	7/1545	26/18670	0.00423668	0.029974	0.0223252	PROX1/ZEB1/TWIST1/FOXF2/HIPK1/TBX2/FZD5	7
BP	GO:0060669	embryonic placenta morphogenesis	7/1545	26/18670	0.00423668	0.029974	0.0223252	SPINT1/LEF1/CCN1/FGFR2/SOCS3/FZD5/ST14	7
BP	GO:0060706	cell differentiation involved in embryonic placenta development	7/1545	26/18670	0.00423668	0.029974	0.0223252	KRT19/MDFI/SOCS3/LIF/FZD5/ST14/NR2F2	7
BP	GO:0060740	prostate gland epithelium morphogenesis	7/1545	26/18670	0.00423668	0.029974	0.0223252	CYP7B1/FGFR2/AR/BMP4/NOTCH1/ESR1/SFRP1	7
BP	GO:0097066	response to thyroid hormone	7/1545	26/18670	0.00423668	0.029974	0.0223252	LMO2/KIT/KLF9/PPARGC1A/RDX/GCLC/CTSB	7
BP	GO:0043583	ear development	30/1545	219/18670	0.00431353	0.0304809	0.0227028	ABR/SLC44A4/PTK7/SPRY2/SDC4/PROX1/COL11A1/PSAP/MAF/BCL2/ZEB1/TWIST1/BMP2/GJB6/FGFR2/FRZB/RIPOR2/SLC25A27/NR4A3/PAX8/KCNK2/MYCL/BMP4/DLL1/NOTCH1/SOBP/LIN7A/SALL1/BCR/CYTL1	30
BP	GO:0043401	steroid hormone mediated signaling pathway	26/1545	182/18670	0.00432601	0.0305323	0.022741	ARNTL/RUNX1/LEF1/NR2C2/FHL2/NRIP1/DDX17/CRY2/YAP1/CYP7B1/PPARG/NR3C2/CNOT1/NR4A2/NR4A1/NR4A3/AKAP13/AR/PPARGC1A/BMP4/RARB/GPAM/NR2F2/ESR1/SFRP1/LBH	26
BP	GO:0009880	embryonic pattern specification	12/1545	62/18670	0.00437869	0.0307559	0.0229076	EFNB1/SEMA3F/ZBTB16/CXXC4/EPB41L5/MEOX2/FGFR2/DLL1/SMAD3/CITED1/FZD5/KDM6A	12
BP	GO:0010830	regulation of myotube differentiation	12/1545	62/18670	0.00437869	0.0307559	0.0229076	IL4R/TMEM119/SCGB3A1/GDF15/BCL2/CXCL9/RIPOR2/NOTCH1/BHLHA15/DMPK/BHLHE41/HDAC9	12
BP	GO:0032623	interleukin-2 production	12/1545	62/18670	0.00437869	0.0307559	0.0229076	PRKCQ/VTCN1/RUNX1/LAG3/CD247/PTPRC/GBP1/CLEC7A/TNFAIP3/SPTBN1/PDE4D/ANXA1	12
BP	GO:1901862	negative regulation of muscle tissue development	12/1545	62/18670	0.00437869	0.0307559	0.0229076	IGFBP5/PI16/LEF1/TWIST1/LUC7L/BMP2/KCNK2/BMP4/DLL1/YBX3/RGS4/EPHB1	12
BP	GO:0008625	extrinsic apoptotic signaling pathway via death domain receptors	15/1545	86/18670	0.00439473	0.0307946	0.0229365	ICAM1/BCL2/LGALS3/ITPRIP/BEX3/DDX3X/TIMP3/DAPK1/RFFL/TNFAIP3/TMC8/BAG3/BCL2L1/NOS3/SFRP1	15
BP	GO:0042446	hormone biosynthetic process	15/1545	86/18670	0.00439473	0.0307946	0.0229365	DIO1/SLC44A4/TG/HSD11B2/BMP2/TPO/DIO2/CYP17A1/PPARGC1A/DUOX2/AKR1C3/DHCR7/DUOX1/WNT4/CACNA1H	15
BP	GO:0014911	positive regulation of smooth muscle cell migration	10/1545	47/18670	0.00444968	0.0311425	0.0231955	IGFBP5/HAS2/BCL2/P2RY6/NR4A3/PDGFD/SEMA6D/DOCK5/ADAMTS1/PDGFB	10
BP	GO:0043371	negative regulation of CD4-positive, alpha-beta T cell differentiation	6/1545	20/18670	0.00447135	0.0312263	0.023258	IL4R/RUNX1/TNFSF4/SMAD7/ZC3H12A/ANXA1	6
BP	GO:0051966	regulation of synaptic transmission, glutamatergic	13/1545	70/18670	0.00447232	0.0312263	0.023258	UCN/DGKI/PLA2G6/SHANK3/LRRK2/SHANK2/EGFR/SYT1/MEF2C/PTK2B/TSHZ3/ADORA1/GRIK2	13
BP	GO:0017015	regulation of transforming growth factor beta receptor signaling pathway	19/1545	120/18670	0.00449392	0.0313025	0.0233147	CAV1/RASL11B/TGFBR1/ZEB1/CD109/FAM89B/ADAM17/SMAD7/FBN1/PRDM16/EMILIN1/SMAD3/CAV2/CITED2/HSPA5/CDKN2B/ITGA3/BAMBI/CITED1	19
BP	GO:0022612	gland morphogenesis	19/1545	120/18670	0.00449392	0.0313025	0.0233147	IGFBP5/CAV1/PROX1/ELF3/LRP5L/BCL2/EGFR/CYP7B1/LIMS2/FGFR2/AR/TNFAIP3/BMP4/NOTCH1/FGF7/TBX2/ESR1/WNT4/SFRP1	19
BP	GO:0048839	inner ear development	27/1545	192/18670	0.00458764	0.0318159	0.0236972	ABR/SLC44A4/PTK7/SPRY2/SDC4/PROX1/COL11A1/PSAP/MAF/ZEB1/BMP2/GJB6/FGFR2/FRZB/RIPOR2/SLC25A27/NR4A3/PAX8/KCNK2/MYCL/BMP4/DLL1/NOTCH1/SOBP/LIN7A/BCR/CYTL1	27
BP	GO:0019934	cGMP-mediated signaling	8/1545	33/18670	0.00460085	0.0318159	0.0236972	NPR2/CD36/APOE/NPR1/PDE2A/PTK2B/PRKG1/AQP1	8
BP	GO:0033028	myeloid cell apoptotic process	8/1545	33/18670	0.00460085	0.0318159	0.0236972	BCL2/ADAM17/MEF2C/CDKN2A/KITLG/IL6/PIK3CD/ANXA1	8
BP	GO:0061036	positive regulation of cartilage development	8/1545	33/18670	0.00460085	0.0318159	0.0236972	PKDCC/ZBTB16/ACVRL1/CCN1/BMP2/BMP4/SMAD3/RUNX2	8
BP	GO:0070232	regulation of T cell apoptotic process	8/1545	33/18670	0.00460085	0.0318159	0.0236972	IL7R/DOCK8/PRKCQ/LGALS3/PDCD1/TSC22D3/BMP4/GIMAP8	8
BP	GO:1903038	negative regulation of leukocyte cell-cell adhesion	20/1545	129/18670	0.00461529	0.0318159	0.0236972	IL4R/ADTRP/SDC4/VTCN1/RUNX1/TNFSF4/LAG3/PDE5A/CCL21/LGALS3/PLA2G2D/SMAD7/RIPOR2/FOXJ1/ZC3H12A/CXCL12/BMP4/LRRC32/ANXA1/CD300A	20
BP	GO:0009896	positive regulation of catabolic process	51/1545	425/18670	0.00462432	0.0318159	0.0236972	ECSCR/NOD1/TIPARP/EDEM1/IL33/CAV1/RNF128/TREM2/APOE/PIM2/TRIB2/SESN3/LRRK2/MYLIP/KIAA1324/IRS1/TWIST1/NKD2/SPTLC1/GPC3/TP53INP2/ZFP36L2/RNF144B/SMAD7/KDR/HECW2/CNOT1/RGN/TOB1/DAPK1/LRP2/SH3RF2/TNFAIP3/ZC3H12A/DCN/FOXO1/PTK2B/RDX/PRICKLE1/BTG2/PIP4K2A/IL6/HSPB8/RNF144A/PINK1/NANOS1/BAG3/GCLC/TP53INP1/ADORA1/CSNK1A1	51
BP	GO:0042036	negative regulation of cytokine biosynthetic process	9/1545	40/18670	0.00462738	0.0318159	0.0236972	RNF128/LAG3/TRIB2/TIA1/INHBB/PTPRC/FOXJ1/ERRFI1/IL6	9
BP	GO:0071548	response to dexamethasone	9/1545	40/18670	0.00462738	0.0318159	0.0236972	ICAM1/CLDN1/SERPINF1/EGFR/EIF4EBP1/ERRFI1/FOXO1/FBXO32/AQP1	9
BP	GO:0072210	metanephric nephron development	9/1545	40/18670	0.00462738	0.0318159	0.0236972	PDGFRA/PAX8/BMP4/PDGFB/CITED1/LIF/SMO/SALL1/WNT4	9
BP	GO:0090184	positive regulation of kidney development	9/1545	40/18670	0.00462738	0.0318159	0.0236972	IL6R/VEGFA/PAX8/BMP4/PDGFD/PDGFB/LIF/SMO/WNT4	9
BP	GO:0050954	sensory perception of mechanical stimulus	24/1545	165/18670	0.00474331	0.0325713	0.0242597	SLC26A4/UCN/CDC14A/ICAM1/KIT/SPRY2/CEMIP/COL11A1/PSAP/FBXO11/NAV2/GJB6/SLC1A3/TUB/RIPOR2/LRP2/CXCL12/CLIC5/OTOS/DCDC2/FZD4/SOBP/MARVELD2/MYO6	24
BP	GO:1903076	regulation of protein localization to plasma membrane	16/1545	95/18670	0.00474836	0.0325713	0.0242597	PKDCC/EPHA3/STAC/LRRC15/TREM2/LGALS3/NKD2/EGFR/GRASP/GBP1/AR/SPTBN1/VAMP8/ITGA3/RAMP3/BCL2L1	16
BP	GO:0060419	heart growth	18/1545	112/18670	0.00476595	0.0326537	0.0243212	SORBS2/ACACB/PI16/PROX1/TGFBR1/TENM4/CCM2L/YAP1/DDX39B/FOXC1/FGFR2/HEG1/AKAP13/KCNK2/NOTCH1/MEF2C/TBX2/RGS4	18
BP	GO:0007389	pattern specification process	53/1545	446/18670	0.00480745	0.0328996	0.0245043	EFNB1/C9orf116/SRF/MFNG/ARC/SEMA3F/AXIN2/ZBTB16/ACVRL1/LEF1/DAAM2/CXXC4/HEY1/LRP5L/CDON/TGFBR1/EPB41L5/ZEB1/HSPB11/GPC3/EGR2/BMP2/MEOX2/FOXC1/PRKACB/FGFR2/PBX1/PAX8/LRP2/FOXJ1/AR/BMP4/HIPK1/LRP4/DLL1/SMAD3/MDFI/NOTCH1/MEF2C/CITED2/ACVR1/KAT2A/BTG2/FOXA2/TBX2/BHLHE41/CITED1/SMO/FZD5/KDM6A/CCDC151/NR2F2/SFRP1	53
BP	GO:0043409	negative regulation of MAPK cascade	26/1545	184/18670	0.00500726	0.034132	0.0254222	EIF3A/CAV1/SPRY2/RPS6KA6/APOE/ASH1L/HMGCR/IGF1R/DUSP14/PTPRC/TIMP3/GBP1/SH3RF2/EMILIN1/BMP4/ERRFI1/FOXO1/NDRG2/UCHL1/LIF/MBIP/PINK1/LYN/CD300A/RGS4/SFRP1	26
BP	GO:0007588	excretion	12/1545	63/18670	0.00501084	0.034132	0.0254222	CLCNKA/AGTR1/PSAP/NPR1/SCNN1G/NFAT5/SPX/CLDN16/CLCNKB/AVPR1A/AQP9/ADORA1	12
BP	GO:0046622	positive regulation of organ growth	12/1545	63/18670	0.00501084	0.034132	0.0254222	RAG2/ACACB/PROX1/CACNA2D2/YAP1/DDX39B/FGFR2/NOTCH1/MEF2C/TBX2/YBX3/SMO	12
BP	GO:2000401	regulation of lymphocyte migration	12/1545	63/18670	0.00501084	0.034132	0.0254222	ADTRP/DOCK8/CCL21/ADAM17/ITGA4/RIPOR2/CXCL12/PTK2B/CCL20/ECM1/PYCARD/CCL4	12
BP	GO:0043536	positive regulation of blood vessel endothelial cell migration	14/1545	79/18670	0.00502818	0.0342103	0.0254806	FGFBP1/PRKCA/SRPX2/VEGFA/PIK3C2A/ADAM17/RHOJ/KDR/JCAD/PDGFB/ETS1/HDAC9/ANXA1/NOS3	14
BP	GO:1904427	positive regulation of calcium ion transmembrane transport	13/1545	71/18670	0.00506966	0.0344525	0.0256609	CD19/CEMIP/STAC/ANK2/CXCL11/CXCL9/P2RY6/RGN/GJC2/APLNR/RAMP3/GSTM2/F2RL3	13
BP	GO:0045580	regulation of T cell differentiation	21/1545	139/18670	0.00511168	0.0346978	0.0258436	IL4R/CCL19/IL7R/ZBTB16/SH3RF1/RUNX1/TNFSF4/LAG3/ZAP70/ZMIZ1/ZEB1/SMAD7/PTPRC/FOXJ1/EGR3/ZC3H12A/BMP4/KAT2A/LILRB4/NCKAP1L/ANXA1	21
BP	GO:0046850	regulation of bone remodeling	10/1545	48/18670	0.00521255	0.0353007	0.0262927	CD38/TMEM119/PRKCA/TNFRSF11B/EGFR/TNFAIP3/IL6/TMEM64/LEPR/SFRP1	10
BP	GO:0055010	ventricular cardiac muscle tissue morphogenesis	10/1545	48/18670	0.00521255	0.0353007	0.0262927	PROX1/COL11A1/TGFBR1/CCM2L/FOXC1/SMAD7/FGFR2/HEG1/LRP2/NOTCH1	10
BP	GO:0048010	vascular endothelial growth factor receptor signaling pathway	16/1545	96/18670	0.00527131	0.0356575	0.0265584	ELMO1/PGF/FLT4/VEGFA/MYOF/FOXC1/TMEM204/KDR/FLT1/EMILIN1/FZD4/GRB10/PTK2B/MMRN2/NCKAP1L/ITGAV	16
BP	GO:0045932	negative regulation of muscle contraction	7/1545	27/18670	0.00531765	0.035888	0.0267301	PDE5A/ZC3H12A/GUCY1A1/DOCK5/PRKG1/CALCRL/ADORA1	7
BP	GO:0060143	positive regulation of syncytium formation by plasma membrane fusion	7/1545	27/18670	0.00531765	0.035888	0.0267301	IL4R/TREM2/SCGB3A1/GDF15/CXCL9/RIPOR2/RAPGEF3	7
BP	GO:0007548	sex differentiation	35/1545	270/18670	0.00535076	0.0360699	0.0268656	TIPARP/ICAM1/PDGFRA/COL9A3/KIT/SLIT3/VEGFA/TGFBR1/BCL2/INHBB/NRIP1/FOXC1/FOXF2/CYP17A1/PBX1/ARID5B/LRP2/SLIT2/AR/GREB1L/FZD4/CITED2/HSPA5/KITLG/MERTK/ADAMTS1/AKR1C3/YBX3/SALL1/BCL2L1/TCF7/NOS3/ESR1/WNT4/SFRP1	35
BP	GO:1903844	regulation of cellular response to transforming growth factor beta stimulus	19/1545	122/18670	0.00539629	0.036335	0.0270631	CAV1/RASL11B/TGFBR1/ZEB1/CD109/FAM89B/ADAM17/SMAD7/FBN1/PRDM16/EMILIN1/SMAD3/CAV2/CITED2/HSPA5/CDKN2B/ITGA3/BAMBI/CITED1	19
BP	GO:0061097	regulation of protein tyrosine kinase activity	15/1545	88/18670	0.00548169	0.0366991	0.0273343	LRP8/NEDD9/CAV1/DOK7/ADAM17/PTPRC/SRCIN1/AFAP1L2/ERRFI1/ERBB3/PDGFB/ACE/DOCK3/ADORA1/TGFA	15
BP	GO:0098773	skin epidermis development	15/1545	88/18670	0.00548169	0.0366991	0.0273343	IGFBP5/BCL2/CD109/KRT27/EGFR/CDH3/FGFR2/LRP4/DLL1/NOTCH1/FGF7/LDB2/FOXE1/SMO/APCDD1	15
BP	GO:0106027	neuron projection organization	15/1545	88/18670	0.00548169	0.0366991	0.0273343	LRP8/ARC/APOE/PAK3/SHANK3/LRRK2/SHANK2/IGF1R/EPHB3/NGEF/SRCIN1/TANC1/MAP1A/ITGA3/EPHB1	15
BP	GO:1901863	positive regulation of muscle tissue development	15/1545	88/18670	0.00548169	0.0366991	0.0273343	ARNTL/CDON/BCL2/HMGCR/YAP1/DDX39B/FGFR2/PPARGC1A/BMP4/DLL1/NOTCH1/MEF2C/KAT2A/ERBB3/TBX2	15
BP	GO:1904035	regulation of epithelial cell apoptotic process	15/1545	88/18670	0.00548169	0.0366991	0.0273343	ECSCR/ICAM1/ANO6/TIA1/RAMP2/KDR/TEK/ANGPTL4/ITGA4/TNFAIP3/PPARGC1A/CAST/IL6/AKR1C3/RGCC	15
BP	GO:0030890	positive regulation of B cell proliferation	9/1545	41/18670	0.00550223	0.0367108	0.0273429	CD38/GPR183/BCL2/CD320/PTPRC/MEF2C/CLCF1/TNFSF13B/NCKAP1L	9
BP	GO:0048286	lung alveolus development	9/1545	41/18670	0.00550223	0.0367108	0.0273429	PKDCC/IGFBP5/EDN2/FLT4/TNS3/FGFR2/BMP4/ERRFI1/LIF	9
BP	GO:1902893	regulation of pri-miRNA transcription by RNA polymerase II	9/1545	41/18670	0.00550223	0.0367108	0.0273429	NGFR/SRF/ATOH8/BMP2/BMP4/SMAD3/JUN/PDGFB/LILRB4	9
BP	GO:0035637	multicellular organismal signaling	28/1545	204/18670	0.0055351	0.0368231	0.0274266	CAV1/NPR2/ITPR1/HRC/NPR1/KCNK1/CACNB1/ANK2/CACNA2D2/PLN/CACNA1I/GJC1/SCN4B/FGF12/DSG2/SCN2B/ITPR3/ITPR2/DMPK/RYR1/PDE4D/AVPR1A/AKAP9/ATP1B2/SCN4A/ANK3/CACNA1H/GRIK2	28
BP	GO:0007009	plasma membrane organization	17/1545	105/18670	0.0055491	0.0368231	0.0274266	CAV1/MYRF/ANO6/PSAP/MYOF/ANK2/CAVIN2/COL5A1/SYT11/PTPRC/AR/SPTBN1/CAV2/MYH10/DMKN/SGIP1/ANK3	17
BP	GO:0051091	positive regulation of DNA-binding transcription factor activity	34/1545	261/18670	0.00555195	0.0368231	0.0274266	NOD1/LRP8/ICAM1/SRF/FOSL1/CAV1/KIT/PRKCQ/CD36/CX3CR1/VEGFA/PLPP3/PPARG/LPAR5/ANXA3/BTK/CRTC1/ARID5B/AR/TRAF1/PPARGC1A/SMAD3/FZD4/LTF/IL6/HCLS1/SMO/RGCC/PINK1/AGER/IRAK1/PYCARD/CYTL1/ESR1	34
BP	GO:0032615	interleukin-12 production	11/1545	56/18670	0.00555696	0.0368231	0.0274266	CCR7/SLAMF1/CMKLR1/CCL19/IRF8/CD47/TNFSF4/CD36/CLEC7A/AGER/IRF5	11
BP	GO:0060048	cardiac muscle contraction	21/1545	140/18670	0.00555746	0.0368231	0.0274266	UCN/CAV1/HRC/PDE5A/ANK2/DMD/PLN/SNTA1/SMAD7/GJC1/SCN4B/FGF12/DSG2/SCN2B/ZC3H12A/MYL4/PDE4D/AKAP9/KCNJ8/GSTM2/ADORA1	21
BP	GO:0009100	glycoprotein metabolic process	50/1545	419/18670	0.00557646	0.0368231	0.0274266	DPY19L2/GALNT9/SERP2/GALNT6/MAN1C1/CCR7/EDEM1/MFNG/HBEGF/HS6ST2/CCL19/COL11A1/ST6GALNAC5/CSPG4/NPC1/ST6GALNAC6/SDF2L1/CCL21/BCL2/ST6GAL2/ADAMTS9/B3GNT3/MUC1/VCAN/ASGR1/CHST10/RAMP1/BMP2/GALNT17/MUC21/MAGT1/ST3GAL6/MGAT3/DCN/MGAT4C/ITM2A/GALNT18/ST3GAL1/ABO/UST/OGT/CHST14/MGAT4B/LARGE2/B3GNT9/NUDT14/HS6ST3/B4GALT5/GALNT10/CYTL1	50
BP	GO:0010092	specification of animal organ identity	8/1545	34/18670	0.00558822	0.0368231	0.0274266	AXIN2/BMP2/FGFR2/PAX8/LRP2/AR/BMP4/MEF2C	8
BP	GO:0010922	positive regulation of phosphatase activity	8/1545	34/18670	0.00558822	0.0368231	0.0274266	ITGA1/BMP2/PTPRC/RGN/SMAD3/MEF2C/PPP1R15A/CD300A	8
BP	GO:0043368	positive T cell selection	8/1545	34/18670	0.00558822	0.0368231	0.0274266	SLAMF6/SRF/ZAP70/BCL2/CD3G/DOCK2/PTPRC/IL6	8
BP	GO:0048566	embryonic digestive tract development	8/1545	34/18670	0.00558822	0.0368231	0.0274266	PKDCC/PDGFRA/FGFR2/FOXF2/RARRES2/RARB/SALL1/TCF7	8
BP	GO:0070670	response to interleukin-4	8/1545	34/18670	0.00558822	0.0368231	0.0274266	IL4R/IL24/LEF1/TUBA1B/HSPA5/CITED1/PARP14/TCF7	8
BP	GO:0097061	dendritic spine organization	14/1545	80/18670	0.00564201	0.0371358	0.0276595	LRP8/ARC/APOE/PAK3/SHANK3/LRRK2/SHANK2/IGF1R/EPHB3/NGEF/SRCIN1/TANC1/ITGA3/EPHB1	14
BP	GO:0045600	positive regulation of fat cell differentiation	12/1545	64/18670	0.00571362	0.0373327	0.0278062	ADIG/CMKLR1/ZBTB16/BMP2/PPARG/PRDM16/FRZB/FNDC5/ZC3H12A/RARRES2/TMEM64/SFRP1	12
BP	GO:0003128	heart field specification	5/1545	15/18670	0.00572306	0.0373327	0.0278062	AXIN2/BMP2/LRP2/BMP4/MEF2C	5
BP	GO:0017014	protein nitrosylation	5/1545	15/18670	0.00572306	0.0373327	0.0278062	DMD/SNTA1/NCOA7/OXR1/ACE	5
BP	GO:0018119	peptidyl-cysteine S-nitrosylation	5/1545	15/18670	0.00572306	0.0373327	0.0278062	DMD/SNTA1/NCOA7/OXR1/ACE	5
BP	GO:0046321	positive regulation of fatty acid oxidation	5/1545	15/18670	0.00572306	0.0373327	0.0278062	IRS1/TWIST1/PPARG/NR4A3/PPARGC1A	5
BP	GO:0050651	dermatan sulfate proteoglycan biosynthetic process	5/1545	15/18670	0.00572306	0.0373327	0.0278062	CSPG4/VCAN/DCN/UST/CHST14	5
BP	GO:0060841	venous blood vessel development	5/1545	15/18670	0.00572306	0.0373327	0.0278062	PROX1/ACVRL1/VEGFA/HEG1/NOTCH1	5
BP	GO:0072148	epithelial cell fate commitment	5/1545	15/18670	0.00572306	0.0373327	0.0278062	PROX1/DLL1/NOTCH1/ACVR1/NR2F2	5
BP	GO:0035019	somatic stem cell population maintenance	13/1545	72/18670	0.00572928	0.0373327	0.0278062	KIT/BCL9/POLR2I/YAP1/ZFP36L2/PRDM16/PBX1/PAX8/LDB2/KLF10/SALL1/SFRP1/LBH	13
BP	GO:0035162	embryonic hemopoiesis	6/1545	21/18670	0.00582793	0.0378073	0.0281597	KIT/VEGFA/TPO/KDR/PBX1/KITLG	6
BP	GO:0045061	thymic T cell selection	6/1545	21/18670	0.00582793	0.0378073	0.0281597	CCR7/SRF/ZAP70/CD3G/DOCK2/PTPRC	6
BP	GO:0072111	cell proliferation involved in kidney development	6/1545	21/18670	0.00582793	0.0378073	0.0281597	IL6R/GPC3/BMP2/BMP4/PDGFD/PDGFB	6
BP	GO:0090280	positive regulation of calcium ion import	6/1545	21/18670	0.00582793	0.0378073	0.0281597	UCN/ATP2C2/LGALS3/CXCL12/PDGFB/RAMP3	6
BP	GO:0002704	negative regulation of leukocyte mediated immunity	10/1545	49/18670	0.00607407	0.0392736	0.0292518	ABR/IL7R/SMAD7/CD96/PTPRC/FOXJ1/SERPINB9/CD84/BCR/CD300A	10
BP	GO:0003254	regulation of membrane depolarization	10/1545	49/18670	0.00607407	0.0392736	0.0292518	FHL1/BCL2/LRRK2/SMAD7/KDR/FGF12/SCN2B/DCN/GCLC/ANK3	10
BP	GO:0010712	regulation of collagen metabolic process	10/1545	49/18670	0.00607407	0.0392736	0.0292518	UCN/MFAP4/FAP/PPARG/EMILIN1/BMP4/ERRFI1/IL6/RGCC/WNT4	10
BP	GO:2000027	regulation of animal organ morphogenesis	33/1545	253/18670	0.00610771	0.0394476	0.0293814	PTK7/VEGFA/TGFBR1/BCL2/TNFRSF11B/TWIST1/GPC3/BMP2/FOXC1/LIMS2/FGFR2/PAX8/AR/TNFAIP3/BMP4/TACSTD2/NOTCH1/FZD4/FGF7/CITED2/ACVR1/RUNX2/PRICKLE1/TBX2/CITED1/LIF/SMO/FZD5/PSME2/PLEKHA4/ESR1/WNT4/SFRP1	33
BP	GO:0071241	cellular response to inorganic substance	29/1545	215/18670	0.00615249	0.039693	0.0295642	RASGRP2/CLDN1/SERPINF1/SYT12/FABP4/MAP1LC3A/LRRK2/MT1F/EGFR/FOSB/SYT11/SYT1/DLG2/PPARGC1A/MEF2C/CPNE5/FOXO1/HSPA5/CRHBP/JUN/RYR1/AKR1C3/NQO1/CDH1/MT1A/ANK3/CYP1A2/AQP1/CACNA1H	29
BP	GO:0009410	response to xenobiotic stimulus	37/1545	292/18670	0.00619332	0.0398817	0.0297047	TIPARP/ICAM1/CLDN1/GSTM3/SERPINF1/BCHE/SDK1/CSAD/CYP1B1/MAP1LC3A/PDE2A/EGFR/FOSB/PPARG/PRKACB/NR4A2/CYP2S1/SULT1A2/PPARGC1A/EIF4EBP1/ERRFI1/FOXO1/HSPA5/CRHBP/PTK2B/FBXO32/RYR1/PDGFB/AKR1C1/NQO1/GSTM2/EPHX1/GCLC/HDAC9/CYP1A2/AQP1/RGS4	37
BP	GO:1901343	negative regulation of vasculature development	26/1545	187/18670	0.00619535	0.0398817	0.0297047	ECSCR/NGFR/SERPINF1/SPRY2/ISM1/CX3CR1/TBXA2R/NPR1/STARD13/ADAMTS9/MEOX2/FOXC1/PPARG/TEK/GTF2I/DCN/EMILIN1/BMP4/NOTCH1/HSPG2/PDGFB/MMRN2/RGCC/KLF2/STAB1/WNT4	26
BP	GO:1904375	regulation of protein localization to cell periphery	18/1545	115/18670	0.00631027	0.0405156	0.0301769	PKDCC/EPHA3/STAC/LRRC15/TREM2/EPB41L2/LGALS3/NKD2/EGFR/GRASP/GBP1/AR/SPTBN1/VAMP8/ITGA3/HRAS/RAMP3/BCL2L1	18
BP	GO:0090090	negative regulation of canonical Wnt signaling pathway	25/1545	178/18670	0.0063124	0.0405156	0.0301769	TLE6/CAV1/AXIN2/APOE/JADE1/MCC/LATS2/NKD2/TMEM88/GPC3/TLE1/BMP2/IGFBP4/FRZB/LRP4/NOTCH1/FOXO1/LZTS2/PRICKLE1/TLE4/TMEM64/SHISA6/PSME2/CSNK1A1/SFRP1	25
BP	GO:0030512	negative regulation of transforming growth factor beta receptor signaling pathway	14/1545	81/18670	0.00631457	0.0405156	0.0301769	CAV1/RASL11B/TGFBR1/CD109/FAM89B/ADAM17/SMAD7/FBN1/PRDM16/EMILIN1/SMAD3/CAV2/HSPA5/BAMBI	14
BP	GO:0031294	lymphocyte costimulation	11/1545	57/18670	0.00638285	0.0409089	0.0304698	EFNB1/CCR7/CAV1/CCL19/TNFSF4/PAK3/CCL21/CD320/PDCD1/TNFSF13B/LYN	11
BP	GO:0003208	cardiac ventricle morphogenesis	13/1545	73/18670	0.00645562	0.0411965	0.030684	PROX1/COL11A1/HEY1/TGFBR1/CCM2L/FOXC1/SMAD7/FGFR2/HEG1/LRP2/NOTCH1/MEF2C/CPE	13
BP	GO:0031100	animal organ regeneration	13/1545	73/18670	0.00645562	0.0411965	0.030684	PGF/IGF2R/CLDN1/NNMT/EGFR/SRSF5/PPARG/ANXA3/RGN/NR4A3/CXCL12/NOTCH1/APOA1	13
BP	GO:1903305	regulation of regulated secretory pathway	23/1545	160/18670	0.00648552	0.0411965	0.030684	IL4R/ABR/RAB27A/STXBP5L/SYT12/BAIAP3/SNX4/DGKI/LRRK2/CACNA1I/SYT11/SYT1/FGR/SYN1/NOTCH1/VAMP8/UNC13D/CD84/BCR/LYN/MICAL1/CD300A/CACNA1H	23
BP	GO:0006940	regulation of smooth muscle contraction	12/1545	65/18670	0.00649233	0.0411965	0.030684	EDN2/SRF/CAV1/KIT/TBXA2R/SPX/GUCY1A1/DOCK5/CNN1/PRKG1/CALCRL/ADORA1	12
BP	GO:0009166	nucleotide catabolic process	12/1545	65/18670	0.00649233	0.0411965	0.030684	PDE5A/PDE2A/UPP1/PDE4C/NT5C2/PDE7A/NEIL1/DNPH1/PDE4D/PDE7B/PDE4A/SAMHD1	12
BP	GO:0072577	endothelial cell apoptotic process	12/1545	65/18670	0.00649233	0.0411965	0.030684	ECSCR/ICAM1/ANO6/RAMP2/KDR/TEK/ANGPTL4/ITGA4/TNFAIP3/HIPK1/AKR1C3/RGCC	12
BP	GO:1901031	regulation of response to reactive oxygen species	9/1545	42/18670	0.00649955	0.0411965	0.030684	STK26/CD36/PSAP/SESN3/LRRK2/RGN/NR4A3/MET/PINK1	9
BP	GO:0002291	T cell activation via T cell receptor contact with antigen bound to MHC molecule on antigen presenting cell	4/1545	10/18670	0.00653321	0.0411965	0.030684	ICAM1/LGALS3/APBB1IP/ITGAL	4
BP	GO:0010749	regulation of nitric oxide mediated signal transduction	4/1545	10/18670	0.00653321	0.0411965	0.030684	VEGFA/PDE5A/EGFR/GUCY1A1	4
BP	GO:0035865	cellular response to potassium ion	4/1545	10/18670	0.00653321	0.0411965	0.030684	DLG2/PPARGC1A/CRHBP/CACNA1H	4
BP	GO:0045625	regulation of T-helper 1 cell differentiation	4/1545	10/18670	0.00653321	0.0411965	0.030684	IL4R/CCL19/TNFSF4/ANXA1	4
BP	GO:0048103	somatic stem cell division	4/1545	10/18670	0.00653321	0.0411965	0.030684	KIT/ZFP36L2/NOTCH1/LBH	4
BP	GO:0051133	regulation of NK T cell activation	4/1545	10/18670	0.00653321	0.0411965	0.030684	IL6R/HSPH1/RASAL3/CD300A	4
BP	GO:0060768	regulation of epithelial cell proliferation involved in prostate gland development	4/1545	10/18670	0.00653321	0.0411965	0.030684	SERPINF1/AR/NOTCH1/EAF2	4
BP	GO:0072124	regulation of glomerular mesangial cell proliferation	4/1545	10/18670	0.00653321	0.0411965	0.030684	IL6R/BMP4/PDGFD/PDGFB	4
BP	GO:0003180	aortic valve morphogenesis	7/1545	28/18670	0.00659281	0.0413055	0.0307652	SLIT3/TWIST1/SLIT2/EMILIN1/BMP4/NOTCH1/NOS3	7
BP	GO:0034368	protein-lipid complex remodeling	7/1545	28/18670	0.00659281	0.0413055	0.0307652	LCAT/AGTR1/CETP/APOE/APOC1/LIPG/APOA1	7
BP	GO:0034369	plasma lipoprotein particle remodeling	7/1545	28/18670	0.00659281	0.0413055	0.0307652	LCAT/AGTR1/CETP/APOE/APOC1/LIPG/APOA1	7
BP	GO:0035116	embryonic hindlimb morphogenesis	7/1545	28/18670	0.00659281	0.0413055	0.0307652	ZBTB16/TWIST1/GPC3/GNAS/BMP4/NOTCH1/RARB	7
BP	GO:0060512	prostate gland morphogenesis	7/1545	28/18670	0.00659281	0.0413055	0.0307652	CYP7B1/FGFR2/AR/BMP4/NOTCH1/ESR1/SFRP1	7
BP	GO:1904994	regulation of leukocyte adhesion to vascular endothelial cell	7/1545	28/18670	0.00659281	0.0413055	0.0307652	ICAM1/CCL21/NFAT5/ITGA4/CXCL12/ETS1/IRAK1	7
BP	GO:0003230	cardiac atrium development	8/1545	35/18670	0.00672903	0.0420241	0.0313004	PROX1/ANK2/CCN1/CCM2L/HEG1/NOTCH1/ACVR1/SMO	8
BP	GO:0032735	positive regulation of interleukin-12 production	8/1545	35/18670	0.00672903	0.0420241	0.0313004	CCR7/CCL19/IRF8/TNFSF4/CD36/CLEC7A/AGER/IRF5	8
BP	GO:1905332	positive regulation of morphogenesis of an epithelium	8/1545	35/18670	0.00672903	0.0420241	0.0313004	VEGFA/PAX8/AR/BMP4/ITGAX/LIF/SMO/WNT4	8
BP	GO:0032651	regulation of interleukin-1 beta production	15/1545	90/18670	0.00677604	0.0422277	0.0314521	NOD1/CCR7/CCL19/CX3CR1/TREM2/CLEC7A/TNFAIP3/ZC3H12A/INAVA/SMAD3/ERRFI1/APOA1/FZD5/AGER/PYCARD	15
BP	GO:0043255	regulation of carbohydrate biosynthetic process	15/1545	90/18670	0.00677604	0.0422277	0.0314521	FAM3C/HAS2/MST1/IRS1/P2RY6/DGAT2/PPARGC1A/HRH1/FOXO1/PTK2B/OGT/PDGFB/PASK/SOGA1/LEPR	15
BP	GO:0031346	positive regulation of cell projection organization	46/1545	383/18670	0.00678606	0.0422452	0.0314651	CORO1C/FN1/LCN2/LRP8/TRPC5/NGFR/CCR7/SRF/EPHA3/KIT/SERPINF1/PTK7/CCL19/APOE/EPS8L1/VEGFA/TGFBR1/AUTS2/PAK3/CCL21/CREB3L2/RAPGEF2/SETX/SHANK3/TENM1/SHANK2/CENPJ/SYT1/RIPOR2/CRTC1/MACF1/SLIT2/RND2/CXCL12/RNF157/FZD4/CPNE5/HSPA5/PTPRD/PTK2B/KAT2A/ITGA3/HRAS/METRN/LYN/PLXNC1	46
BP	GO:0051098	regulation of binding	45/1545	373/18670	0.00679614	0.0422631	0.0314784	MFNG/CAV1/SPON1/PLAUR/CD36/APOE/PIM2/LEF1/HEY1/BTAF1/CDON/TGFBR1/EPB41L5/RAPGEF2/BCL2/GNL3L/LRRK2/SLPI/LGALS3/TWIST1/CCM2L/BMP2/PLN/FOXC1/PPARG/S100A10/ITGA4/RIPOR2/MET/PRMT8/BMP4/SMAD3/MDFI/MEF2C/HSPA5/TMC8/JUN/PDGFB/BAMBI/ID3/LIF/SMO/AGER/ACE/CSNK1A1	45
BP	GO:0008406	gonad development	29/1545	217/18670	0.00699177	0.0433875	0.0323159	TIPARP/ICAM1/PDGFRA/COL9A3/KIT/SLIT3/VEGFA/TGFBR1/BCL2/INHBB/NRIP1/FOXC1/ARID5B/LRP2/SLIT2/AR/FZD4/CITED2/HSPA5/KITLG/ADAMTS1/AKR1C3/YBX3/SALL1/BCL2L1/NOS3/ESR1/WNT4/SFRP1	29
BP	GO:0043393	regulation of protein binding	29/1545	217/18670	0.00699177	0.0433875	0.0323159	MFNG/CAV1/SPON1/CD36/APOE/PIM2/LEF1/CDON/TGFBR1/EPB41L5/RAPGEF2/BCL2/GNL3L/LRRK2/SLPI/LGALS3/CCM2L/BMP2/ITGA4/RIPOR2/MET/PRMT8/BMP4/MEF2C/HSPA5/TMC8/PDGFB/BAMBI/ACE	29
BP	GO:0046486	glycerolipid metabolic process	49/1545	414/18670	0.00702306	0.0435355	0.0324262	FAAH/SLC44A4/MTMR12/SLA2/CHKA/LCAT/CAV1/CWH43/THEM5/DGKA/ETNK2/FABP4/CETP/APOE/APOC1/DGKI/PLA2G6/PI4K2A/CHKB/STARD10/PIK3C2A/SOCS2/LIPG/PTPN13/PNPLA5/LIPH/PLA2G2D/IP6K3/PIP5KL1/PNPLA4/RGN/PLA1A/DGAT2/LPCAT2/DBI/GPAM/RAB38/LPCAT3/PIP4K2A/SOCS3/PDGFB/PIK3R5/APOA1/PIK3CD/SERINC2/GPAT3/PLEKHA4/DGKD/AJUBA	49
BP	GO:0046209	nitric oxide metabolic process	14/1545	82/18670	0.00704973	0.0435626	0.0324463	ICAM1/CAV1/CD47/CD36/CX3CR1/CYP1B1/RGN/CLEC7A/ZC3H12A/SMAD3/PTK2B/NQO1/KLF2/NOS3	14
BP	GO:0055117	regulation of cardiac muscle contraction	14/1545	82/18670	0.00704973	0.0435626	0.0324463	UCN/CAV1/HRC/PDE5A/ANK2/DMD/PLN/SMAD7/DSG2/ZC3H12A/PDE4D/AKAP9/GSTM2/ADORA1	14
BP	GO:0090049	regulation of cell migration involved in sprouting angiogenesis	14/1545	82/18670	0.00704973	0.0435626	0.0324463	FGFBP1/SRPX2/TBXA2R/VEGFA/STARD13/PIK3C2A/MEOX2/RHOJ/KDR/NOTCH1/JCAD/MMRN2/HDAC9/ANXA1	14
BP	GO:0030048	actin filament-based movement	21/1545	143/18670	0.00709046	0.0437681	0.0325994	CAV1/EPB41L5/ANK2/DMD/PLN/SNTA1/GJC1/SCN4B/FGF12/DSG2/SCN2B/MYL4/MYH10/PDE4D/MYH3/AKAP9/WAS/KCNJ8/MYO6/ADORA1/SYNE2	21
BP	GO:0086003	cardiac muscle cell contraction	13/1545	74/18670	0.00725324	0.0446787	0.0332776	CAV1/ANK2/PLN/SNTA1/GJC1/SCN4B/FGF12/DSG2/SCN2B/PDE4D/AKAP9/KCNJ8/ADORA1	13
BP	GO:1903036	positive regulation of response to wounding	13/1545	74/18670	0.00725324	0.0446787	0.0332776	HBEGF/ANO6/CD36/TBXA2R/F3/THBD/PLPP3/CLEC7A/SMOC2/DUOX2/HRAS/DUOX1/ANXA1	13
BP	GO:0035904	aorta development	11/1545	58/18670	0.00730193	0.0449314	0.0334658	SRF/PROX1/ACVRL1/HEY1/ADAMTS9/PDE2A/LRP2/NOTCH1/PRICKLE1/MYH10/TBX2	11
BP	GO:0002526	acute inflammatory response	17/1545	108/18670	0.00737983	0.0453631	0.0337874	FN1/CCR7/ICAM1/ANO6/IL6R/TNFSF4/F3/ASH1L/DNASE1L3/SERPINA1/PPARG/CD163/BTK/ACVR1/C2CD4A/IL6/ADORA1	17
BP	GO:0043496	regulation of protein homodimerization activity	6/1545	22/18670	0.0074615	0.0456734	0.0340185	BCL2/GNL3L/LGALS3/ITGA4/MEF2C/HSPA5	6
BP	GO:0046058	cAMP metabolic process	6/1545	22/18670	0.0074615	0.0456734	0.0340185	ADCY9/PDE4C/PDE7A/PDE4D/PDE7B/PDE4A	6
BP	GO:0071379	cellular response to prostaglandin stimulus	6/1545	22/18670	0.0074615	0.0456734	0.0340185	TNFSF4/PTGER4/PPARG/P2RY6/AKR1C3/SFRP1	6
BP	GO:1903589	positive regulation of blood vessel endothelial cell proliferation involved in sprouting angiogenesis	6/1545	22/18670	0.0074615	0.0456734	0.0340185	FGFBP1/AGTR1/VEGFA/PPP1R16B/JCAD/APLNR	6
BP	GO:0045639	positive regulation of myeloid cell differentiation	15/1545	91/18670	0.00750927	0.0459178	0.0342005	PRKCA/RUNX1/TREM2/LEF1/GNAS/KITLG/JUN/HCLS1/TRIM58/TESC/ETS1/LIF/TMEM64/NCKAP1L/KLF10	15
BP	GO:0043434	response to peptide hormone	51/1545	436/18670	0.0075648	0.0462092	0.0344175	IGFBP5/SLA2/ICAM1/CAV1/KL/TBC1D4/PRKCQ/AGTR1/MZB1/GDF15/SESN3/PIK3C2A/SOCS2/INHBB/ADCY9/TSHR/IRS1/HSD11B2/IGF1R/SRSF5/EGR2/PLN/PTPRE/FBN1/PPARG/TEK/KLF15/PRKACB/NR4A2/NR4A1/DENND4C/NR4A3/CXCL12/EIF4EBP1/CAV2/ERRFI1/ATP6V0E2/RARRES2/GRB10/FOXO1/CRHBP/OGT/BTG2/SOCS3/SOGA1/CITED1/LYN/GCLC/TIMP1/HDAC9/ANXA1	51
BP	GO:1904646	cellular response to amyloid-beta	9/1545	43/18670	0.00762994	0.0465101	0.0346417	NGFR/ICAM1/CD36/TREM2/CACNB1/IGF1R/ITGA4/NAMPT/AGER	9
BP	GO:2001038	regulation of cellular response to drug	9/1545	43/18670	0.00762994	0.0465101	0.0346417	STK26/PSAP/LRRK2/RGS8/NR4A3/MET/CAV2/PINK1/RGS4	9
BP	GO:0021542	dentate gyrus development	5/1545	16/18670	0.00776473	0.0467961	0.0348547	PROX1/LEF1/TMEM108/BTG2/SMO	5
BP	GO:0030033	microvillus assembly	5/1545	16/18670	0.00776473	0.0467961	0.0348547	STK26/RAPGEF2/PODXL/FXYD5/RDX	5
BP	GO:0034975	protein folding in endoplasmic reticulum	5/1545	16/18670	0.00776473	0.0467961	0.0348547	CANX/ERO1B/PDIA3/HSP90B1/HSPA5	5
BP	GO:0043252	sodium-independent organic anion transport	5/1545	16/18670	0.00776473	0.0467961	0.0348547	SLC16A2/SLCO2A1/SLCO4A1/SLCO4C1/SLCO2B1	5
BP	GO:0045623	negative regulation of T-helper cell differentiation	5/1545	16/18670	0.00776473	0.0467961	0.0348547	IL4R/TNFSF4/SMAD7/ZC3H12A/ANXA1	5
BP	GO:0045986	negative regulation of smooth muscle contraction	5/1545	16/18670	0.00776473	0.0467961	0.0348547	GUCY1A1/DOCK5/PRKG1/CALCRL/ADORA1	5
BP	GO:0050655	dermatan sulfate proteoglycan metabolic process	5/1545	16/18670	0.00776473	0.0467961	0.0348547	CSPG4/VCAN/DCN/UST/CHST14	5
BP	GO:0055012	ventricular cardiac muscle cell differentiation	5/1545	16/18670	0.00776473	0.0467961	0.0348547	PROX1/MEF2C/RARB/LMNA/MYH10	5
BP	GO:0055119	relaxation of cardiac muscle	5/1545	16/18670	0.00776473	0.0467961	0.0348547	HRC/PDE5A/PLN/PDE4D/GSTM2	5
BP	GO:0071380	cellular response to prostaglandin E stimulus	5/1545	16/18670	0.00776473	0.0467961	0.0348547	TNFSF4/PTGER4/PPARG/P2RY6/SFRP1	5
BP	GO:0086103	G protein-coupled receptor signaling pathway involved in heart process	5/1545	16/18670	0.00776473	0.0467961	0.0348547	CAV1/PLN/AKAP13/PDE4D/RAMP3	5
BP	GO:0007215	glutamate receptor signaling pathway	16/1545	100/18670	0.00785008	0.0471247	0.0350995	ARC/SHANK3/SHANK2/ANXA3/DLG2/DAPK1/GRIK4/PPARGC1A/MEF2C/CRHBP/PTK2B/GRIN2C/RASGRF1/PINK1/SHISA6/GRIK2	16
BP	GO:0046470	phosphatidylcholine metabolic process	14/1545	83/18670	0.00785144	0.0471247	0.0350995	SLC44A4/CHKA/LCAT/CETP/APOC1/PLA2G6/CHKB/STARD10/PLA2G2D/LPCAT2/DBI/RAB38/LPCAT3/APOA1	14
BP	GO:0048145	regulation of fibroblast proliferation	14/1545	83/18670	0.00785144	0.0471247	0.0350995	FN1/PDGFRA/ZMIZ1/S100A6/EGFR/PPARG/PDGFD/JUN/PDGFB/TP53INP1/CD300A/AQP1/ESR1/SFRP1	14
BP	GO:1903845	negative regulation of cellular response to transforming growth factor beta stimulus	14/1545	83/18670	0.00785144	0.0471247	0.0350995	CAV1/RASL11B/TGFBR1/CD109/FAM89B/ADAM17/SMAD7/FBN1/PRDM16/EMILIN1/SMAD3/CAV2/HSPA5/BAMBI	14
BP	GO:0009952	anterior/posterior pattern specification	29/1545	219/18670	0.0079238	0.0475104	0.0353867	SRF/ARC/AXIN2/ZBTB16/LEF1/HEY1/LRP5L/CDON/TGFBR1/EPB41L5/GPC3/BMP2/MEOX2/FOXC1/PBX1/BMP4/HIPK1/DLL1/SMAD3/NOTCH1/KAT2A/BTG2/FOXA2/BHLHE41/SMO/FZD5/KDM6A/NR2F2/SFRP1	29
BP	GO:0003417	growth plate cartilage development	8/1545	36/18670	0.00803742	0.04787	0.0356546	VWA1/COL27A1/MATN3/COL12A1/MATN2/RARB/SCARA3/COL7A1	8
BP	GO:0030947	regulation of vascular endothelial growth factor receptor signaling pathway	8/1545	36/18670	0.00803742	0.04787	0.0356546	VEGFA/MYOF/TMEM204/FLT1/EMILIN1/FZD4/GRB10/MMRN2	8
BP	GO:0060428	lung epithelium development	8/1545	36/18670	0.00803742	0.04787	0.0356546	RCN3/YAP1/FGFR2/FOXJ1/BMP4/ERRFI1/FGF7/KLF2	8
BP	GO:1902622	regulation of neutrophil migration	8/1545	36/18670	0.00803742	0.04787	0.0356546	CCR7/CCL19/DAPK2/C3AR1/CCL21/RIPOR2/SLIT2/NCKAP1L	8
BP	GO:0007263	nitric oxide mediated signal transduction	7/1545	29/18670	0.00808184	0.04787	0.0356546	CD36/APOE/VEGFA/PDE5A/EGFR/GUCY1A1/NOS3	7
BP	GO:0010644	cell communication by electrical coupling	7/1545	29/18670	0.00808184	0.04787	0.0356546	CAV1/HRC/GJC1/GJC2/PDE4D/ATP1B2/ANK3	7
BP	GO:0033032	regulation of myeloid cell apoptotic process	7/1545	29/18670	0.00808184	0.04787	0.0356546	BCL2/ADAM17/MEF2C/CDKN2A/KITLG/PIK3CD/ANXA1	7
BP	GO:0034367	protein-containing complex remodeling	7/1545	29/18670	0.00808184	0.04787	0.0356546	LCAT/AGTR1/CETP/APOE/APOC1/LIPG/APOA1	7
BP	GO:0060142	regulation of syncytium formation by plasma membrane fusion	7/1545	29/18670	0.00808184	0.04787	0.0356546	IL4R/TREM2/SCGB3A1/GDF15/CXCL9/RIPOR2/RAPGEF3	7
BP	GO:0060536	cartilage morphogenesis	7/1545	29/18670	0.00808184	0.04787	0.0356546	VWA1/MATN3/COL12A1/MATN2/MEF2C/SCARA3/COL7A1	7
BP	GO:1900027	regulation of ruffle assembly	7/1545	29/18670	0.00808184	0.04787	0.0356546	CORO1C/ICAM1/CAV1/EPS8L1/TACSTD2/RDX/HRAS	7
BP	GO:1902624	positive regulation of neutrophil migration	7/1545	29/18670	0.00808184	0.04787	0.0356546	CCR7/CCL19/DAPK2/C3AR1/CCL21/RIPOR2/NCKAP1L	7
BP	GO:0048146	positive regulation of fibroblast proliferation	10/1545	51/18670	0.008126	0.0480392	0.0357806	FN1/PDGFRA/ZMIZ1/S100A6/EGFR/PDGFD/JUN/PDGFB/AQP1/ESR1	10
BP	GO:0001707	mesoderm formation	13/1545	75/18670	0.00812681	0.0480392	0.0357806	SRF/LEF1/EPB41L5/FOXC1/FGFR2/NR4A3/BMP4/SMAD3/ACVR1/ITGA3/TXNRD1/ITGB4/KDM6A	13
BP	GO:0048593	camera-type eye morphogenesis	18/1545	118/18670	0.00823863	0.0486511	0.0362363	AQP5/SDK1/PROX1/VEGFA/CDON/C12orf57/ZEB1/TWIST1/FOXF2/NECTIN3/BMP4/HIPK1/DLL1/FAT1/COL8A2/TBX2/FZD5/EPHB1	18
BP	GO:0045843	negative regulation of striated muscle tissue development	11/1545	59/18670	0.00832094	0.0489398	0.0364514	PI16/LEF1/TWIST1/LUC7L/BMP2/KCNK2/BMP4/DLL1/YBX3/RGS4/EPHB1	11
BP	GO:0046847	filopodium assembly	11/1545	59/18670	0.00832094	0.0489398	0.0364514	CCR7/SRF/TGFBR1/CCL21/TENM1/FGD2/FGD3/PPP1R16B/RIPOR2/GAP43/MYO10	11
BP	GO:0097755	positive regulation of blood vessel diameter	11/1545	59/18670	0.00832094	0.0489398	0.0364514	UCN/BDKRB2/ITGA1/APOE/PLA2G6/EGFR/GUCY1A1/DOCK5/PRKG1/ADORA1/NOS3	11
BP	GO:2000351	regulation of endothelial cell apoptotic process	11/1545	59/18670	0.00832094	0.0489398	0.0364514	ECSCR/ICAM1/ANO6/RAMP2/KDR/TEK/ANGPTL4/ITGA4/TNFAIP3/AKR1C3/RGCC	11
BP	GO:0021537	telencephalon development	32/1545	249/18670	0.00848654	0.0498637	0.0371395	LRP8/SRF/PROX1/LEF1/TMEM108/CDON/C12orf57/SHANK3/NRGN/TACC1/LRRK2/PTPRS/EGFR/BMP2/EPHB3/ANXA3/NR4A3/SLIT2/CXCL12/BMP4/RARB/TACC3/KAT2A/BTG2/MYH10/H2AX/AVPR1A/SMO/SALL1/AQP1/LAMB1/SYNE2	32
BP	GO:0002027	regulation of heart rate	16/1545	101/18670	0.00863122	0.0506092	0.0376948	EDN2/CAV1/HRC/ANK2/EPAS1/SPX/DMD/PLN/SNTA1/SCN4B/DSG2/SCN2B/PDE4D/AVPR1A/AKAP9/RGS4	16
BP	GO:1901890	positive regulation of cell junction assembly	16/1545	101/18670	0.00863122	0.0506092	0.0376948	CLDN1/CAV1/SDC4/SRPX2/VEGFA/EPB41L5/EPHB3/KDR/TEK/S100A10/AMIGO2/SMAD3/PTPRD/WNT4/SFRP1/EPHB1	16
BP	GO:2001234	negative regulation of apoptotic signaling pathway	30/1545	230/18670	0.00863933	0.0506092	0.0376948	ICAM1/BDKRB2/SH3RF1/PLAUR/CX3CR1/TGFBR1/BCL2/MCL1/LRRK2/MUC1/LGALS3/YAP1/ITPRIP/NR4A2/DDX3X/RFFL/AR/TNFAIP3/CXCL12/BMP4/ACVR1/LMNA/TMEM161A/YBX3/PINK1/ITGAV/BCL2L1/GCLC/NOS3/WNT4	30
BP	GO:0044272	sulfur compound biosynthetic process	26/1545	192/18670	0.00868957	0.0508526	0.0378761	ACACB/GSTM3/PRELP/GGCT/CSPG4/CSAD/GGT2/B3GNT3/VCAN/CHST2/HACD1/MPC1/FMOD/ST3GAL6/PAPSS2/DCN/ST3GAL1/UST/CHST14/GGTLC1/OMD/OGN/GSTM2/B4GALT5/GCLC/ELOVL7	26
BP	GO:0048144	fibroblast proliferation	14/1545	84/18670	0.00872374	0.0510017	0.0379871	FN1/PDGFRA/ZMIZ1/S100A6/EGFR/PPARG/PDGFD/JUN/PDGFB/TP53INP1/CD300A/AQP1/ESR1/SFRP1	14
BP	GO:0050663	cytokine secretion	31/1545	240/18670	0.00882431	0.0515382	0.0383867	IL4R/FN1/CCR7/GBP5/IL33/CADM1/SRGN/CCL19/VTCN1/CD36/PTGER4/LRRK2/TWIST1/SYT11/FGR/GBP1/TNFAIP3/ZC3H12A/SPTBN1/NOTCH1/LRRC32/APOA1/RGCC/FZD5/AGER/ITGAV/PYCARD/LYN/HDAC9/CLEC4E/ANXA1	31
BP	GO:0010463	mesenchymal cell proliferation	9/1545	44/18670	0.00890419	0.0518497	0.0386187	VEGFA/ZEB1/GPC3/BMP2/FGFR2/BMP4/FGF7/LMNA/SMO	9
BP	GO:0051489	regulation of filopodium assembly	9/1545	44/18670	0.00890419	0.0518497	0.0386187	CCR7/SRF/TGFBR1/CCL21/TENM1/PPP1R16B/RIPOR2/GAP43/MYO10	9
BP	GO:2000404	regulation of T cell migration	9/1545	44/18670	0.00890419	0.0518497	0.0386187	DOCK8/CCL21/ADAM17/ITGA4/RIPOR2/CXCL12/CCL20/ECM1/PYCARD	9
BP	GO:0035264	multicellular organism growth	21/1545	146/18670	0.00895233	0.0519235	0.0386737	PKDCC/ETNK2/GDF15/BCL2/SOCS2/CACNA2D2/ARID5B/GAMT/HEG1/AR/SLC25A25/PPIB/GNAS/RARB/KAT2A/PDE4D/SMO/DHCR7/SPTBN2/KDM6A/KLF2	21
BP	GO:0055123	digestive system development	21/1545	146/18670	0.00895233	0.0519235	0.0386737	PKDCC/PDGFRA/KIT/EPB41L5/BCL2/EGFR/EPHB3/FGFR2/FOXF2/BMP4/SMAD3/NOTCH1/RARRES2/RARB/TBX2/FOXE1/ITGB4/SMO/SALL1/TCF7/SFRP1	21
BP	GO:0061337	cardiac conduction	21/1545	146/18670	0.00895233	0.0519235	0.0386737	CAV1/NPR2/ITPR1/HRC/NPR1/KCNK1/CACNB1/ANK2/CACNA2D2/PLN/GJC1/SCN4B/DSG2/SCN2B/ITPR3/ITPR2/DMPK/RYR1/PDE4D/AKAP9/ATP1B2	21
BP	GO:1904892	regulation of receptor signaling pathway via STAT	21/1545	146/18670	0.00895233	0.0519235	0.0386737	IFNE/IL24/CAV1/KIT/IL6R/IL7R/CYP1B1/SOCS2/PTPRC/CRLF1/NOTCH1/PTK2B/CLCF1/SOCS3/IL6/HCLS1/LIF/PARP14/CTF1/LYN/CD300A	21
BP	GO:0018105	peptidyl-serine phosphorylation	37/1545	299/18670	0.00897944	0.0520019	0.038732	IFNE/UCN/IL24/BDKRB2/CAV1/SPRY2/PRKCA/PRKCQ/HRC/VEGFA/TGFBR1/LATS2/BCL2/SGK1/TENM1/LRRK2/DMD/EGFR/SMAD7/SH2D3C/PRKACB/RAPGEF3/RASSF2/HIPK1/DMPK/PDE4D/IL6/PDGFB/HCLS1/RAMP3/PRKG1/AKAP9/LIF/PINK1/MAPK13/MAP4K1/CSNK1A1	37
BP	GO:0030072	peptide hormone secretion	32/1545	250/18670	0.00898359	0.0520019	0.038732	ARNTL/UCN/IL1RN/CD38/STXBP5L/BAIAP3/ITPR1/PRKCA/OXCT1/LRP5L/PLA2G6/HMGCR/INHBB/CACNA2D2/IRS1/EGFR/RAPGEF4/EXOC3L1/BMP8A/RAPGEF3/PAX8/ITPR3/CRHBP/ITPR2/MIDN/FOXA2/IL6/PASK/CPE/ANXA1/SNAP25/SFRP1	32
BP	GO:0046425	regulation of receptor signaling pathway via JAK-STAT	20/1545	137/18670	0.00901678	0.0521424	0.0388367	IFNE/IL24/CAV1/KIT/IL6R/CYP1B1/SOCS2/PTPRC/CRLF1/NOTCH1/PTK2B/CLCF1/SOCS3/IL6/HCLS1/LIF/PARP14/CTF1/LYN/CD300A	20
BP	GO:0035249	synaptic transmission, glutamatergic	15/1545	93/18670	0.00916512	0.0528958	0.0393979	UCN/DGKI/PLA2G6/SHANK3/LRRK2/SHANK2/EGFR/SYT1/GRIK4/MEF2C/PTK2B/SHC3/TSHZ3/ADORA1/GRIK2	15
BP	GO:0051668	localization within membrane	15/1545	93/18670	0.00916512	0.0528958	0.0393979	RILPL1/APOE/RILPL2/SHANK3/DLG2/DOCK2/PTPRC/ITGA4/REEP2/LRP4/SEC24C/CDH13/SHISA6/ITGAL/GRIK2	15
BP	GO:0048168	regulation of neuronal synaptic plasticity	10/1545	52/18670	0.0093333	0.0537949	0.0400675	ARC/KIT/APOE/SHANK3/SYNGR1/EGR2/RASGRF1/HRAS/SHISA6/GRIK2	10
BP	GO:0071230	cellular response to amino acid stimulus	12/1545	68/18670	0.00933926	0.0537949	0.0400675	RRAGD/PDGFRA/LAMTOR4/SESN3/ZEB1/COL5A2/EGFR/CASTOR3/PDGFD/COL4A1/BCL2L1/GCLC	12
BP	GO:0032331	negative regulation of chondrocyte differentiation	6/1545	23/18670	0.00940107	0.0538333	0.0400961	CHADL/TGFBR1/EFEMP1/BMP4/RARB/RFLNB	6
BP	GO:0032959	inositol trisphosphate biosynthetic process	6/1545	23/18670	0.00940107	0.0538333	0.0400961	PLCH1/P2RY6/HRH1/PTK2B/PLCB2/PLCD3	6
BP	GO:0060055	angiogenesis involved in wound healing	6/1545	23/18670	0.00940107	0.0538333	0.0400961	SRF/ADIPOR2/TNFAIP3/SMOC2/MCAM/ETS1	6
BP	GO:0072215	regulation of metanephros development	6/1545	23/18670	0.00940107	0.0538333	0.0400961	YAP1/PAX8/BMP4/PDGFB/CITED1/LIF	6
BP	GO:1900746	regulation of vascular endothelial growth factor signaling pathway	6/1545	23/18670	0.00940107	0.0538333	0.0400961	SPRY2/DCN/DLL1/SMOC2/JCAD/ADGRA2	6
BP	GO:1903429	regulation of cell maturation	6/1545	23/18670	0.00940107	0.0538333	0.0400961	NPR2/BCL2/LRRK2/CLEC7A/TRIM58/RAC3	6
BP	GO:0048635	negative regulation of muscle organ development	11/1545	60/18670	0.00944678	0.0538705	0.0401239	PI16/LEF1/TWIST1/LUC7L/BMP2/KCNK2/BMP4/DLL1/YBX3/RGS4/EPHB1	11
BP	GO:0045637	regulation of myeloid cell differentiation	32/1545	251/18670	0.00950439	0.0538705	0.0401239	GPR171/ZBTB16/PRKCA/PRKCQ/RUNX1/TREM2/LEF1/LGALS3/FBN1/NR4A3/RASSF2/GNAS/DLL1/MEF2C/LTF/PTK2B/KITLG/JUN/H4C8/HCLS1/H3C10/LILRB4/TMEM178A/TRIM58/TESC/ETS1/LIF/TMEM64/NCKAP1L/KLF10/LYN/SFRP1	32
BP	GO:0034405	response to fluid shear stress	8/1545	37/18670	0.00952767	0.0538705	0.0401239	HAS2/SMAD7/MEF2C/CITED2/PTK2B/ETS1/KLF2/NOS3	8
BP	GO:0045777	positive regulation of blood pressure	8/1545	37/18670	0.00952767	0.0538705	0.0401239	TBXA2R/SPX/HSD11B2/PDE4D/AVPR1A/NR2F2/ACE/ADORA1	8
BP	GO:0045923	positive regulation of fatty acid metabolic process	8/1545	37/18670	0.00952767	0.0538705	0.0401239	IRS1/TWIST1/PPARG/RGN/NR4A3/PPARGC1A/AVPR1A/ANXA1	8
BP	GO:1905314	semi-lunar valve development	8/1545	37/18670	0.00952767	0.0538705	0.0401239	SLIT3/HEY1/TWIST1/SLIT2/EMILIN1/BMP4/NOTCH1/NOS3	8
BP	GO:0048639	positive regulation of developmental growth	25/1545	184/18670	0.00954181	0.0538705	0.0401239	RAG2/ACACB/FN1/TRPC5/SRF/PROX1/VEGFA/BCL2/CACNA2D2/YAP1/DDX39B/SYT1/FGFR2/MACF1/RND2/PPIB/CXCL12/RNF157/DLL1/NOTCH1/MEF2C/CPNE5/TBX2/YBX3/SMO	25
BP	GO:0001821	histamine secretion	4/1545	11/18670	0.00960068	0.0538705	0.0401239	SNX4/BTK/VAMP8/LYN	4
BP	GO:0002604	regulation of dendritic cell antigen processing and presentation	4/1545	11/18670	0.00960068	0.0538705	0.0401239	NOD1/CCR7/CCL19/CCL21	4
BP	GO:0002887	negative regulation of myeloid leukocyte mediated immunity	4/1545	11/18670	0.00960068	0.0538705	0.0401239	ABR/CD84/BCR/CD300A	4
BP	GO:0032494	response to peptidoglycan	4/1545	11/18670	0.00960068	0.0538705	0.0401239	TREM2/INAVA/IL6/IRF5	4
BP	GO:0045060	negative thymic T cell selection	4/1545	11/18670	0.00960068	0.0538705	0.0401239	CCR7/ZAP70/DOCK2/PTPRC	4
BP	GO:0055091	phospholipid homeostasis	4/1545	11/18670	0.00960068	0.0538705	0.0401239	CETP/LIPG/RCN3/APOA1	4
BP	GO:0060159	regulation of dopamine receptor signaling pathway	4/1545	11/18670	0.00960068	0.0538705	0.0401239	LRRK2/RGS8/CAV2/RGS4	4
BP	GO:0060379	cardiac muscle cell myoblast differentiation	4/1545	11/18670	0.00960068	0.0538705	0.0401239	SRF/NOTCH1/PRICKLE1/TBX2	4
BP	GO:0060525	prostate glandular acinus development	4/1545	11/18670	0.00960068	0.0538705	0.0401239	FGFR2/NOTCH1/ESR1/SFRP1	4
BP	GO:0060736	prostate gland growth	4/1545	11/18670	0.00960068	0.0538705	0.0401239	PSAP/FGFR2/AR/ESR1	4
BP	GO:0060767	epithelial cell proliferation involved in prostate gland development	4/1545	11/18670	0.00960068	0.0538705	0.0401239	SERPINF1/AR/NOTCH1/EAF2	4
BP	GO:0071838	cell proliferation in bone marrow	4/1545	11/18670	0.00960068	0.0538705	0.0401239	LEF1/FGFR2/MEF2C/ACE	4
BP	GO:0072110	glomerular mesangial cell proliferation	4/1545	11/18670	0.00960068	0.0538705	0.0401239	IL6R/BMP4/PDGFD/PDGFB	4
BP	GO:1903011	negative regulation of bone development	4/1545	11/18670	0.00960068	0.0538705	0.0401239	FBN1/RGN/LTF/RFLNB	4
BP	GO:0090263	positive regulation of canonical Wnt signaling pathway	21/1545	147/18670	0.00965425	0.0540565	0.0402624	ARNTL/CAV1/PTK7/AXIN2/DAAM2/USP34/LRRK2/RNF146/YAP1/EGFR/GPC3/CDH3/FGFR2/DDX3X/SMAD3/LGR6/ADGRA2/BAMBI/PSME2/PLEKHA4/SFRP1	21
BP	GO:1904019	epithelial cell apoptotic process	17/1545	111/18670	0.00966822	0.0540565	0.0402624	ECSCR/ICAM1/ANO6/TIA1/RAMP2/KDR/TEK/ANGPTL4/ITGA4/TNFAIP3/PPARGC1A/HIPK1/CAST/IL6/AKR1C3/RGCC/BCL2L1	17
BP	GO:0048864	stem cell development	14/1545	85/18670	0.00967074	0.0540565	0.0402624	CORO1C/EFNB1/FN1/SEMA3D/SEMA3F/TWIST1/FOXC1/PTPRC/BMP4/ACVR1/KITLG/SEMA6D/SMO/SEMA4G	14
BP	GO:2001057	reactive nitrogen species metabolic process	14/1545	85/18670	0.00967074	0.0540565	0.0402624	ICAM1/CAV1/CD47/CD36/CX3CR1/CYP1B1/RGN/CLEC7A/ZC3H12A/SMAD3/PTK2B/NQO1/KLF2/NOS3	14
BP	GO:0010921	regulation of phosphatase activity	24/1545	175/18670	0.00979296	0.0543371	0.0404714	SH2D4A/ITGA1/PPP1R7/CRY2/LGALS3/BMP2/RCAN1/MYOZ1/DLG2/PTPRC/RGN/PPP1R16B/HSP90B1/SH3RF2/SMAD3/MEF2C/PPP1R15A/DMPK/PPP1R35/PPP1R14A/NCKAP1L/MYO1D/CD300A/TMEM132D	24
BP	GO:2000181	negative regulation of blood vessel morphogenesis	24/1545	175/18670	0.00979296	0.0543371	0.0404714	ECSCR/NGFR/SERPINF1/SPRY2/ISM1/CX3CR1/TBXA2R/NPR1/STARD13/ADAMTS9/MEOX2/FOXC1/PPARG/TEK/GTF2I/DCN/EMILIN1/NOTCH1/HSPG2/MMRN2/RGCC/KLF2/STAB1/WNT4	24
BP	GO:0001782	B cell homeostasis	7/1545	30/18670	0.00980442	0.0543371	0.0404714	BCL2/SPNS2/TNFAIP3/MEF2C/TNFSF13B/NCKAP1L/LYN	7
BP	GO:0003209	cardiac atrium morphogenesis	7/1545	30/18670	0.00980442	0.0543371	0.0404714	PROX1/CCN1/CCM2L/HEG1/NOTCH1/ACVR1/SMO	7
BP	GO:0046320	regulation of fatty acid oxidation	7/1545	30/18670	0.00980442	0.0543371	0.0404714	ACACB/IRS1/TWIST1/PPARG/NR4A3/DGAT2/PPARGC1A	7
BP	GO:0061037	negative regulation of cartilage development	7/1545	30/18670	0.00980442	0.0543371	0.0404714	CHADL/TGFBR1/EFEMP1/FRZB/BMP4/RARB/RFLNB	7
BP	GO:0070168	negative regulation of biomineral tissue development	7/1545	30/18670	0.00980442	0.0543371	0.0404714	SRGN/HEY1/NOTCH1/RFLNB/PTK2B/ECM1/NOS3	7
BP	GO:0110150	negative regulation of biomineralization	7/1545	30/18670	0.00980442	0.0543371	0.0404714	SRGN/HEY1/NOTCH1/RFLNB/PTK2B/ECM1/NOS3	7
BP	GO:1904837	beta-catenin-TCF complex assembly	7/1545	30/18670	0.00980442	0.0543371	0.0404714	TCF7L1/BCL9/AXIN2/LEF1/TLE1/TLE4/TCF7	7
BP	GO:1902115	regulation of organelle assembly	26/1545	194/18670	0.00989368	0.0547799	0.0408012	CDK5RAP2/PAN2/SDC4/PROX1/CDK10/STAG1/LRRK2/CENPJ/KIAA1324/PTPRS/CNOT1/CHMP1B/AKAP13/GAP43/DCDC2/MEF2C/PTPRD/KAT2A/TBC1D14/RDX/PIP4K2A/PINK1/SPAG5/CCDC151/STAM/SYNE2	26
BP	GO:0071375	cellular response to peptide hormone stimulus	39/1545	321/18670	0.00999076	0.0552652	0.0411627	SLA2/CAV1/KL/TBC1D4/PRKCQ/AGTR1/MZB1/GDF15/SESN3/PIK3C2A/SOCS2/INHBB/ADCY9/TSHR/IRS1/IGF1R/SRSF5/PTPRE/FBN1/PPARG/PRKACB/NR4A2/NR4A1/DENND4C/NR4A3/EIF4EBP1/CAV2/ERRFI1/ATP6V0E2/RARRES2/GRB10/FOXO1/CRHBP/OGT/SOCS3/SOGA1/LYN/GCLC/HDAC9	39
BP	GO:0045621	positive regulation of lymphocyte differentiation	15/1545	94/18670	0.0100949	0.0557432	0.0415187	IL4R/CCL19/IL7R/ZBTB16/RUNX1/TNFSF4/ZAP70/ZMIZ1/PTPRC/BTK/EGR3/TOX/LILRB4/NCKAP1L/ANXA1	15
BP	GO:0045137	development of primary sexual characteristics	29/1545	223/18670	0.0100962	0.0557432	0.0415187	TIPARP/ICAM1/PDGFRA/COL9A3/KIT/SLIT3/VEGFA/TGFBR1/BCL2/INHBB/NRIP1/FOXC1/ARID5B/LRP2/SLIT2/AR/FZD4/CITED2/HSPA5/KITLG/ADAMTS1/AKR1C3/YBX3/SALL1/BCL2L1/NOS3/ESR1/WNT4/SFRP1	29
BP	GO:0048332	mesoderm morphogenesis	13/1545	77/18670	0.0101209	0.0558272	0.0415812	SRF/LEF1/EPB41L5/FOXC1/FGFR2/NR4A3/BMP4/SMAD3/ACVR1/ITGA3/TXNRD1/ITGB4/KDM6A	13
BP	GO:0010466	negative regulation of peptidase activity	33/1545	262/18670	0.0101752	0.0560736	0.0417647	PAPLN/PROS1/NGFR/SPINT1/PI16/SERPINF1/SH3RF1/PLAUR/LEF1/VEGFA/SPINK2/CSTB/CD109/SLPI/GPC3/SERPINA1/APLP2/BEX3/DDX3X/TIMP3/RFFL/TNFAIP8/SERPINB9/CPAMD8/WFDC2/CAST/LTF/ECM1/COL7A1/TIMP1/MICAL1/AQP1/RENBP	33
BP	GO:0003184	pulmonary valve morphogenesis	5/1545	17/18670	0.0102622	0.0561308	0.0418074	HEY1/SLIT2/BMP4/NOTCH1/NOS3	5
BP	GO:0034433	steroid esterification	5/1545	17/18670	0.0102622	0.0561308	0.0418074	LCAT/AGTR1/APOE/APOC1/APOA1	5
BP	GO:0034434	sterol esterification	5/1545	17/18670	0.0102622	0.0561308	0.0418074	LCAT/AGTR1/APOE/APOC1/APOA1	5
BP	GO:0034435	cholesterol esterification	5/1545	17/18670	0.0102622	0.0561308	0.0418074	LCAT/AGTR1/APOE/APOC1/APOA1	5
BP	GO:0035313	wound healing, spreading of epidermal cells	5/1545	17/18670	0.0102622	0.0561308	0.0418074	HBEGF/ACVRL1/ADAM17/COL5A1/AJUBA	5
BP	GO:0046068	cGMP metabolic process	5/1545	17/18670	0.0102622	0.0561308	0.0418074	NPR2/NPR1/PDE5A/PDE2A/GUCY1A1	5
BP	GO:0050665	hydrogen peroxide biosynthetic process	5/1545	17/18670	0.0102622	0.0561308	0.0418074	DUOXA2/DUOXA1/DUOX2/DUOX1/CYP1A2	5
BP	GO:1904996	positive regulation of leukocyte adhesion to vascular endothelial cell	5/1545	17/18670	0.0102622	0.0561308	0.0418074	ICAM1/NFAT5/ITGA4/ETS1/IRAK1	5
BP	GO:0032868	response to insulin	34/1545	272/18670	0.0102769	0.0561585	0.041828	SLA2/ICAM1/KL/TBC1D4/PRKCQ/MZB1/SESN3/PIK3C2A/SOCS2/INHBB/IRS1/HSD11B2/IGF1R/SRSF5/EGR2/PLN/PTPRE/PPARG/KLF15/DENND4C/EIF4EBP1/CAV2/ERRFI1/ATP6V0E2/RARRES2/GRB10/FOXO1/OGT/SOCS3/SOGA1/CITED1/LYN/GCLC/HDAC9	34
BP	GO:0009755	hormone-mediated signaling pathway	30/1545	233/18670	0.0103009	0.056204	0.0418619	ARNTL/RUNX1/LEF1/NR2C2/LATS2/FHL2/NRIP1/DDX17/TSHR/CRY2/YAP1/CYP7B1/ADIPOR2/PPARG/NR3C2/CNOT1/NR4A2/NR4A1/NR4A3/AKAP13/AR/PPARGC1A/BMP4/RARB/GPAM/CRHBP/NR2F2/ESR1/SFRP1/LBH	30
BP	GO:0002820	negative regulation of adaptive immune response	9/1545	45/18670	0.0103332	0.056204	0.0418619	IL4R/IL33/IL7R/TNFSF4/SMAD7/PTPRC/FOXJ1/ZC3H12A/SAMSN1	9
BP	GO:0031018	endocrine pancreas development	9/1545	45/18670	0.0103332	0.056204	0.0418619	ARNTL/IL6R/BMP4/DLL1/FOXO1/FOXA2/IL6/SMO/ANXA1	9
BP	GO:0045581	negative regulation of T cell differentiation	9/1545	45/18670	0.0103332	0.056204	0.0418619	IL4R/RUNX1/TNFSF4/LAG3/SMAD7/FOXJ1/ZC3H12A/BMP4/ANXA1	9
BP	GO:0090278	negative regulation of peptide hormone secretion	9/1545	45/18670	0.0103332	0.056204	0.0418619	UCN/STXBP5L/HMGCR/INHBB/IRS1/BMP8A/CRHBP/MIDN/SFRP1	9
BP	GO:0032652	regulation of interleukin-1 production	16/1545	103/18670	0.0103788	0.0563998	0.0420077	NOD1/CCR7/CCL19/CX3CR1/TREM2/CLEC7A/TNFAIP3/ZC3H12A/INAVA/SMAD3/ERRFI1/APOA1/FZD5/AGER/PYCARD/ANXA1	16
BP	GO:0035148	tube formation	21/1545	148/18670	0.0103999	0.0564618	0.0420539	SPINT1/PTK7/SDC4/PROX1/VEGFA/ATOH8/TWIST1/PODXL/PRKACB/FGFR2/PAX8/LRP2/BMP4/NOTCH1/KAT2A/PRICKLE1/KDM6A/ST14/TEAD2/WNT4/SFRP1	21
BP	GO:0050868	negative regulation of T cell activation	17/1545	112/18670	0.0105455	0.0571994	0.0426033	IL4R/SDC4/VTCN1/RUNX1/TNFSF4/LAG3/PDE5A/LGALS3/PLA2G2D/SMAD7/RIPOR2/FOXJ1/ZC3H12A/BMP4/LRRC32/ANXA1/CD300A	17
BP	GO:0043500	muscle adaptation	19/1545	130/18670	0.0106044	0.0574657	0.0428016	IGFBP5/PI16/PRKCA/PDE5A/DDX39B/MYOZ1/KLF15/GATM/NR4A3/PPARGC1A/SMAD3/ERRFI1/NOTCH1/MEF2C/FOXO1/LMNA/FBXO32/NOS3/RGS4	19
BP	GO:0045661	regulation of myoblast differentiation	10/1545	53/18670	0.0106729	0.0577303	0.0429987	CDON/CXCL9/RIPOR2/BMP4/DLL1/BOC/NOTCH1/MEF2C/PRICKLE1/ID3	10
BP	GO:0071320	cellular response to cAMP	10/1545	53/18670	0.0106729	0.0577303	0.0429987	IGFBP5/RAPGEF2/PDE2A/RAPGEF3/HSPA5/CRHBP/ITPR2/AKAP9/AQP9/AQP1	10
BP	GO:0001942	hair follicle development	14/1545	86/18670	0.0106966	0.0578052	0.0430545	IGFBP5/BCL2/CD109/KRT27/EGFR/CDH3/FGFR2/LRP4/NOTCH1/FGF7/LDB2/FOXE1/SMO/APCDD1	14
BP	GO:0009267	cellular response to starvation	21/1545	149/18670	0.011191	0.0601573	0.0448064	STK26/RRAGD/MAP1LC3A/SESN3/BCL2/NUAK2/INHBB/LRRK2/KIAA1324/UPP1/ZC3H12A/STK24/FOXO1/HSPA5/BHLHA15/JUN/AKR1C3/MAP1LC3C/KLF10/WNT4/SFRP1	21
BP	GO:0001959	regulation of cytokine-mediated signaling pathway	24/1545	177/18670	0.0111987	0.0601573	0.0448064	IL1RN/CAV1/LIFR/RUNX1/TREM2/SLIT3/ADAM17/PPARG/PTPRC/RFFL/SLIT2/TRAF1/TNFAIP3/HIPK1/ELF1/SOCS3/IL6/ECM1/APOA1/IFNAR2/PARP14/IRAK1/PYCARD/SAMHD1	24
BP	GO:0035329	hippo signaling	8/1545	38/18670	0.011214	0.0601573	0.0448064	TJP2/LATS2/WWC2/YAP1/PJA2/TEAD4/TEAD2/AJUBA	8
BP	GO:0048009	insulin-like growth factor receptor signaling pathway	8/1545	38/18670	0.011214	0.0601573	0.0448064	IGFBP5/IGF2R/IRS1/IGF1R/BMP2/IGFBP4/CDH3/AR	8
BP	GO:0048246	macrophage chemotaxis	8/1545	38/18670	0.011214	0.0601573	0.0448064	EDN2/CXCL17/CMKLR1/C3AR1/MST1/LGALS3/RARRES2/PTK2B	8
BP	GO:1902742	apoptotic process involved in development	8/1545	38/18670	0.011214	0.0601573	0.0448064	SLIT3/LEF1/CCN1/FOXC1/PAX8/SLIT2/NOTCH1/FZD5	8
BP	GO:1903523	negative regulation of blood circulation	8/1545	38/18670	0.011214	0.0601573	0.0448064	PDE5A/SPX/PLN/ZC3H12A/PDE4D/DOCK5/AGER/ADORA1	8
BP	GO:1904037	positive regulation of epithelial cell apoptotic process	8/1545	38/18670	0.011214	0.0601573	0.0448064	ECSCR/ANO6/TIA1/ITGA4/PPARGC1A/IL6/AKR1C3/RGCC	8
BP	GO:0090100	positive regulation of transmembrane receptor protein serine/threonine kinase signaling pathway	16/1545	104/18670	0.0113516	0.0608396	0.0453146	ACVRL1/GDF15/TGFBR1/CCN1/INHBB/ADAM17/GPC3/BMP2/GDF10/BMP8A/BMP4/NOTCH1/CITED2/ACVR1/CDKN2B/CITED1	16
BP	GO:0072593	reactive oxygen species metabolic process	35/1545	284/18670	0.0114817	0.0614255	0.0457509	DUOXA2/ICAM1/CAV1/RAB27A/CD47/CD36/AGTR1/CX3CR1/CYP1B1/PLA2R1/BCL2/CCN1/LRRK2/EGFR/NOXA1/TPO/DUOXA1/RGN/CLEC7A/ZC3H12A/INAVA/SMAD3/FOXO1/PTK2B/PREX1/DUOX2/PDGFB/AKR1C3/NQO1/PINK1/DUOX1/BCR/KLF2/CYP1A2/NOS3	35
BP	GO:0010721	negative regulation of cell development	41/1545	344/18670	0.0114819	0.0614255	0.0457509	CORO1C/CDK5RAP2/TRPC5/NGFR/CD38/PI16/SEMA3D/SEMA3F/NPR2/APOE/DAAM2/HEY1/VEGFA/RAPGEF2/BCL2/LRRK2/PRTG/MYLIP/PTPRS/FBN1/NGEF/FRZB/PBX1/GBP1/SLIT2/LRP4/DLL1/TACSTD2/NOTCH1/LTF/RFLNB/NOTCH3/SEMA6D/IL6/ID3/SEMA4G/FUOM/TMEM98/RGS4/BRINP1/TRPC6	41
BP	GO:0050806	positive regulation of synaptic transmission	23/1545	168/18670	0.0115021	0.0614776	0.0457897	ARC/SYT12/BAIAP3/CX3CR1/APOE/SHANK3/NRGN/SHANK2/EGFR/SYT1/SLC1A3/CRTC1/ITPR3/PTK2B/GRIN2C/TSHZ3/PINK1/AGER/MPP2/ADORA1/RGS4/SNAP25/GRIK2	23
BP	GO:0032528	microvillus organization	6/1545	24/18670	0.0116749	0.0621739	0.0463084	STK26/GLDN/RAPGEF2/PODXL/FXYD5/RDX	6
BP	GO:0046639	negative regulation of alpha-beta T cell differentiation	6/1545	24/18670	0.0116749	0.0621739	0.0463084	IL4R/RUNX1/TNFSF4/SMAD7/ZC3H12A/ANXA1	6
BP	GO:1902547	regulation of cellular response to vascular endothelial growth factor stimulus	6/1545	24/18670	0.0116749	0.0621739	0.0463084	SPRY2/DCN/DLL1/SMOC2/JCAD/ADGRA2	6
BP	GO:2000209	regulation of anoikis	6/1545	24/18670	0.0116749	0.0621739	0.0463084	CAV1/BCL2/MCL1/TLE1/NOTCH1/CEACAM6	6
BP	GO:0003401	axis elongation	7/1545	31/18670	0.01178	0.0624499	0.046514	PTK7/SPRY2/YAP1/FGFR2/BMP4/ESR1/SFRP1	7
BP	GO:0009154	purine ribonucleotide catabolic process	7/1545	31/18670	0.01178	0.0624499	0.046514	PDE5A/PDE2A/PDE4C/PDE7A/PDE4D/PDE7B/PDE4A	7
BP	GO:0035767	endothelial cell chemotaxis	7/1545	31/18670	0.01178	0.0624499	0.046514	VEGFA/KDR/NR4A1/MET/EGR3/NOTCH1/SMOC2	7
BP	GO:1902895	positive regulation of pri-miRNA transcription by RNA polymerase II	7/1545	31/18670	0.01178	0.0624499	0.046514	NGFR/SRF/ATOH8/BMP2/SMAD3/JUN/PDGFB	7
BP	GO:2000406	positive regulation of T cell migration	7/1545	31/18670	0.01178	0.0624499	0.046514	DOCK8/CCL21/ADAM17/ITGA4/CXCL12/CCL20/PYCARD	7
BP	GO:0045844	positive regulation of striated muscle tissue development	14/1545	87/18670	0.0118057	0.0624729	0.0465311	ARNTL/CDON/BCL2/HMGCR/YAP1/DDX39B/FGFR2/BMP4/DLL1/NOTCH1/MEF2C/KAT2A/ERBB3/TBX2	14
BP	GO:0048636	positive regulation of muscle organ development	14/1545	87/18670	0.0118057	0.0624729	0.0465311	ARNTL/CDON/BCL2/HMGCR/YAP1/DDX39B/FGFR2/BMP4/DLL1/NOTCH1/MEF2C/KAT2A/ERBB3/TBX2	14
BP	GO:0022602	ovulation cycle process	9/1545	46/18670	0.0119278	0.0630055	0.0469278	PDGFRA/SLIT3/NRIP1/SLIT2/FZD4/HSPA5/ADAMTS1/NOS3/ESR1	9
BP	GO:0033628	regulation of cell adhesion mediated by integrin	9/1545	46/18670	0.0119278	0.0630055	0.0469278	CYP1B1/CCL21/MUC1/PODXL/PLAU/TESC/NCKAP1L/RAC3/LYN	9
BP	GO:0010975	regulation of neuron projection development	56/1545	499/18670	0.0120267	0.0634705	0.0472741	FN1/LRP8/TRPC5/NGFR/CD38/SRF/EPHA3/ARC/SERPINF1/SEMA3D/PTK7/SEMA3F/SDK1/APOE/VEGFA/PAK3/CREB3L2/RAPGEF2/SETX/SHANK3/LRRK2/SHANK2/MYLIP/PTPRS/EPHB3/HECW2/SYT1/NGEF/SRCIN1/CRTC1/MACF1/SLIT2/RND2/CXCL12/RNF157/LRP4/KLK6/FZD4/MEF2C/CPNE5/STK24/SDC2/HSPA5/PTPRD/PTK2B/UST/PREX1/ITGA3/SEMA6D/METRN/SEMA4G/LYN/PLXNC1/SNAP25/TRPC6/SFRP1	56
BP	GO:0060393	regulation of pathway-restricted SMAD protein phosphorylation	11/1545	62/18670	0.0120469	0.0635201	0.0473111	ACVRL1/GDF15/TGFBR1/INHBB/BMP2/GDF10/SMAD7/BMP8A/EMILIN1/BMP4/ACVR1	11
BP	GO:0010524	positive regulation of calcium ion transport into cytosol	10/1545	54/18670	0.0121535	0.0639095	0.0476011	CD19/CAV1/CEMIP/CXCL11/CXCL9/P2RY6/APLNR/RAMP3/GSTM2/F2RL3	10
BP	GO:0045747	positive regulation of Notch signaling pathway	10/1545	54/18670	0.0121535	0.0639095	0.0476011	MFNG/KIT/ELF3/ZMIZ1/MAML2/DLL1/CNTN6/NOTCH1/NOTCH4/NOS3	10
BP	GO:1904645	response to amyloid-beta	10/1545	54/18670	0.0121535	0.0639095	0.0476011	NGFR/ICAM1/CD36/TREM2/CACNB1/IGF1R/ITGA4/RAMP3/NAMPT/AGER	10
BP	GO:0010469	regulation of signaling receptor activity	23/1545	169/18670	0.0123042	0.064644	0.0481482	ARC/SHANK3/ADAM17/SHANK2/ANXA3/DLG2/DAPK1/IL18BP/PPARGC1A/ERRFI1/MEF2C/CRHBP/PTK2B/RASGRF1/PLAU/PDE4D/RAMP3/NPTXR/AKAP9/PINK1/SHISA6/ADORA1/TGFA	23
BP	GO:0045598	regulation of fat cell differentiation	19/1545	132/18670	0.0123918	0.0647135	0.0481999	ARNTL/ADIG/CMKLR1/ZBTB16/MMP11/TRIB2/BMP2/ZFP36L2/PPARG/PRDM16/FRZB/FNDC5/ZC3H12A/SMAD3/RARRES2/FOXO1/IL6/TMEM64/SFRP1	19
BP	GO:0045995	regulation of embryonic development	19/1545	132/18670	0.0123918	0.0647135	0.0481999	IL1RN/MYADM/PTK7/RPS6KA6/NR2C2/TENM4/COL5A2/COL5A1/PRKACB/AR/BMP4/DLL1/NOTCH1/FOXA2/TBX2/APOA1/B4GALT5/WNT4/SFRP1	19
BP	GO:0055007	cardiac muscle cell differentiation	19/1545	132/18670	0.0123918	0.0647135	0.0481999	SORBS2/SRF/PDGFRA/PI16/PROX1/VEGFA/DDX39B/BMP2/MYH11/AKAP13/BMP4/DLL1/MEF2C/RARB/ACVR1/KAT2A/LMNA/MYH10/RGS4	19
BP	GO:0008593	regulation of Notch signaling pathway	16/1545	105/18670	0.0123948	0.0647135	0.0481999	MFNG/KIT/ELF3/HEY1/ZMIZ1/EGFR/PEAR1/EGFL7/MAML2/DLL1/CNTN6/NOTCH1/NOTCH3/TSPAN15/NOTCH4/NOS3	16
BP	GO:0033138	positive regulation of peptidyl-serine phosphorylation	16/1545	105/18670	0.0123948	0.0647135	0.0481999	IFNE/UCN/CAV1/SPRY2/VEGFA/BCL2/TENM1/EGFR/SH2D3C/RAPGEF3/IL6/HCLS1/RAMP3/AKAP9/LIF/PINK1	16
BP	GO:0034404	nucleobase-containing small molecule biosynthetic process	16/1545	105/18670	0.0123948	0.0647135	0.0481999	TK1/ENTPD2/NME3/PDE5A/PDE2A/UPP1/PDE4C/ENPP3/NT5C2/PDE7A/NEIL1/DNPH1/PDE4D/PDE7B/PDE4A/SAMHD1	16
BP	GO:0055017	cardiac muscle tissue growth	16/1545	105/18670	0.0123948	0.0647135	0.0481999	SORBS2/PI16/TGFBR1/TENM4/CCM2L/YAP1/DDX39B/FOXC1/FGFR2/HEG1/AKAP13/KCNK2/NOTCH1/MEF2C/TBX2/RGS4	16
BP	GO:0003151	outflow tract morphogenesis	13/1545	79/18670	0.012477	0.0650849	0.0484766	VEGFA/TWIST1/FOXC1/FGFR2/LRP2/BMP4/NOTCH1/MEF2C/RARB/CITED2/JUN/RYR1/TBX2	13
CC	GO:0062023	collagen-containing extracellular matrix	94/1632	406/19717	1.84483e-20	1.17331e-17	1.02145e-17	CHADL/VWA1/SDC3/TINAGL1/FN1/ENTPD2/ICAM1/DPT/PODN/COL9A3/PRELP/SERPINF1/MFAP4/SRPX/COL27A1/SRPX2/COL11A1/SPON1/LRRC15/COL10A1/MATN3/PODNL1/CSPG4/APOE/PSAP/MST1/GDF15/CDON/F3/EFEMP1/CCN1/CSTB/S100A6/NAV2/ADAMTS9/SLPI/LGALS3/COL5A2/COL12A1/VCAN/COL5A1/GPC3/SERPINA1/GDF10/FBN1/S100A10/COL23A1/FGFR2/MATN2/TIMP3/EGFL7/HSP90B1/FMOD/SERPINB9/DCN/EMILIN1/CXCL12/COL9A2/RARRES2/BCAM/SMOC2/NID2/SCARA3/SDC2/…	94
CC	GO:0005788	endoplasmic reticulum lumen	67/1632	309/19717	1.73489e-13	5.51694e-11	4.8029e-11	VWA1/IGFBP5/RDH5/FN1/CHRDL1/COL9A3/BCHE/COL27A1/TSPAN33/CANX/COL11A1/SPON1/PLAUR/COL10A1/MATN3/HRC/APOE/MZB1/SDF2L1/CP/CCN1/TMEM43/EVA1A/COL5A2/COL12A1/VCAN/COL5A1/PDIA5/RCN3/GPC3/IGFBP4/SERPINA1/FBN1/APLP2/COL23A1/QSOX1/PDIA3/RNASET2/PDIA6/HSP90B1/TGOLN2/PPIB/BMP4/COL9A2/DBI/PDGFD/SDC2/PDIA4/HSPA5/COL15A1/MXRA8/COL8A2/PRSS23/COL4A5/IL6/PDGFB/COL4A1/APOA1/TSPAN15/COL7A1/FKBP10/P4HA2/CALU/TIMP1/AD…	67
CC	GO:0031252	cell leading edge	72/1632	403/19717	3.41145e-10	7.23227e-08	6.29622e-08	SORBS2/CORO1C/DUOXA2/RASGRP2/LAYN/ABI3/NEDD9/MYADM/GABRE/SPRY2/KSR1/DOCK8/S100A11/SH3RF1/FAP/CSPG4/MCC/EPS8L1/PSTPIP1/EPB41L5/SLC39A14/S100A6/FAM89B/ADAM17/FRMD4B/PTPN13/FGD2/PODXL/FGR/SRCIN1/FGD3/WASF3/RIPOR2/RAPGEF3/MACF1/ARHGEF6/PDLIM4/SAMSN1/SPTBN1/CYTH3/MYO10/LDB2/JCAD/PTK2B/KITLG/FAT1/DUOX2/RDX/MYH10/PDLIM7/ACTA2/TESC/ITGB4/RAC3/ANTXR1/PDE4A/DUOX1/SHISA6/ITGAV/MYO1D/MPP2/CDH1/APBB1IP/PLEKHO…	72
CC	GO:0030055	cell-substrate junction	69/1632	412/19717	1.27056e-08	2.02019e-06	1.75872e-06	FHL1/ARHGAP24/SORBS2/CORO1C/AFAP1/IGF2R/LAYN/ICAM1/NEDD9/CAV1/PTK7/SDC4/CSRP2/PLAUR/FAP/ITGA1/CSPG4/TNS3/EPB41L5/FHL2/STARD8/ARPC1B/ADAM17/EPB41L2/DMD/PRUNE1/EGFR/LIMS2/FLT1/TEK/PDIA3/PTPRC/ITGA4/HSP90B1/AHNAK/PPIB/EPPK1/PDLIM1/CAV2/MAPRE2/ITGB8/CAPN5/TNS1/HSPA5/PTK2B/FAT1/HSPG2/ITGA3/RDX/PLAU/CNN1/CDH13/MCAM/PDLIM7/PARVG/ITGB4/CORO2B/CIB2/ITGAV/RPL18/APBB1IP/GRB7/RPL37A/RPS9/NEXN/ANXA1/ARHGAP31/…	69
CC	GO:0005925	focal adhesion	66/1632	405/19717	7.66104e-08	9.74485e-06	8.4836e-06	FHL1/ARHGAP24/SORBS2/CORO1C/AFAP1/IGF2R/LAYN/ICAM1/NEDD9/CAV1/PTK7/SDC4/CSRP2/PLAUR/FAP/ITGA1/CSPG4/TNS3/EPB41L5/FHL2/STARD8/ARPC1B/ADAM17/EPB41L2/PRUNE1/EGFR/LIMS2/FLT1/TEK/PDIA3/PTPRC/ITGA4/HSP90B1/AHNAK/PPIB/PDLIM1/CAV2/MAPRE2/ITGB8/CAPN5/TNS1/HSPA5/PTK2B/FAT1/HSPG2/ITGA3/RDX/PLAU/CNN1/CDH13/MCAM/PDLIM7/PARVG/ITGB4/CORO2B/ITGAV/RPL18/APBB1IP/GRB7/RPL37A/RPS9/NEXN/ANXA1/ARHGAP31/AJUBA/SYNE2	66
CC	GO:0045121	membrane raft	54/1632	315/19717	2.21681e-07	2.23769e-05	1.94807e-05	CORO1C/ADTRP/EFNB1/LRP8/TRPC5/CD19/ICAM1/MYADM/ARC/CAV1/HAS2/SDC4/CD36/ITGA1/CD79A/ZAP70/NPC1/PI4K2A/LAMTOR4/TGFBR1/MYOF/ANK2/CAVIN2/ADAM17/LRRK2/DMD/IRS1/EGFR/MS4A1/KDR/PODXL/TEK/CD8A/S100A10/CD55/PTPRC/BTK/ADD3/AHNAK/EFHD2/LRP4/DLL1/CAV2/TUBA1B/PTK2B/SELE/CDH13/SMO/MYO1D/CDH1/PLVAP/LYN/NOS3/EPHB1	54
CC	GO:0098857	membrane microdomain	54/1632	316/19717	2.46287e-07	2.23769e-05	1.94807e-05	CORO1C/ADTRP/EFNB1/LRP8/TRPC5/CD19/ICAM1/MYADM/ARC/CAV1/HAS2/SDC4/CD36/ITGA1/CD79A/ZAP70/NPC1/PI4K2A/LAMTOR4/TGFBR1/MYOF/ANK2/CAVIN2/ADAM17/LRRK2/DMD/IRS1/EGFR/MS4A1/KDR/PODXL/TEK/CD8A/S100A10/CD55/PTPRC/BTK/ADD3/AHNAK/EFHD2/LRP4/DLL1/CAV2/TUBA1B/PTK2B/SELE/CDH13/SMO/MYO1D/CDH1/PLVAP/LYN/NOS3/EPHB1	54
CC	GO:0016324	apical plasma membrane	54/1632	318/19717	3.03405e-07	2.41207e-05	2.09988e-05	SORBS2/SLC26A4/STK26/NOD1/AQP5/FN1/SLC44A4/CLDN1/RAB27A/KL/ADGRG2/IL6R/SLC29A4/CD36/CSPG4/KCNK1/SCNN1G/RAPGEF2/ANK2/SHROOM4/ADAM17/MUC1/SHANK2/CA4/EGFR/SLC19A1/GJB6/SLC5A8/PODXL/TEK/P2RY6/RIPOR2/DSG2/KCNK2/LRP2/ENPP3/GNAS/DLL1/SLC34A2/CLIC5/NOTCH1/FAT1/DUOX2/ERBB3/RDX/PDE4D/MARVELD2/SPTBN2/DUOX1/ATP1B2/AGER/CEACAM6/ANXA1/AQP1	54
CC	GO:0045177	apical part of cell	61/1632	384/19717	5.82398e-07	4.11561e-05	3.58294e-05	SORBS2/SLC26A4/STK26/NOD1/AQP5/FN1/SLC44A4/DUOXA2/CLDN1/RAB27A/KL/ADGRG2/IL6R/SLC29A4/FAP/CD36/CSPG4/KCNK1/SCNN1G/RAPGEF2/ANK2/SHROOM4/ADAM17/MUC1/SHANK2/CA4/EGFR/SLC19A1/GJB6/SLC5A8/PODXL/TEK/P2RY6/RIPOR2/SLC25A27/DSG2/KCNK2/LRP2/ENPP3/GNAS/DLL1/SLC34A2/ITPR3/CLIC5/NOTCH1/ACVR1/FAT1/DUOX2/ERBB3/RDX/PDE4D/PLAT/MARVELD2/SPTBN2/DUOX1/ATP1B2/AGER/CEACAM6/ANXA1/MYO6/AQP1	61
CC	GO:0098589	membrane region	54/1632	328/19717	8.29071e-07	5.27289e-05	4.59044e-05	CORO1C/ADTRP/EFNB1/LRP8/TRPC5/CD19/ICAM1/MYADM/ARC/CAV1/HAS2/SDC4/CD36/ITGA1/CD79A/ZAP70/NPC1/PI4K2A/LAMTOR4/TGFBR1/MYOF/ANK2/CAVIN2/ADAM17/LRRK2/DMD/IRS1/EGFR/MS4A1/KDR/PODXL/TEK/CD8A/S100A10/CD55/PTPRC/BTK/ADD3/AHNAK/EFHD2/LRP4/DLL1/CAV2/TUBA1B/PTK2B/SELE/CDH13/SMO/MYO1D/CDH1/PLVAP/LYN/NOS3/EPHB1	54
CC	GO:0030027	lamellipodium	37/1632	193/19717	1.16004e-06	6.28472e-05	5.4713e-05	SORBS2/CORO1C/ABI3/NEDD9/DOCK8/SH3RF1/FAP/CSPG4/MCC/PSTPIP1/SLC39A14/FAM89B/PTPN13/FGD2/PODXL/SRCIN1/FGD3/WASF3/RAPGEF3/ARHGEF6/PDLIM4/MYO10/PTK2B/KITLG/FAT1/RDX/MYH10/ACTA2/TESC/RAC3/ANTXR1/ITGAV/CDH1/APBB1IP/ARHGAP31/AJUBA/SYNE2	37
CC	GO:0030667	secretory granule membrane	50/1632	298/19717	1.1858e-06	6.28472e-05	5.4713e-05	TMEM184A/CD38/IGF2R/CAV1/RAB27A/ANO6/CD47/ITPR1/FRMPD3/PLAUR/CD36/C3AR1/PSAP/MLEC/CD109/LGALS3/SYNGR1/CA4/TMC6/DOK3/APLP2/SYT1/CD55/PTPRC/LRMP/PLA1A/CYSTM1/MAGT1/RND2/GLIPR1/ITPR3/CAV2/TBC1D10C/SLCO4C1/VAMP8/ITPR2/CD93/PLAU/ITGAX/PTPRB/ORMDL3/NCKAP1L/CPE/ITGAV/CEACAM6/LAIR1/ITGAL/SELL/CD300A/SNAP25	50
CC	GO:0005604	basement membrane	23/1632	95/19717	2.11928e-06	0.000103681	9.02623e-05	VWA1/FN1/ENTPD2/SERPINF1/COL5A1/FBN1/MATN2/TIMP3/COL9A2/SMOC2/NID2/COL15A1/HSPG2/COL8A2/LAMB3/COL4A5/ADAMTS1/COL4A1/MMRN2/COL7A1/LAD1/TIMP1/LAMB1	23
CC	GO:0016323	basolateral plasma membrane	39/1632	217/19717	3.19676e-06	0.000145224	0.000126428	NOD1/AQP5/CD38/CLDN1/CADM1/IL6R/CDH16/SLC4A4/ANK2/SHROOM4/KCNJ16/TSHR/NKD2/EGFR/SLC19A1/TEK/SLC26A7/DLG2/P2RY6/MET/EPPK1/TACSTD2/SLCO4C1/SLC14A1/LIN7A/ITGA3/ERBB3/PDGFB/MARVELD2/AQP9/ST14/MYO1D/SLC7A8/ANXA1/ANK3/ADORA1/TGFA/AQP1/LEPR	39
CC	GO:0031253	cell projection membrane	52/1632	326/19717	3.43278e-06	0.00014555	0.000126712	SLC26A4/CORO1C/RASGRP2/SLC27A4/GABRE/SPRY2/KSR1/DOCK8/PLAUR/FAP/CD36/CSPG4/CYS1/EPS8L1/KCNK1/EPB41L5/SHANK3/ADAM17/SHANK2/DMD/CA4/FGD2/PODXL/FGR/SYTL1/RIPOR2/MACF1/LRP2/GAP43/SLC34A2/SPTBN1/MYO10/TBC1D10C/JCAD/MXRA8/ITGA3/TESC/SMO/EVC/ANTXR1/PDE4A/SHISA6/ITGAV/MYO1D/MPP2/PLEKHO1/MYO6/ADORA1/PSD3/AQP1/LAMP5/SYNE2	52
CC	GO:0005581	collagen trimer	21/1632	87/19717	6.10781e-06	0.000242785	0.000211362	C1QL1/COL9A3/GLDN/COL27A1/COL11A1/COL10A1/COL5A2/COL12A1/COL5A1/COLEC12/EMID1/COL23A1/DCN/EMILIN1/COL9A2/SCARA3/COL15A1/COL8A2/COL4A5/COL4A1/COL7A1	21
CC	GO:0005911	cell-cell junction	61/1632	416/19717	8.34025e-06	0.000312024	0.000271639	TJP2/FRMD5/CLDN1/MYADM/KIT/PTK7/CADM1/ZAP70/TGFBR1/AFDN/ASH1L/STARD10/RAPGEF2/ANK2/SHROOM4/PLPP3/ADAM17/FRMD4B/NECTIN4/RASIP1/GJB6/LIMS2/TMEM204/PODXL/TEK/CD96/GJC1/SCN4B/CLDN16/ADD3/JAM2/DSG2/FBF1/AHNAK/HEG1/NECTIN3/EPPK1/DLL1/TACSTD2/NOTCH1/FZD4/CYTH3/SYNM/JCAD/GJC2/FAT1/PPL/LIN7A/MXRA8/PCDH12/YBX3/CGNL1/MARVELD2/WAS/FZD5/CLDN3/CDH1/ANK3/DSC3/TRPC6/AJUBA	61
CC	GO:0030175	filopodium	23/1632	104/19717	1.08054e-05	0.00038179	0.000332376	CD302/DMD/PODXL/SRCIN1/RIPOR2/RAPGEF3/GAP43/DNALI1/MYO10/TBC1D10C/KITLG/FAT1/ADGRA2/ITGA3/RDX/ACTA2/NPTXR/ANTXR1/ITGAV/DEF6/MYO6/SYNE2/EPHB1	23
CC	GO:0019897	extrinsic component of plasma membrane	31/1632	165/19717	1.26936e-05	0.000424903	0.000369909	GNA14/SCUBE1/STAC/DGKI/KCNAB1/SHANK3/S100A6/GNG11/CDH3/ESYT3/SMAD7/GRAMD2A/RGS8/FGR/S100A10/SYTL1/OLFM2/GNAS/CAV2/ERRFI1/CYTH3/PTK2B/CDH13/AKAP9/ST14/D2HGDH/CDH1/LYN/PLEKHA4/ANXA1/SNAP25	31
[truncated: 98 more rows]

## Sheet: Table S5
Table S5. Clinicopathological characteristics in WMU-PTC cohort.
[truncated: 24 more rows]

[truncated: 5 more sheets: Table S6, Table S7, Table S8, Table S9, Table S10]
